# Supplementary material for: Scaffold-free 3D cell culture of primary skin fibroblasts induces profound changes of the matrisome
Source: Matrix Biol Plus. 2021 May 12;11:100066. doi: 10.1016/j.mbplus.2021.100066 (PMC8377039; doi:10.1016/j.mbplus.2021.100066)
Supplement: Supplementary data 2 [file mmc2.xlsx]

## Sheet: prot_NHF
Supplementary Table S1: Proteome regulation of NHF grown in 3D. Shown are normalized and log2 transformed SILAC ratios of three biological replicates each, cells grown in 2D and 3D compared to a Super-SILAC spike-in. Protein identifications were filtered on being quantified in minimally two out of three replicates. Results from statstical analyses are shown in columns P-R . Signficant regulated p…
Protein IDs	Protein names	Gene names	Fasta headers	Peptides	Sequence coverage [%]	Mol. weight [kDa]	Q-value	Score	log2 2D NHF1	log2 2D NHF2	log2 2D NHF3	log2 3D NHF1	log2 3D NHF2	log2 3D NHF3	Significant	"-LOG(P-value)"	Difference (3D-2D)	Matrisome
P08729	Keratin, type II cytoskeletal 7	KRT7	sp|P08729|K2C7_HUMAN Keratin, type II cytoskeletal 7 OS=Homo sapiens GN=KRT7 PE=1 SV=5	34	64.2	51.385	0	323.31	0.876645	1.37278	1.61758	0.111966	0.245739	0.738984	+	1.4782	-0.92344
A0A0B4J1V8;Q9NQ55	Suppressor of SWI4 1 homolog	PPAN-P2RY11;PPAN	tr|A0A0B4J1V8|A0A0B4J1V8_HUMAN HCG2039996 OS=Homo sapiens GN=PPAN-P2RY11 PE=3 SV=1;sp|Q9NQ55|SSF1_HUMAN Suppressor of SWI4 1 homolog OS=Homo sapiens GN=PPAN PE=2 SV=1	6	7.4	87.917	0	15.403	-1.06788	-0.859876		1.62242	0.740453		+	1.37856	2.14531
A0A0B4J269;Q13509	Tubulin beta-3 chain	TUBB3	tr|A0A0B4J269|A0A0B4J269_HUMAN Uncharacterized protein OS=Homo sapiens PE=1 SV=1;sp|Q13509|TBB3_HUMAN Tubulin beta-3 chain OS=Homo sapiens GN=TUBB3 PE=1 SV=2	20	28.1	88.381	0	118.15	0.876409	0.454808	0.618145	-0.257373	0.0553346	0.117296	+	1.79807	-0.678034
A6NDG6	Phosphoglycolate phosphatase	PGP	sp|A6NDG6|PGP_HUMAN Phosphoglycolate phosphatase OS=Homo sapiens GN=PGP PE=1 SV=1	11	44.5	34.006	0	63.043	-0.82987	-0.390453	-0.758599	-1.03059	-1.43659	-1.49924	+	1.52697	-0.662498
C9JMV9;Q03154	Aminoacylase-1	ABHD14A-ACY1;ACY1	tr|C9JMV9|C9JMV9_HUMAN Protein ABHD14A-ACY1 OS=Homo sapiens GN=ABHD14A-ACY1 PE=4 SV=1;sp|Q03154|ACY1_HUMAN Aminoacylase-1 OS=Homo sapiens GN=ACY1 PE=1 SV=1	5	12.6	56.435	0	17.92	-0.406713	-0.326751	-0.702093	0.147046	0.362105	0.550802	+	2.15511	0.831837
E7ENX8;Q03519	Antigen peptide transporter 2	TAP2	tr|E7ENX8|E7ENX8_HUMAN Uncharacterized protein (Fragment) OS=Homo sapiens PE=3 SV=1;sp|Q03519|TAP2_HUMAN Antigen peptide transporter 2 OS=Homo sapiens GN=TAP2 PE=1 SV=1	5	7	92.998	0	12.993	-0.888434	-1.14143	-1.42519	-1.87245	-1.76685	-1.65281	+	1.66432	-0.61235
E7EVH7;Q07866;Q6P597	Kinesin light chain 1	KLC1	tr|E7EVH7|E7EVH7_HUMAN Uncharacterized protein OS=Homo sapiens PE=4 SV=1;sp|Q07866|KLC1_HUMAN Kinesin light chain 1 OS=Homo sapiens GN=KLC1 PE=1 SV=2	25	34.4	83.694	0	106.39	0.324926	0.371503	0.273576	-0.51342	-0.702914	-0.185245	+	2.16767	-0.790528
M0R2C6;Q9NP81	Serine--tRNA ligase, mitochondrial	SARS2	tr|M0R2C6|M0R2C6_HUMAN Uncharacterized protein (Fragment) OS=Homo sapiens PE=3 SV=1;sp|Q9NP81|SYSM_HUMAN Serine--tRNA ligase, mitochondrial OS=Homo sapiens GN=SARS2 PE=1 SV=1	6	15.6	65.649	0	41.59	-0.423294	-0.618982	-0.389224	0.171079	0.127369	0.0521377	+	2.76435	0.594029
O00151	PDZ and LIM domain protein 1	PDLIM1	sp|O00151|PDLI1_HUMAN PDZ and LIM domain protein 1 OS=Homo sapiens GN=PDLIM1 PE=1 SV=4	18	76.3	36.071	0	235.67	-0.146835	-0.268278	-0.0608035	-1.0629	-2.04829	-0.794733	+	1.38282	-1.14334
O00330	Pyruvate dehydrogenase protein X component, mitochondrial	PDHX	sp|O00330|ODPX_HUMAN Pyruvate dehydrogenase protein X component, mitochondrial OS=Homo sapiens GN=PDHX PE=1 SV=3	11	29.7	54.122	0	31.521	-0.532888	-0.685524	-0.667355	0.120617	0.622649	-0.223441	+	1.48412	0.801864
O00410	Importin-5	IPO5	sp|O00410|IPO5_HUMAN Importin-5 OS=Homo sapiens GN=IPO5 PE=1 SV=4	46	53.5	123.63	0	323.31	-0.22127	-0.100933	-0.23618	-1.92621	-1.0024	-1.03174	+	1.68262	-1.13399
O00418	Eukaryotic elongation factor 2 kinase	EEF2K	sp|O00418|EF2K_HUMAN Eukaryotic elongation factor 2 kinase OS=Homo sapiens GN=EEF2K PE=1 SV=2	7	11	82.143	0	12.444	0.311968	0.367707	0.305795	-0.0163515	-0.689916	-0.39817	+	1.62503	-0.696636
O00425	Insulin-like growth factor 2 mRNA-binding protein 3	IGF2BP3	sp|O00425|IF2B3_HUMAN Insulin-like growth factor 2 mRNA-binding protein 3 OS=Homo sapiens GN=IGF2BP3 PE=1 SV=2	17	38.9	63.704	0	137.49	-1.04931	-1.21575	-1.8268	-0.251796	-0.157303	-0.557115	+	1.76552	1.04188
O00429	Dynamin-1-like protein	DNM1L	sp|O00429|DNM1L_HUMAN Dynamin-1-like protein OS=Homo sapiens GN=DNM1L PE=1 SV=2	35	60.3	81.876	0	323.31	-0.150177	-0.400854	-0.286392	-0.864176	-1.09588	-1.4651	+	1.98374	-0.862579
O00458	Interferon-related developmental regulator 1	IFRD1	sp|O00458|IFRD1_HUMAN Interferon-related developmental regulator 1 OS=Homo sapiens GN=IFRD1 PE=1 SV=4	4	12.9	50.268	0	20.202	-2.14982	-2.35469	-1.6685	0.871528	1.20558	-0.0707544	+	2.48843	2.72646
O00461	Golgi integral membrane protein 4	GOLIM4	sp|O00461|GOLI4_HUMAN Golgi integral membrane protein 4 OS=Homo sapiens GN=GOLIM4 PE=1 SV=1	11	18.1	81.879	0	55.43	0.367483	0.243547	0.577538	-0.416885	0.0050406	-0.462793	+	1.7429	-0.687735
O00462	Beta-mannosidase	MANBA	sp|O00462|MANBA_HUMAN Beta-mannosidase OS=Homo sapiens GN=MANBA PE=2 SV=3	8	10.6	100.89	0	16.182	-0.92098	-0.939316	-1.10507	0.475604	-0.0269987	0.0483758	+	2.63747	1.15412
O00468	Agrin;Agrin N-terminal 110 kDa subunit;Agrin C-terminal 110 kDa subunit;Agrin C-terminal 90 kDa fragment;Agrin C-terminal 22 kDa fragment	AGRN	sp|O00468|AGRIN_HUMAN Agrin OS=Homo sapiens GN=AGRN PE=1 SV=5	32	23.1	217.23	0	239.48	-2.71852	-1.27642	-1.72123	0.0313951	-0.0748208	0.00834347	+	1.94187	1.89369	+
O00469	Procollagen-lysine,2-oxoglutarate 5-dioxygenase 2	PLOD2	sp|O00469|PLOD2_HUMAN Procollagen-lysine,2-oxoglutarate 5-dioxygenase 2 OS=Homo sapiens GN=PLOD2 PE=1 SV=2	15	24.8	84.685	0	48.875	-0.181019	0.607011	1.10601	2.83806	2.95717	2.47425	+	2.29868	2.24583	+
O00515	Ladinin-1	LAD1	sp|O00515|LAD1_HUMAN Ladinin-1 OS=Homo sapiens GN=LAD1 PE=1 SV=2	19	46.8	57.13	0	168.23	-2.96601	-3.21357	-2.38639	-0.66052	-1.13695	-0.194526	+	2.40665	2.19133
O00560	Syntenin-1	SDCBP	sp|O00560|SDCB1_HUMAN Syntenin-1 OS=Homo sapiens GN=SDCBP PE=1 SV=1	10	45	32.444	0	181.65	-0.547173		-0.364905	0.229465		0.167101	+	1.67799	0.654322
O00566	U3 small nucleolar ribonucleoprotein protein MPP10	MPHOSPH10	sp|O00566|MPP10_HUMAN U3 small nucleolar ribonucleoprotein protein MPP10 OS=Homo sapiens GN=MPHOSPH10 PE=1 SV=2	9	20.4	78.863	0	20.627	-0.514429	-0.385695	-0.52338	-0.0204868	0.235359	0.192068	+	2.59434	0.610148
O14545	TRAF-type zinc finger domain-containing protein 1	TRAFD1	sp|O14545|TRAD1_HUMAN TRAF-type zinc finger domain-containing protein 1 OS=Homo sapiens GN=TRAFD1 PE=1 SV=1	7	14.9	64.84	0	24.337	-0.687079	-0.396783	-0.496549		0.595408	0.390778	+	2.32913	1.0199
O14617	AP-3 complex subunit delta-1	AP3D1	sp|O14617|AP3D1_HUMAN AP-3 complex subunit delta-1 OS=Homo sapiens GN=AP3D1 PE=1 SV=1	34	35	130.16	0	190.44	-0.0976717	-0.147458	-0.124912	-1.04722	-0.522385	-0.752607	+	1.88606	-0.650723
O14802	DNA-directed RNA polymerase III subunit RPC1	POLR3A	sp|O14802|RPC1_HUMAN DNA-directed RNA polymerase III subunit RPC1 OS=Homo sapiens GN=POLR3A PE=1 SV=2	17	13.9	155.64	0	34.614	-0.827308	-0.856737	-0.941337	-0.0661404	-0.457455	-0.493317	+	1.71971	0.536157
O14879	Interferon-induced protein with tetratricopeptide repeats 3	IFIT3	sp|O14879|IFIT3_HUMAN Interferon-induced protein with tetratricopeptide repeats 3 OS=Homo sapiens GN=IFIT3 PE=1 SV=1	16	43.9	55.984	0	323.31	-2.31344	-1.75463	-2.00069	-1.0175	-1.44246	-0.685199	+	1.63446	0.974533
O14896	Interferon regulatory factor 6	IRF6	sp|O14896|IRF6_HUMAN Interferon regulatory factor 6 OS=Homo sapiens GN=IRF6 PE=1 SV=1	10	23.3	53.129	0	25.37	-1.15746	-2.52999	-2.24914	-1.0197	1.58655	0.42975	+	1.2578	2.31106
O14964	Hepatocyte growth factor-regulated tyrosine kinase substrate	HGS	sp|O14964|HGS_HUMAN Hepatocyte growth factor-regulated tyrosine kinase substrate OS=Homo sapiens GN=HGS PE=1 SV=1	15	17.8	86.191	0	101.17	0.25532	0.286645	0.220578	-0.960918	-0.642865	-0.486206	+	2.59911	-0.950843
O14974;O60237	Protein phosphatase 1 regulatory subunit 12A	PPP1R12A	sp|O14974|MYPT1_HUMAN Protein phosphatase 1 regulatory subunit 12A OS=Homo sapiens GN=PPP1R12A PE=1 SV=1	48	42.4	115.28	0	323.31	0.811553	0.629753	0.522658	-1.08308	-1.24161	-1.2513	+	4.28867	-1.84665
O15118	Niemann-Pick C1 protein	NPC1	sp|O15118|NPC1_HUMAN Niemann-Pick C1 protein OS=Homo sapiens GN=NPC1 PE=1 SV=2	8	6.5	142.17	0	41.88	-1.56802	-0.784905	-1.04516	-0.11785	-0.296775	0.389677	+	1.65921	1.12438
O15143	Actin-related protein 2/3 complex subunit 1B	ARPC1B	sp|O15143|ARC1B_HUMAN Actin-related protein 2/3 complex subunit 1B OS=Homo sapiens GN=ARPC1B PE=1 SV=3	15	47.8	40.949	0	254.77	0.765959	0.725174	0.707966	0.232783	0.458592	0.164658	+	2.10948	-0.447689
O15144	Actin-related protein 2/3 complex subunit 2	ARPC2	sp|O15144|ARPC2_HUMAN Actin-related protein 2/3 complex subunit 2 OS=Homo sapiens GN=ARPC2 PE=1 SV=1	14	40.3	34.333	0	67.383	0.599889	0.54745	0.585636	0.0571383	0.0874628	0.11063	+	4.62615	-0.492581
O15213	WD repeat-containing protein 46	WDR46	sp|O15213|WDR46_HUMAN WD repeat-containing protein 46 OS=Homo sapiens GN=WDR46 PE=1 SV=3	9	22	68.07	0	33.811	-0.872182	-0.704277	-0.917379	0.0740944	0.336169	-0.317607	+	1.89648	0.862165
O15381	Nuclear valosin-containing protein-like	NVL	sp|O15381|NVL_HUMAN Nuclear valosin-containing protein-like OS=Homo sapiens GN=NVL PE=1 SV=1	18	26.5	95.05	0	71.665	-1.71563	-1.1575	-1.5626	-0.150849	0.675274	0.359409	+	2.42646	1.77319
O15460	Prolyl 4-hydroxylase subunit alpha-2	P4HA2	sp|O15460|P4HA2_HUMAN Prolyl 4-hydroxylase subunit alpha-2 OS=Homo sapiens GN=P4HA2 PE=1 SV=1	12	25.8	60.901	0	115.95	0.730662	0.722991	0.791772	2.74777	2.95099	2.5656	+	4.22194	2.00631	+
O43148	mRNA cap guanine-N7 methyltransferase	RNMT	sp|O43148|MCES_HUMAN mRNA cap guanine-N7 methyltransferase OS=Homo sapiens GN=RNMT PE=1 SV=1	5	11.3	54.843	0	11.254	-0.0466677	-0.140937	-0.0670318	0.287591	0.82024	0.602457	+	1.85129	0.654975
O43166;Q9P2F8	Signal-induced proliferation-associated 1-like protein 1	SIPA1L1	sp|O43166|SI1L1_HUMAN Signal-induced proliferation-associated 1-like protein 1 OS=Homo sapiens GN=SIPA1L1 PE=1 SV=4	23	15	200.03	0	89.627	0.321928	0.160533	-0.263352	-0.499606	-0.746132	-0.50228	+	1.56517	-0.655709
O43294	Transforming growth factor beta-1-induced transcript 1 protein	TGFB1I1	sp|O43294|TGFI1_HUMAN Transforming growth factor beta-1-induced transcript 1 protein OS=Homo sapiens GN=TGFB1I1 PE=1 SV=2	10	32.5	49.814	0	37.175	1.26285	1.20383	1.20295	0.782744	0.542902	0.662114	+	2.83308	-0.560624
O43318	Mitogen-activated protein kinase kinase kinase 7	MAP3K7	sp|O43318|M3K7_HUMAN Mitogen-activated protein kinase kinase kinase 7 OS=Homo sapiens GN=MAP3K7 PE=1 SV=1	5	17.3	67.195	0	9.8393	-0.230719	0.17645	0.10608	3.1103		2.3944	+	2.50399	2.73508
O43395	U4/U6 small nuclear ribonucleoprotein Prp3	PRPF3	sp|O43395|PRPF3_HUMAN U4/U6 small nuclear ribonucleoprotein Prp3 OS=Homo sapiens GN=PRPF3 PE=1 SV=2	17	29.6	77.528	0	75.801	-0.389262	-0.645525	-0.731182	0.122871	-0.202838	-0.0931864	+	1.71223	0.530939
O43396	Thioredoxin-like protein 1	TXNL1	sp|O43396|TXNL1_HUMAN Thioredoxin-like protein 1 OS=Homo sapiens GN=TXNL1 PE=1 SV=3	12	53.3	32.251	0	169.3	-0.0688011	0.112366	-0.0468764	-1.23341	-0.795484	-1.27408	+	2.59464	-1.09989
O43399	Tumor protein D54	TPD52L2	sp|O43399|TPD54_HUMAN Tumor protein D54 OS=Homo sapiens GN=TPD52L2 PE=1 SV=2	14	76.2	22.237	0	323.31	0.230326	0.115965	0.192194	-0.88582	-0.654876	-0.601453	+	3.17393	-0.893545
O43491;Q9H4G0	Band 4.1-like protein 2	EPB41L2	sp|O43491|E41L2_HUMAN Band 4.1-like protein 2 OS=Homo sapiens GN=EPB41L2 PE=1 SV=1	42	50.5	112.59	0	246.01	1.60848	0.481092	0.377846	-0.441086	-0.906278	-0.873688	+	1.68353	-1.56282
O43633	Charged multivesicular body protein 2a	CHMP2A	sp|O43633|CHM2A_HUMAN Charged multivesicular body protein 2a OS=Homo sapiens GN=CHMP2A PE=1 SV=1	5	16.7	25.104	0	38.344	0.353436		-0.199057	2.97493		1.82774	+	1.17053	2.32415
O43684	Mitotic checkpoint protein BUB3	BUB3	sp|O43684|BUB3_HUMAN Mitotic checkpoint protein BUB3 OS=Homo sapiens GN=BUB3 PE=1 SV=1	10	29.9	37.154	0	119.64	-0.25453	-0.297449	-0.288963	0.336398	0.380619	0.365245	+	5.38838	0.641068
O43707	Alpha-actinin-4	ACTN4	sp|O43707|ACTN4_HUMAN Alpha-actinin-4 OS=Homo sapiens GN=ACTN4 PE=1 SV=2	69	71.5	104.85	0	323.31	0.374845	0.473215	0.57415	-0.607968	-0.450538	-0.476478	+	3.70414	-0.985732
O43709	Probable 18S rRNA (guanine-N(7))-methyltransferase	WBSCR22	sp|O43709|WBS22_HUMAN Probable 18S rRNA (guanine-N(7))-methyltransferase OS=Homo sapiens GN=WBSCR22 PE=1 SV=2	5	22.8	31.88	0	19.003	-2.42237		-2.46506	-0.358232		0.208517	+	1.85115	2.36886
O43747	AP-1 complex subunit gamma-1	AP1G1	sp|O43747|AP1G1_HUMAN AP-1 complex subunit gamma-1 OS=Homo sapiens GN=AP1G1 PE=1 SV=5	19	26.4	91.35	0	42.65	0.0618453	-0.0711181	-0.00684012	-1.01964	-1.00572	-0.524272	+	2.13999	-0.844507
O43813	LanC-like protein 1	LANCL1	sp|O43813|LANC1_HUMAN LanC-like protein 1 OS=Homo sapiens GN=LANCL1 PE=1 SV=1	8	20.6	45.283	0	15.936	-0.09411	-0.085711	-0.139824	-0.444832	-0.612549	-0.907982	+	1.79997	-0.548573
O43818	U3 small nucleolar RNA-interacting protein 2	RRP9	sp|O43818|U3IP2_HUMAN U3 small nucleolar RNA-interacting protein 2 OS=Homo sapiens GN=RRP9 PE=1 SV=1	8	17.1	51.84	0	84.233	-0.628854	-0.487824	-0.545803	-0.180463	0.882213	0.349592	+	1.36535	0.904607
O43847	Nardilysin	NRD1	sp|O43847|NRDC_HUMAN Nardilysin OS=Homo sapiens GN=NRDC PE=1 SV=2	32	29.7	131.57	0	225.8	-0.467833	-0.210646	-0.31233	-1.25929	-1.24814	-1.19093	+	3.50265	-0.902518
O60488	Long-chain-fatty-acid--CoA ligase 4	ACSL4	sp|O60488|ACSL4_HUMAN Long-chain-fatty-acid--CoA ligase 4 OS=Homo sapiens GN=ACSL4 PE=1 SV=2	21	38.8	79.187	0	110.51	-0.373028	-0.242175	-0.120624	2.34358	2.64192	2.46331	+	4.75423	2.72821
O60524	Nuclear export mediator factor NEMF	NEMF	sp|O60524|NEMF_HUMAN Nuclear export mediator factor NEMF OS=Homo sapiens GN=NEMF PE=1 SV=4	26	24	122.95	0	51.226	-0.55167	-0.498016	-0.445264	-1.20566	-1.51878	-1.24616	+	2.88045	-0.825218
O60563	Cyclin-T1	CCNT1	sp|O60563|CCNT1_HUMAN Cyclin-T1 OS=Homo sapiens GN=CCNT1 PE=1 SV=1	4	8.4	80.684	0	11.968	-0.878401	-0.375422		0.960734	1.06826		+	1.62563	1.64141
O60664	Perilipin-3	PLIN3	sp|O60664|PLIN3_HUMAN Perilipin-3 OS=Homo sapiens GN=PLIN3 PE=1 SV=3	20	62.2	47.074	0	323.31	1.02949	0.80033	0.74992	-0.915718	-0.265293	-0.316834	+	2.41618	-1.35919
O60716	Catenin delta-1	CTNND1	sp|O60716|CTND1_HUMAN Catenin delta-1 OS=Homo sapiens GN=CTNND1 PE=1 SV=1	36	45.8	108.17	0	323.31	-0.166843	0.117429	0.382391	-0.753774	-0.757038	-1.79671	+	1.47447	-1.2135
Q99880;Q99879;Q99877;Q93079;Q5QNW6;P62807;P58876;P57053;O60814;Q96A08	Histone H2B type 1-L;Histone H2B type 1-M;Histone H2B type 1-N;Histone H2B type 1-H;Histone H2B type 2-F;Histone H2B type 1-C/E/F/G/I;Histone H2B type 1-D;Histone H2B type F-S;Histone H2B type 1-K;Histone H2B type 1-A	HIST1H2BL;HIST1H2BM;HIST1H2BN;HIST1H2BH;HIST2H2BF;HIST1H2BC;HIST1H2BD;H2BFS;HIST1H2BK;HIST1H2BA	sp|Q99880|H2B1L_HUMAN Histone H2B type 1-L OS=Homo sapiens GN=HIST1H2BL PE=1 SV=3;sp|Q99879|H2B1M_HUMAN Histone H2B type 1-M OS=Homo sapiens GN=HIST1H2BM PE=1 SV=3;sp|Q99877|H2B1N_HUMAN Histone H2B type 1-N OS=Homo sapiens GN=HIST1H2BN PE=1 SV=3;sp|Q93079|	7	47.6	13.952	0	21.307	-0.34419	-0.188841	-0.439168	1.78149	1.65063	1.43579	+	4.01135	1.9467
O60825;P16118;Q16877;Q16875	6-phosphofructo-2-kinase/fructose-2,6-bisphosphatase 2;6-phosphofructo-2-kinase;Fructose-2,6-bisphosphatase	PFKFB2	sp|O60825|F262_HUMAN 6-phosphofructo-2-kinase/fructose-2,6-bisphosphatase 2 OS=Homo sapiens GN=PFKFB2 PE=1 SV=2	11	24.2	58.476	0	39.38	-1.59737	-1.58415	-0.605025	0.0750534	-0.0235191	-0.145941	+	1.67221	1.23071
O60884	DnaJ homolog subfamily A member 2	DNAJA2	sp|O60884|DNJA2_HUMAN DnaJ homolog subfamily A member 2 OS=Homo sapiens GN=DNAJA2 PE=1 SV=1	12	36.4	45.745	0	45.596	-0.786547	-0.639355	-0.797639	-0.445932	-0.305343	-0.327131	+	2.32498	0.381712
O75083	WD repeat-containing protein 1	WDR1	sp|O75083|WDR1_HUMAN WD repeat-containing protein 1 OS=Homo sapiens GN=WDR1 PE=1 SV=4	29	55.4	66.193	0	323.31	0.684011	0.655352	0.72718	-0.22543	-0.437467	-0.472309	+	3.74037	-1.06725
O75131;Q96A23;O95741	Copine-3	CPNE3	sp|O75131|CPNE3_HUMAN Copine-3 OS=Homo sapiens GN=CPNE3 PE=1 SV=1	24	48.4	60.13	0	202.89	-1.16961	-1.40859	-1.4061	-0.921581	-0.844769	-0.927195	+	2.17024	0.430253
O75367	Core histone macro-H2A.1	H2AFY	sp|O75367|H2AY_HUMAN Core histone macro-H2A.1 OS=Homo sapiens GN=H2AFY PE=1 SV=4	15	48.7	39.617	0	192.07	-0.281088	-0.704159	-0.726472	0.97519	1.06447	1.26285	+	3.24181	1.67141
O75390;F8W031	Citrate synthase, mitochondrial	CS	sp|O75390|CISY_HUMAN Citrate synthase, mitochondrial OS=Homo sapiens GN=CS PE=1 SV=2	14	27.3	51.712	0	66.16	0.0054719	-0.288576	-0.0773302	-0.682441	-0.477	-0.596274	+	1.92961	-0.465094
O75410	Transforming acidic coiled-coil-containing protein 1	TACC1	sp|O75410|TACC1_HUMAN Transforming acidic coiled-coil-containing protein 1 OS=Homo sapiens GN=TACC1 PE=1 SV=2	14	25.7	87.793	0	39.533	-0.583571	-0.690521	-0.616348	0.0805212	0.143132	-0.0279544	+	3.52365	0.69538
O75886	Signal transducing adapter molecule 2	STAM2	sp|O75886|STAM2_HUMAN Signal transducing adapter molecule 2 OS=Homo sapiens GN=STAM2 PE=1 SV=1	3	6.5	58.164	0	25.303	0.443819	0.516923	0.0870554	-0.187411	-1.07573	-0.487722	+	1.47733	-0.932888
O75915	PRA1 family protein 3	ARL6IP5	sp|O75915|PRAF3_HUMAN PRA1 family protein 3 OS=Homo sapiens GN=ARL6IP5 PE=1 SV=1	5	28.2	21.614	0	87.426	0.606916	0.265557	0.109829	-0.689334	-0.100995	-0.580526	+	1.55171	-0.784385
O75940	Survival of motor neuron-related-splicing factor 30	SMNDC1	sp|O75940|SPF30_HUMAN Survival of motor neuron-related-splicing factor 30 OS=Homo sapiens GN=SMNDC1 PE=1 SV=1	5	38.2	26.711	0	46.617	-0.786323		-0.875884	0.262313		-0.0670771	+	1.49278	0.928721
O75970	Multiple PDZ domain protein	MPDZ	sp|O75970|MPDZ_HUMAN Multiple PDZ domain protein OS=Homo sapiens GN=MPDZ PE=1 SV=2	16	10.3	221.62	0	37.081	0.182438	0.332164	-0.426141	-1.3085	-0.895744	-0.688892	+	1.55246	-0.993866
O76074	cGMP-specific 3,5-cyclic phosphodiesterase	PDE5A	sp|O76074|PDE5A_HUMAN cGMP-specific 3,5-cyclic phosphodiesterase OS=Homo sapiens GN=PDE5A PE=1 SV=2	19	26.6	99.984	0	58.259	1.2145	1.08855	1.00999	0.0277203	-0.417039	0.176195	+	2.4773	-1.17539
O94760	N(G),N(G)-dimethylarginine dimethylaminohydrolase 1	DDAH1	sp|O94760|DDAH1_HUMAN N(G),N(G)-dimethylarginine dimethylaminohydrolase 1 OS=Homo sapiens GN=DDAH1 PE=1 SV=3	13	51.9	31.121	0	38.98	1.20433	1.18903	0.908505	-0.19856	0.0237522	0.342669	+	2.32196	-1.04467
O94804	Serine/threonine-protein kinase 10	STK10	sp|O94804|STK10_HUMAN Serine/threonine-protein kinase 10 OS=Homo sapiens GN=STK10 PE=1 SV=1	20	24.6	112.13	0	68.973	-0.233447	0.0100636	-0.0105412	-0.665935	-0.686336	-0.999077	+	2.21707	-0.705808
O94813	Slit homolog 2 protein;Slit homolog 2 protein N-product;Slit homolog 2 protein C-product	SLIT2	sp|O94813|SLIT2_HUMAN Slit homolog 2 protein OS=Homo sapiens GN=SLIT2 PE=1 SV=1	20	17	169.87	0	44.379	0.577054	0.876723	0.314174	-0.834442	-0.628073	-1.28349	+	2.3989	-1.50465	+
O94855	Protein transport protein Sec24D	SEC24D	sp|O94855|SC24D_HUMAN Protein transport protein Sec24D OS=Homo sapiens GN=SEC24D PE=1 SV=2	28	32.7	113.01	0	223.95	0.945008	0.718701	0.649753	-0.169307	-0.48336	0.0357646	+	2.29361	-0.976788
O94925	Glutaminase kidney isoform, mitochondrial	GLS	sp|O94925|GLSK_HUMAN Glutaminase kidney isoform, mitochondrial OS=Homo sapiens GN=GLS PE=1 SV=1	16	29.6	73.46	0	150.27	-0.117146	0.352533	0.425567	-1.38987	-0.417752	-0.609046	+	1.39646	-1.02587
O94979	Protein transport protein Sec31A	SEC31A	sp|O94979|SC31A_HUMAN Protein transport protein Sec31A OS=Homo sapiens GN=SEC31A PE=1 SV=3	41	36.9	133.01	0	323.31	0.764261	0.567253	0.540821	-0.387374	-0.177882	-0.107135	+	2.82109	-0.848242
O95084	Serine protease 23	PRSS23	sp|O95084|PRS23_HUMAN Serine protease 23 OS=Homo sapiens GN=PRSS23 PE=1 SV=1	3	12.5	43.001	0	9.1763	0.451963		0.934479	-0.551099		-0.805863	+	1.42764	-1.3717
O95299	NADH dehydrogenase [ubiquinone] 1 alpha subcomplex subunit 10, mitochondrial	NDUFA10	sp|O95299|NDUAA_HUMAN NADH dehydrogenase [ubiquinone] 1 alpha subcomplex subunit 10, mitochondrial OS=Homo sapiens GN=NDUFA10 PE=1 SV=1	8	23.7	40.75	0	25.937	0.0451634	-0.373944	-0.282439	0.423417	0.462576	0.215368	+	1.73472	0.57086
O95336	6-phosphogluconolactonase	PGLS	sp|O95336|6PGL_HUMAN 6-phosphogluconolactonase OS=Homo sapiens GN=PGLS PE=1 SV=2	9	56.6	27.547	0	56.676	0.311503	0.510759	0.123799	-0.761922	-0.552199	-0.725303	+	2.81704	-0.995162
O95340	Bifunctional 3-phosphoadenosine 5-phosphosulfate synthase 2;Sulfate adenylyltransferase;Adenylyl-sulfate kinase	PAPSS2	sp|O95340|PAPS2_HUMAN Bifunctional 3-phosphoadenosine 5-phosphosulfate synthase 2 OS=Homo sapiens GN=PAPSS2 PE=1 SV=2	21	36.2	69.5	0	131.65	0.733788	1.34999	1.4019	-0.245865	-0.288628	-0.325919	+	2.59107	-1.4487
O95394	Phosphoacetylglucosamine mutase	PGM3	sp|O95394|AGM1_HUMAN Phosphoacetylglucosamine mutase OS=Homo sapiens GN=PGM3 PE=1 SV=1	17	30.4	59.851	0	52.237	0.633757	0.562768	0.538538	-0.0456846	-0.162638	-0.19281	+	3.74455	-0.712065
O95478	Ribosome biogenesis protein NSA2 homolog	NSA2	sp|O95478|NSA2_HUMAN Ribosome biogenesis protein NSA2 homolog OS=Homo sapiens GN=NSA2 PE=1 SV=1	7	32.7	30.065	0	22.501	-0.735091		-0.721468	-0.0820565		-0.0326691	+	2.83726	0.670917
O95671	N-acetylserotonin O-methyltransferase-like protein	ASMTL	sp|O95671|ASML_HUMAN N-acetylserotonin O-methyltransferase-like protein OS=Homo sapiens GN=ASMTL PE=1 SV=3	12	24.8	68.856	0	143.32	0.148479	-0.0555313	0.172744	-0.420665	-0.282456	-0.523712	+	2.10833	-0.497508
O95747	Serine/threonine-protein kinase OSR1	OXSR1	sp|O95747|OXSR1_HUMAN Serine/threonine-protein kinase OSR1 OS=Homo sapiens GN=OXSR1 PE=1 SV=1	16	36.1	58.022	0	243.4	-0.00358229	-0.0145724	-0.076615	-0.427459	-0.783837	-0.495125	+	2.06724	-0.537217
O95782	AP-2 complex subunit alpha-1	AP2A1	sp|O95782|AP2A1_HUMAN AP-2 complex subunit alpha-1 OS=Homo sapiens GN=AP2A1 PE=1 SV=3	45	53.7	107.54	0	211.2	0.815985	0.662844	0.504468	-0.373552	0.0236102	-0.335481	+	2.33811	-0.889573
O95786	Probable ATP-dependent RNA helicase DDX58	DDX58	sp|O95786|DDX58_HUMAN Probable ATP-dependent RNA helicase DDX58 OS=Homo sapiens GN=DDX58 PE=1 SV=2	31	39.4	106.6	0	289.51	-1.42237	-1.48322	-1.7488	-1.17075	-0.865937	-0.927195	+	1.83515	0.563499
O95793	Double-stranded RNA-binding protein Staufen homolog 1	STAU1	sp|O95793|STAU1_HUMAN Double-stranded RNA-binding protein Staufen homolog 1 OS=Homo sapiens GN=STAU1 PE=1 SV=2	17	35	63.182	0	64.472	-0.506414	-0.449966	-0.482714	-0.833028	-0.890332	-0.752097	+	2.87326	-0.345454
O95819;Q9UKE5	Mitogen-activated protein kinase kinase kinase kinase 4	MAP4K4	sp|O95819|M4K4_HUMAN Mitogen-activated protein kinase kinase kinase kinase 4 OS=Homo sapiens GN=MAP4K4 PE=1 SV=2	14	15.6	142.1	0	46.308	0.995014	0.168385	0.258579	-1.00515	-0.314822	-0.300875	+	1.35404	-1.01427
O95980	Reversion-inducing cysteine-rich protein with Kazal motifs	RECK	sp|O95980|RECK_HUMAN Reversion-inducing cysteine-rich protein with Kazal motifs OS=Homo sapiens GN=RECK PE=1 SV=1	23	31.2	106.46	0	97.155	3.11335	1.50391	1.30135	0.729618	-0.0643893	-0.0109482	+	1.30914	-1.75478
O96019;O94805	Actin-like protein 6A	ACTL6A	sp|O96019|ACL6A_HUMAN Actin-like protein 6A OS=Homo sapiens GN=ACTL6A PE=1 SV=1	13	38.2	47.46	0	92.867	-0.632696	-0.552643	-0.689497	0.0295589	0.018919	-0.290021	+	2.08144	0.544431
P00352	Retinal dehydrogenase 1	ALDH1A1	sp|P00352|AL1A1_HUMAN Retinal dehydrogenase 1 OS=Homo sapiens GN=ALDH1A1 PE=1 SV=2	28	63.5	54.861	0	315.87	1.38543	1.12816	1.32803	0.581592	0.526269	0.217479	+	2.437	-0.838761
P00367;P49448	Glutamate dehydrogenase 1, mitochondrial;Glutamate dehydrogenase 2, mitochondrial	GLUD1;GLUD2	sp|P00367|DHE3_HUMAN Glutamate dehydrogenase 1, mitochondrial OS=Homo sapiens GN=GLUD1 PE=1 SV=2;sp|P49448|DHE4_HUMAN Glutamate dehydrogenase 2, mitochondrial OS=Homo sapiens GN=GLUD2 PE=1 SV=2	20	41.6	61.397	0	169.12	0.917088	0.306029	0.204266	1.32187	1.52527	1.22897	+	1.67798	0.882909
P00390	Glutathione reductase, mitochondrial	GSR	sp|P00390|GSHR_HUMAN Glutathione reductase, mitochondrial OS=Homo sapiens GN=GSR PE=1 SV=2	14	39.5	56.256	0	142.22	-0.317804	-0.457692	-0.73723	0.23842	0.409255	0.506703	+	2.43318	0.889035
P00491	Purine nucleoside phosphorylase	PNP	sp|P00491|PNPH_HUMAN Purine nucleoside phosphorylase OS=Homo sapiens GN=PNP PE=1 SV=2	12	52.6	32.118	0	120.25	-1.89073		-1.65077	-0.68177		-0.910719	+	1.55662	0.974507
P00558;P07205	Phosphoglycerate kinase 1	PGK1	sp|P00558|PGK1_HUMAN Phosphoglycerate kinase 1 OS=Homo sapiens GN=PGK1 PE=1 SV=3	27	69.3	44.614	0	323.31	0.0893625	-0.0586383	-0.0281898	0.385265	0.59684	0.407081	+	2.3327	0.462217
P01130	Low-density lipoprotein receptor	LDLR	sp|P01130|LDLR_HUMAN Low-density lipoprotein receptor OS=Homo sapiens GN=LDLR PE=1 SV=1	19	26.5	95.375	0	132.83	-1.23338	-0.859588	-0.75392	-0.0337615	0.472072	0.248535	+	2.33205	1.17791
P02452;CON__Q862S4;P02458	Collagen alpha-1(I) chain	COL1A1	sp|P02452|CO1A1_HUMAN Collagen alpha-1(I) chain OS=Homo sapiens GN=COL1A1 PE=1 SV=5	24	20.6	138.94	0	245.85	0.831229	0.685178	0.0712136	-2.07698	-1.58697	-0.307073	+	1.4881	-1.85288	+
P02462;P29400	Collagen alpha-1(IV) chain;Arresten;Collagen alpha-5(IV) chain	COL4A1;COL4A5	sp|P02462|CO4A1_HUMAN Collagen alpha-1(IV) chain OS=Homo sapiens GN=COL4A1 PE=1 SV=3;sp|P29400|CO4A5_HUMAN Collagen alpha-5(IV) chain OS=Homo sapiens GN=COL4A5 PE=1 SV=2	3	2.3	160.61	0	23.599	-0.563796	0.445727	0.1129	1.46937	1.73747	1.42008	+	2.10505	1.54403	+
P02649	Apolipoprotein E	APOE	sp|P02649|APOE_HUMAN Apolipoprotein E OS=Homo sapiens GN=APOE PE=1 SV=1	18	62.8	36.154	0	262.44	-1.97115	-2.49549	-3.09456	-1.58914	-1.52986	-0.505246	+	1.28553	1.31232
P02786	Transferrin receptor protein 1;Transferrin receptor protein 1, serum form	TFRC	sp|P02786|TFR1_HUMAN Transferrin receptor protein 1 OS=Homo sapiens GN=TFRC PE=1 SV=2	22	36.2	84.87	0	99.513	0.000865329	0.125783	0.353097	-0.526494	-1.1202	-0.738602	+	2.04009	-0.955014
P02787	Serotransferrin	TF	sp|P02787|TRFE_HUMAN Serotransferrin OS=Homo sapiens GN=TF PE=1 SV=3	27	42.8	77.063	0	109.5	-2.91899	-2.06594	-1.83398	-1.40232	-0.803116	-0.613962	+	1.51538	1.33317
P02794	Ferritin heavy chain;Ferritin heavy chain, N-terminally processed	FTH1	sp|P02794|FRIH_HUMAN Ferritin heavy chain OS=Homo sapiens GN=FTH1 PE=1 SV=2	8	41.5	21.225	0	44.486	-0.462356	-0.707501	-1.11138	7.16159	5.20528	6.68468	+	3.48555	7.11093
P03956	Interstitial collagenase;22 kDa interstitial collagenase;27 kDa interstitial collagenase	MMP1	sp|P03956|MMP1_HUMAN Interstitial collagenase OS=Homo sapiens GN=MMP1 PE=1 SV=3	17	37.1	54.006	0	158.97	-0.0264254	0.304861	0.565987	10.3384	9.68662	9.73576	+	5.43008	9.63879	+
P04040	Catalase	CAT	sp|P04040|CATA_HUMAN Catalase OS=Homo sapiens GN=CAT PE=1 SV=3	17	30.6	59.755	0	79.025	0.655443	0.460376	0.386811	1.40305	1.10822	1.70531	+	2.05004	0.904652
P04075;P05062	Fructose-bisphosphate aldolase A	ALDOA	sp|P04075|ALDOA_HUMAN Fructose-bisphosphate aldolase A OS=Homo sapiens GN=ALDOA PE=1 SV=2	31	79.4	39.42	0	323.31	0.00245056	-0.00966955	0.0399806	0.425889	0.570754	0.436801	+	3.17207	0.466894
P04114	Apolipoprotein B-100;Apolipoprotein B-48	APOB	sp|P04114|APOB_HUMAN Apolipoprotein B-100 OS=Homo sapiens GN=APOB PE=1 SV=2	13	2.9	515.6	0	16.515	-2.08277	-1.89271	-2.00017	-0.0184834	0.204391	-0.752753	+	2.44386	1.80294
P04150;P08235	Glucocorticoid receptor	NR3C1	sp|P04150|GCR_HUMAN Glucocorticoid receptor OS=Homo sapiens GN=NR3C1 PE=1 SV=1	15	27.5	85.658	0	143.67	0.953973	0.531768	0.485942	0.109962	-0.259254	-0.00724608	+	1.73535	-0.709407
P04179	Superoxide dismutase [Mn], mitochondrial	SOD2	sp|P04179|SODM_HUMAN Superoxide dismutase [Mn], mitochondrial OS=Homo sapiens GN=SOD2 PE=1 SV=2	3	13.1	24.722	0	6.1612		1.52341	0.308594		5.23909	4.36674	+	1.45498	3.88691
P04632;Q96L46	Calpain small subunit 1	CAPNS1	sp|P04632|CPNS1_HUMAN Calpain small subunit 1 OS=Homo sapiens GN=CAPNS1 PE=1 SV=1	7	31.7	28.315	0	108.18	0.68446	0.103397	0.351289	-0.322379	-0.300253	-0.754115	+	1.69798	-0.838631
P04792	Heat shock protein beta-1	HSPB1	sp|P04792|HSPB1_HUMAN Heat shock protein beta-1 OS=Homo sapiens GN=HSPB1 PE=1 SV=2	16	78	22.782	0	250.84	-0.346114	-0.209211	-0.123764	-1.26382	-1.38956	-1.81021	+	2.68434	-1.2615
P04844	Dolichyl-diphosphooligosaccharide--protein glycosyltransferase subunit 2	RPN2	sp|P04844|RPN2_HUMAN Dolichyl-diphosphooligosaccharide--protein glycosyltransferase subunit 2 OS=Homo sapiens GN=RPN2 PE=1 SV=3	16	39.8	69.283	0	232.76	0.468218	0.323082	0.408494	0.998629	1.05811	1.1161	+	3.58136	0.65768
P05023;P13637;P50993;P20648	Sodium/potassium-transporting ATPase subunit alpha-1	ATP1A1	sp|P05023|AT1A1_HUMAN Sodium/potassium-transporting ATPase subunit alpha-1 OS=Homo sapiens GN=ATP1A1 PE=1 SV=1	42	39.8	112.89	0	323.31	-0.323101	-0.518019	-1.05646	-0.0974556	0.32112	0.443394	+	1.45088	0.85488
P05026	Sodium/potassium-transporting ATPase subunit beta-1	ATP1B1	sp|P05026|AT1B1_HUMAN Sodium/potassium-transporting ATPase subunit beta-1 OS=Homo sapiens GN=ATP1B1 PE=1 SV=1	4	17.8	35.061	0	17.102	-1.15894	-1.2097	-0.90828	-0.656808	-0.17184	-0.431442	+	1.79068	0.672276
P05120	Plasminogen activator inhibitor 2	SERPINB2	sp|P05120|PAI2_HUMAN Plasminogen activator inhibitor 2 OS=Homo sapiens GN=SERPINB2 PE=1 SV=2	13	39.5	46.596	0	120.81	1.41695	0.489337	0.395611	3.00644	2.91873	3.1213	+	2.60926	2.24819	+
P05141	ADP/ATP translocase 2;ADP/ATP translocase 2, N-terminally processed	SLC25A5	sp|P05141|ADT2_HUMAN ADP/ATP translocase 2 OS=Homo sapiens GN=SLC25A5 PE=1 SV=7	15	45	32.852	0	45.588	-0.930023	-0.755283	-0.882012	-1.25901	-1.52766	-1.48334	+	2.35253	-0.567563
P05187;P09923	Alkaline phosphatase, placental type	ALPP	sp|P05187|PPB1_HUMAN Alkaline phosphatase, placental type OS=Homo sapiens GN=ALPP PE=1 SV=2	15	36.1	57.953	0	113.11	-2.50447	-2.52367	-2.11591	-0.364255	-0.037562	-0.958056	+	2.51877	1.92806
P05362	Intercellular adhesion molecule 1	ICAM1	sp|P05362|ICAM1_HUMAN Intercellular adhesion molecule 1 OS=Homo sapiens GN=ICAM1 PE=1 SV=2	9	19.9	57.825	0	61.286	0.920522	0.6072	0.763497	2.33931	2.17358	2.48052	+	3.61035	1.5674
P05388;Q8NHW5	60S acidic ribosomal protein P0;60S acidic ribosomal protein P0-like	RPLP0;RPLP0P6	sp|P05388|RLA0_HUMAN 60S acidic ribosomal protein P0 OS=Homo sapiens GN=RPLP0 PE=1 SV=1;sp|Q8NHW5|RLA0L_HUMAN 60S acidic ribosomal protein P0-like OS=Homo sapiens GN=RPLP0P6 PE=5 SV=1	13	50.8	34.273	0	140.2	0.0875986	0.114367	0.0881415	-0.304451	-0.338871	-0.305788	+	5.06697	-0.413073
P05783;CON__H-INV:HIT000015463;CON__Q92764;CON__Q497I4;Q92764;CON__Q14525;CON__Q9UE12;CON__Q15323;CON__A2A5Y0;CON__Q14532;CON__A2AB72;CON__O76015;CON__O76013;CON__O76014;CON__REFSEQ:XP_986630;Q14525;Q15323;Q14532;O76014;O76015;O76013	Keratin, type I cytoskeletal 18	KRT18	sp|P05783|K1C18_HUMAN Keratin, type I cytoskeletal 18 OS=Homo sapiens GN=KRT18 PE=1 SV=2	30	64.4	48.057	0	323.31	-1.72599	-1.19985	-1.06076	-2.42942	-1.78936	-2.28377	+	1.39521	-0.83865
P06396	Gelsolin	GSN	sp|P06396|GELS_HUMAN Gelsolin OS=Homo sapiens GN=GSN PE=1 SV=1	33	44	85.696	0	323.31	1.43483	1.04488	0.878451	0.465609	0.448478	0.372283	+	1.83762	-0.690597
P06576	ATP synthase subunit beta, mitochondrial	ATP5B	sp|P06576|ATPB_HUMAN ATP synthase subunit beta, mitochondrial OS=Homo sapiens GN=ATP5B PE=1 SV=3	21	49.7	56.559	0	323.31	-0.263941	-0.41039	-0.383172	0.512277	0.399226	0.462681	+	3.88978	0.810562
P06748	Nucleophosmin	NPM1	sp|P06748|NPM_HUMAN Nucleophosmin OS=Homo sapiens GN=NPM1 PE=1 SV=2	11	47.3	32.575	0	271.43	-0.628118	-0.557582	-0.485721	0.917394	0.958583	0.0590784	+	1.81402	1.20216
P07093	Glia-derived nexin	SERPINE2	sp|P07093|GDN_HUMAN Glia-derived nexin OS=Homo sapiens GN=SERPINE2 PE=1 SV=1	9	28.9	44.002	0	23.684	0.794686	0.283448	0.00590291	3.80281	3.72258	3.94907	+	3.87044	3.46347	+
P07195;Q6ZMR3;P07864	L-lactate dehydrogenase B chain	LDHB	sp|P07195|LDHB_HUMAN L-lactate dehydrogenase B chain OS=Homo sapiens GN=LDHB PE=1 SV=2	18	54.8	36.638	0	242.6	-0.606496	-0.75268	-0.646812	-1.59484	-1.41192	-1.4056	+	3.34486	-0.802125
P07237	Protein disulfide-isomerase	P4HB	sp|P07237|PDIA1_HUMAN Protein disulfide-isomerase OS=Homo sapiens GN=P4HB PE=1 SV=3	34	61	57.116	0	323.31	0.759667	0.656725	0.756853	1.31028	1.19522	1.30264	+	3.38672	0.544966
P07305	Histone H1.0;Histone H1.0, N-terminally processed	H1F0	sp|P07305|H10_HUMAN Histone H1.0 OS=Homo sapiens GN=H1F0 PE=1 SV=3	9	28.4	20.863	0	49.528	0.987612	0.82171	0.811553	3.48194	2.65173	3.33042	+	3.02125	2.28107
P07339;H7C469	Cathepsin D;Cathepsin D light chain;Cathepsin D heavy chain	CTSD	sp|P07339|CATD_HUMAN Cathepsin D OS=Homo sapiens GN=CTSD PE=1 SV=1	13	41.5	44.552	0	202.66	0.270589	-0.0954812	0.0886844	0.927972	0.831472	1.11776	+	2.52675	0.871138	+
P07384	Calpain-1 catalytic subunit	CAPN1	sp|P07384|CAN1_HUMAN Calpain-1 catalytic subunit OS=Homo sapiens GN=CAPN1 PE=1 SV=1	30	43.1	81.889	0	196.34	0.113834	0.000432815	-0.0373695	-1.4048	-1.31262	-1.28747	+	4.71549	-1.36059
P07585	Decorin	DCN	sp|P07585|PGS2_HUMAN Decorin OS=Homo sapiens GN=DCN PE=1 SV=1	8	21.2	39.746	0	37.162	2.53249	1.08549	0.95561	3.19421	3.14083	3.17469	+	1.50514	1.64538	+
P07900;Q58FG0	Heat shock protein HSP 90-alpha	HSP90AA1	sp|P07900|HS90A_HUMAN Heat shock protein HSP 90-alpha OS=Homo sapiens GN=HSP90AA1 PE=1 SV=5	48	57.4	84.659	0	323.31	-0.792532	-0.625623	-0.648394	-1.10135	-1.22065	-1.73423	+	1.52327	-0.663226
P07951	Tropomyosin beta chain	TPM2	sp|P07951|TPM2_HUMAN Tropomyosin beta chain OS=Homo sapiens GN=TPM2 PE=1 SV=1	23	58.1	32.85	0	60.546	1.19194	1.19156	1.7919	-0.489322		-1.42326	+	1.90884	-2.34809
P07996	Thrombospondin-1	THBS1	sp|P07996|TSP1_HUMAN Thrombospondin-1 OS=Homo sapiens GN=THBS1 PE=1 SV=2	61	57.4	129.38	0	323.31	-1.12023	-0.670176	-0.771668	-0.136141	0.222681	-0.132689	+	2.00994	0.838642	+
P08123	Collagen alpha-2(I) chain	COL1A2	sp|P08123|CO1A2_HUMAN Collagen alpha-2(I) chain OS=Homo sapiens GN=COL1A2 PE=1 SV=7	25	20.8	129.31	0	220.94	1.9604	1.02183	0.555522	-1.63832	-1.35159	-0.53778	+	1.95107	-2.35515	+
P08133	Annexin A6	ANXA6	sp|P08133|ANXA6_HUMAN Annexin A6 OS=Homo sapiens GN=ANXA6 PE=1 SV=3	45	65.2	75.872	0	323.31	1.30673	1.25948	1.32964	0.453649	0.23585	0.454702	+	3.57594	-0.917217	+
P08195	4F2 cell-surface antigen heavy chain	SLC3A2	sp|P08195|4F2_HUMAN 4F2 cell-surface antigen heavy chain OS=Homo sapiens GN=SLC3A2 PE=1 SV=3	28	43.3	67.993	0	323.31	-2.77507	-2.50635	-2.46363	-1.18577	-0.782844	-0.841172	+	3.30672	1.64509
P08240	Signal recognition particle receptor subunit alpha	SRPR	sp|P08240|SRPRA_HUMAN Signal recognition particle receptor subunit alpha OS=Homo sapiens GN=SRPRA PE=1 SV=2	19	35.9	69.81	0	230.45	0.255561	0.381283	0.478713	-0.0501737	-0.562794	-0.266507	+	1.82986	-0.665011
P08253	72 kDa type IV collagenase;PEX	MMP2	sp|P08253|MMP2_HUMAN 72 kDa type IV collagenase OS=Homo sapiens GN=MMP2 PE=1 SV=2	11	22.3	73.881	0	76.113	1.23352	0.340733	0.375846	2.387	2.66998	2.27539	+	2.33009	1.79409	+
P08254	Stromelysin-1	MMP3	sp|P08254|MMP3_HUMAN Stromelysin-1 OS=Homo sapiens GN=MMP3 PE=1 SV=2	14	26.2	53.977	0	34.722	0.436588	0.651408	-0.319388	9.55465	4.5225	4.4631	+	1.58748	5.92388	+
P08648	Integrin alpha-5;Integrin alpha-5 heavy chain;Integrin alpha-5 light chain	ITGA5	sp|P08648|ITA5_HUMAN Integrin alpha-5 OS=Homo sapiens GN=ITGA5 PE=1 SV=2	15	20.8	114.54	0	147.75	1.03288	0.837378	0.944634	1.40458	1.71633	1.74162	+	2.2972	0.682546
P08670;P41219;P07196	Vimentin	VIM	sp|P08670|VIME_HUMAN Vimentin OS=Homo sapiens GN=VIM PE=1 SV=4	53	82	53.651	0	323.31	1.48409	1.143	1.24732	0.923415	0.370388	0.326537	+	1.5893	-0.751356
P08754	Guanine nucleotide-binding protein G(k) subunit alpha	GNAI3	sp|P08754|GNAI3_HUMAN Guanine nucleotide-binding protein G(k) subunit alpha OS=Homo sapiens GN=GNAI3 PE=1 SV=3	10	32.8	40.532	0	49.651	-0.424204	-0.438718	-0.500075	0.244644	0.54962	0.443288	+	3.14407	0.866849
P08865	40S ribosomal protein SA	RPSA	sp|P08865|RSSA_HUMAN 40S ribosomal protein SA OS=Homo sapiens GN=RPSA PE=1 SV=4	10	44.7	32.854	0	323.31	-0.10552	0.00690831	0.0874628	-0.831281	-0.441145	-0.605881	+	2.10482	-0.622386
P08962	CD63 antigen	CD63	sp|P08962|CD63_HUMAN CD63 antigen OS=Homo sapiens GN=CD63 PE=1 SV=2	2	7.6	25.636	0	46.035	0.369383	0.287118	0.277032	-0.632763	-0.868121	-0.33661	+	2.38447	-0.923675
P09012	U1 small nuclear ribonucleoprotein A	SNRPA	sp|P09012|SNRPA_HUMAN U1 small nuclear ribonucleoprotein A OS=Homo sapiens GN=SNRPA PE=1 SV=3	10	38.7	31.279	0	86.101	-0.277761	-0.0825147	-0.388129	-1.12086	-0.671163	-0.906169	+	1.83639	-0.649929
P09104;P13929	Gamma-enolase;Beta-enolase	ENO2;ENO3	sp|P09104|ENOG_HUMAN Gamma-enolase OS=Homo sapiens GN=ENO2 PE=1 SV=3;sp|P13929|ENOB_HUMAN Beta-enolase OS=Homo sapiens GN=ENO3 PE=1 SV=5	8	25.6	47.268	0	24.827	0.332049	0.546561	0.486869	2.54023	2.57814	2.88231	+	4.21238	2.21173
P09382	Galectin-1	LGALS1	sp|P09382|LEG1_HUMAN Galectin-1 OS=Homo sapiens GN=LGALS1 PE=1 SV=2	10	71.9	14.716	0	133.82	0.808509	0.49774	0.429107	2.09197	1.89592	1.69363	+	2.88389	1.31539	+
P09496	Clathrin light chain A	CLTA	sp|P09496|CLCA_HUMAN Clathrin light chain A OS=Homo sapiens GN=CLTA PE=1 SV=1	5	13.7	27.076	0	11.864	0.49211	0.378068	0.55719	-0.717121	-0.848401	-0.555693	+	3.54207	-1.18286
P09497	Clathrin light chain B	CLTB	sp|P09497|CLCB_HUMAN Clathrin light chain B OS=Homo sapiens GN=CLTB PE=1 SV=1	10	28.4	25.19	0	31.131	-0.148289	-0.167345	-0.175599	-1.04053	-0.765597	-0.767388	+	2.7869	-0.694093
P09619	Platelet-derived growth factor receptor beta	PDGFRB	sp|P09619|PGFRB_HUMAN Platelet-derived growth factor receptor beta OS=Homo sapiens GN=PDGFRB PE=1 SV=1	23	25.7	123.97	0	94.711	1.31759	1.12075	1.38366	0.102457	0.122341	0.431142	+	2.87087	-1.05536
P09914	Interferon-induced protein with tetratricopeptide repeats 1	IFIT1	sp|P09914|IFIT1_HUMAN Interferon-induced protein with tetratricopeptide repeats 1 OS=Homo sapiens GN=IFIT1 PE=1 SV=2	15	34.1	55.36	0	253.17	-2.01281	-1.88353	-2.17814	-1.13293	-0.399464	-0.85384	+	2.22805	1.22942
P09972	Fructose-bisphosphate aldolase C	ALDOC	sp|P09972|ALDOC_HUMAN Fructose-bisphosphate aldolase C OS=Homo sapiens GN=ALDOC PE=1 SV=2	22	59.9	39.455	0	234.62	-0.503916	0.0258793	-0.241475	0.40174	0.793938	0.26135	+	1.51756	0.725513
P62987;P62979;P0CG47;P0CG48	Ubiquitin-60S ribosomal protein L40;Ubiquitin;60S ribosomal protein L40;Ubiquitin-40S ribosomal protein S27a;Ubiquitin;40S ribosomal protein S27a;Polyubiquitin-B;Ubiquitin;Polyubiquitin-C;Ubiquitin	UBA52;RPS27A;UBB;UBC	sp|P62987|RL40_HUMAN Ubiquitin-60S ribosomal protein L40 OS=Homo sapiens GN=UBA52 PE=1 SV=2;sp|P62979|RS27A_HUMAN Ubiquitin-40S ribosomal protein S27a OS=Homo sapiens GN=RPS27A PE=1 SV=2;sp|P0CG47|UBB_HUMAN Polyubiquitin-B OS=Homo sapiens GN=UBB PE=1 SV=1;	5	36.7	14.728	0	113.29	-0.23438	-0.243165	-0.50273	0.437334	0.859572	0.891341	+	2.45935	1.05617
P0DMV9;P0DMV8	Heat shock 70 kDa protein 1B;Heat shock 70 kDa protein 1A	HSPA1B;HSPA1A	sp|P0DMV9|HS71B_HUMAN Heat shock 70 kDa protein 1B OS=Homo sapiens GN=HSPA1B PE=1 SV=1;sp|P0DMV8|HS71A_HUMAN Heat shock 70 kDa protein 1A OS=Homo sapiens GN=HSPA1A PE=1 SV=1	42	63.2	70.051	0	323.31	-1.17387	-1.47819	-1.31592	0.708055	0.799336	0.827738	+	4.60591	2.10103
P0DN76;Q01081;Q8WU68;M0R2N4	Splicing factor U2AF 35 kDa subunit;Splicing factor U2AF 26 kDa subunit	U2AF1;U2AF1L4	sp|P0DN76|U2AF5_HUMAN Splicing factor U2AF 35 kDa subunit-like protein OS=Homo sapiens GN=U2AF1L5 PE=3 SV=1;sp|Q01081|U2AF1_HUMAN Splicing factor U2AF 35 kDa subunit OS=Homo sapiens GN=U2AF1 PE=1 SV=3;sp|Q8WU68|U2AF4_HUMAN Splicing factor U2AF 26 kDa subun	7	21.7	27.872	0	78.915	-0.250629	-0.260843	-0.24436	0.152638	0.385818	0.5144	+	2.3264	0.602896
P10768	S-formylglutathione hydrolase	ESD	sp|P10768|ESTD_HUMAN S-formylglutathione hydrolase OS=Homo sapiens GN=ESD PE=1 SV=2	9	37.2	31.462	0	222.14	0.13014		-0.143628	-0.877235		-0.733459	+	1.44979	-0.798603
P10809	60 kDa heat shock protein, mitochondrial	HSPD1	sp|P10809|CH60_HUMAN 60 kDa heat shock protein, mitochondrial OS=Homo sapiens GN=HSPD1 PE=1 SV=2	40	70.2	61.054	0	323.31	-0.895986	-0.984246	-0.966235	-0.00416092	-0.186328	-0.1274	+	3.82556	0.842859
P11021	78 kDa glucose-regulated protein	HSPA5	sp|P11021|GRP78_HUMAN 78 kDa glucose-regulated protein OS=Homo sapiens GN=HSPA5 PE=1 SV=2	46	58.6	72.332	0	323.31	-0.470609	-0.553447	-0.497242	0.878137	0.758985	0.762221	+	5.03285	1.30688
P11166	Solute carrier family 2, facilitated glucose transporter member 1	SLC2A1	sp|P11166|GTR1_HUMAN Solute carrier family 2, facilitated glucose transporter member 1 OS=Homo sapiens GN=SLC2A1 PE=1 SV=2	4	9.6	54.083	0	45.384	-2.23637	-1.8697	-2.31653	-0.240367	0.703544	0.34153	+	2.84406	2.4091
P11216	Glycogen phosphorylase, brain form	PYGB	sp|P11216|PYGB_HUMAN Glycogen phosphorylase, brain form OS=Homo sapiens GN=PYGB PE=1 SV=5	38	45.9	96.695	0	305.46	-0.114769	-0.186984	-0.325521	-1.11244	-0.727666	-0.820158	+	2.17304	-0.677664
P11279	Lysosome-associated membrane glycoprotein 1	LAMP1	sp|P11279|LAMP1_HUMAN Lysosome-associated membrane glycoprotein 1 OS=Homo sapiens GN=LAMP1 PE=1 SV=3	7	16.1	44.882	0	30.268	0.27262	0.0911243	0.0802483	0.791022	1.67803	1.21952	+	1.82925	1.08153
P11413	Glucose-6-phosphate 1-dehydrogenase	G6PD	sp|P11413|G6PD_HUMAN Glucose-6-phosphate 1-dehydrogenase OS=Homo sapiens GN=G6PD PE=1 SV=4	27	54	59.256	0	147.44	0.383165	0.29772	0.309758	-0.601956	-0.251796	-0.132958	+	1.99872	-0.659118
P11586	C-1-tetrahydrofolate synthase, cytoplasmic;Methylenetetrahydrofolate dehydrogenase;Methenyltetrahydrofolate cyclohydrolase;Formyltetrahydrofolate synthetase;C-1-tetrahydrofolate synthase, cytoplasmic, N-terminally processed	MTHFD1	sp|P11586|C1TC_HUMAN C-1-tetrahydrofolate synthase, cytoplasmic OS=Homo sapiens GN=MTHFD1 PE=1 SV=3	50	60.3	101.56	0	323.31	-0.634084	-0.560366	-0.666302	-1.61026	-1.21568	-1.4339	+	2.60181	-0.799694
P11940;Q9H361;Q4VXU2;Q96DU9	Polyadenylate-binding protein 1;Polyadenylate-binding protein 3	PABPC1;PABPC3	sp|P11940|PABP1_HUMAN Polyadenylate-binding protein 1 OS=Homo sapiens GN=PABPC1 PE=1 SV=2;sp|Q9H361|PABP3_HUMAN Polyadenylate-binding protein 3 OS=Homo sapiens GN=PABPC3 PE=1 SV=2	40	66.8	70.67	0	323.31	-0.437584	-0.375104	-0.403389	-1.02806	-1.20417	-1.47815	+	2.48623	-0.831431
P12081	Histidine--tRNA ligase, cytoplasmic	HARS	sp|P12081|SYHC_HUMAN Histidine--tRNA ligase, cytoplasmic OS=Homo sapiens GN=HARS PE=1 SV=2	18	36.3	57.41	0	122.51	0.459956	0.42374	0.474774	-0.733675	-0.658834	-0.45417	+	3.63917	-1.06838
P12109	Collagen alpha-1(VI) chain	COL6A1	sp|P12109|CO6A1_HUMAN Collagen alpha-1(VI) chain OS=Homo sapiens GN=COL6A1 PE=1 SV=3	32	41.5	108.53	0	323.31	1.91995	0.844225	0.963252	2.87674	3.20741	2.32835	+	1.6676	1.56169	+
P12110	Collagen alpha-2(VI) chain	COL6A2	sp|P12110|CO6A2_HUMAN Collagen alpha-2(VI) chain OS=Homo sapiens GN=COL6A2 PE=1 SV=4	28	30.2	108.58	0	232.66	2.0116	0.982802	0.990229	2.93471	2.94024	2.18913	+	1.48865	1.35981	+
P12111	Collagen alpha-3(VI) chain	COL6A3	sp|P12111|CO6A3_HUMAN Collagen alpha-3(VI) chain OS=Homo sapiens GN=COL6A3 PE=1 SV=5	143	51.7	343.67	0	323.31	1.1135	0.479438	0.142217	2.53349	2.9421	1.96451	+	2.04178	1.90165	+
P12277	Creatine kinase B-type	CKB	sp|P12277|KCRB_HUMAN Creatine kinase B-type OS=Homo sapiens GN=CKB PE=1 SV=1	9	33.3	42.644	0	106.98	0.647084	0.461948	0.432959	0.0223323	-0.0279692	0.137766	+	2.31725	-0.469954
P12814	Alpha-actinin-1	ACTN1	sp|P12814|ACTN1_HUMAN Alpha-actinin-1 OS=Homo sapiens GN=ACTN1 PE=1 SV=2	67	78.9	103.06	0	323.31	0.283211	0.204141	0.335712	-0.467115	-0.264131	-0.319064	+	3.01972	-0.624457
P12830	Cadherin-1;E-Cad/CTF1;E-Cad/CTF2;E-Cad/CTF3	CDH1	sp|P12830|CADH1_HUMAN Cadherin-1 OS=Homo sapiens GN=CDH1 PE=1 SV=3	10	14.5	97.455	0	114.25	-2.4344	-1.97449	-2.63801	-1.05059	0.201508	-1.29057	+	1.50558	1.63575
P13473	Lysosome-associated membrane glycoprotein 2	LAMP2	sp|P13473|LAMP2_HUMAN Lysosome-associated membrane glycoprotein 2 OS=Homo sapiens GN=LAMP2 PE=1 SV=2	4	8.8	44.96	0	26.086	0.416407	-0.0206624	-0.0706635	1.1161	0.703278	0.794603	+	1.73148	0.762966
P13489	Ribonuclease inhibitor	RNH1	sp|P13489|RINI_HUMAN Ribonuclease inhibitor OS=Homo sapiens GN=RNH1 PE=1 SV=2	25	63.8	49.973	0	323.31	0.747688	0.388024	0.397693	-0.210146	-0.168723	-0.0508909	+	2.16499	-0.654388
P13639	Elongation factor 2	EEF2	sp|P13639|EF2_HUMAN Elongation factor 2 OS=Homo sapiens GN=EEF2 PE=1 SV=4	56	58.2	95.337	0	323.31	-0.132831	0.0104934	0.0490731	-0.637513	-0.557582	-0.654876	+	3.14848	-0.592236
P13674	Prolyl 4-hydroxylase subunit alpha-1	P4HA1	sp|P13674|P4HA1_HUMAN Prolyl 4-hydroxylase subunit alpha-1 OS=Homo sapiens GN=P4HA1 PE=1 SV=2	13	29.2	61.049	0	83.758	0.476019	0.303225	0.277032	2.57471	2.32274	2.40757	+	4.55877	2.08291	+
P13797;P13796	Plastin-3	PLS3	sp|P13797|PLST_HUMAN Plastin-3 OS=Homo sapiens GN=PLS3 PE=1 SV=4	36	56.3	70.81	0	323.31	0.207393	0.263756	0.412836	-1.00012	-1.13981	-1.28177	+	3.83265	-1.43523
P13807	Glycogen [starch] synthase, muscle	GYS1	sp|P13807|GYS1_HUMAN Glycogen [starch] synthase, muscle OS=Homo sapiens GN=GYS1 PE=1 SV=2	5	9.4	83.785	0	6.0341	-0.378926	-0.23703	-0.250852	0.865365	0.62826	0.516116	+	2.98423	0.95885
P13928	Annexin A8	ANXA8	sp|P13928|ANXA8_HUMAN Annexin A8 OS=Homo sapiens GN=ANXA8 PE=1 SV=3	15	57.5	36.881	0	141.79	-2.97347		-2.63236	-1.22766		-1.02057	+	1.85909	1.6788	+
P14209	CD99 antigen	CD99	sp|P14209|CD99_HUMAN CD99 antigen OS=Homo sapiens GN=CD99 PE=1 SV=1	3	29.7	18.848	0	36.961	1.39155	0.992913	0.845269	-0.347527	-1.10058	-0.268573	+	2.21441	-1.6488
P14543	Nidogen-1	NID1	sp|P14543|NID1_HUMAN Nidogen-1 OS=Homo sapiens GN=NID1 PE=1 SV=3	15	12.9	136.38	0	34.99	1.36955	0.817296	0.293017	1.68104	2.21422	1.76613	+	1.40382	1.06051	+
P14625;Q58FF3	Endoplasmin	HSP90B1	sp|P14625|ENPL_HUMAN Endoplasmin OS=Homo sapiens GN=HSP90B1 PE=1 SV=1	55	55	92.468	0	323.31	-0.0778478	-0.0881474	-0.0894669	0.757962	0.737773	0.798756	+	5.89026	0.849984
P14868	Aspartate--tRNA ligase, cytoplasmic	DARS	sp|P14868|SYDC_HUMAN Aspartate--tRNA ligase, cytoplasmic OS=Homo sapiens GN=DARS PE=1 SV=2	30	62.5	57.136	0	175.06	-0.145286	-0.278531	-0.146611	0.447103	0.526169	0.59684	+	3.49194	0.713513
P14923	Junction plakoglobin	JUP	sp|P14923|PLAK_HUMAN Junction plakoglobin OS=Homo sapiens GN=JUP PE=1 SV=3	30	50.5	81.744	0	267.89	-1.98194	-1.79671	-1.54856	-0.702374	-0.699091	-0.878825	+	2.73061	1.01564
P15121;C9JRZ8	Aldose reductase	AKR1B1	sp|P15121|ALDR_HUMAN Aldose reductase OS=Homo sapiens GN=AKR1B1 PE=1 SV=3	13	38.3	35.853	0	59.997	0.206518	-0.102372	-0.115191	2.8689	2.6495	2.93233	+	4.50018	2.82059
P15144	Aminopeptidase N	ANPEP	sp|P15144|AMPN_HUMAN Aminopeptidase N OS=Homo sapiens GN=ANPEP PE=1 SV=4	42	40.8	109.54	0	323.31	1.80826	1.02482	0.76103	2.59089	2.73266	2.74289	+	2.02595	1.49078
P15170	Eukaryotic peptide chain release factor GTP-binding subunit ERF3A	GSPT1	sp|P15170|ERF3A_HUMAN Eukaryotic peptide chain release factor GTP-binding subunit ERF3A OS=Homo sapiens GN=GSPT1 PE=1 SV=1	23	43.1	55.755	0	121.52	-0.469809	-0.335572	-0.535562	-1.50562	-0.941642	-1.5861	+	1.88123	-0.897472
P15559	NAD(P)H dehydrogenase [quinone] 1	NQO1	sp|P15559|NQO1_HUMAN NAD(P)H dehydrogenase [quinone] 1 OS=Homo sapiens GN=NQO1 PE=1 SV=1	8	27.4	30.867	0	168.9	-0.574841	-0.104589	-0.0559512	-1.06915	-0.995218	-0.918688	+	1.92533	-0.749225
P15924	Desmoplakin	DSP	sp|P15924|DESP_HUMAN Desmoplakin OS=Homo sapiens GN=DSP PE=1 SV=3	142	49.7	331.77	0	323.31	-2.94331	-2.85142	-3.39291	-1.93231	-1.70675	-1.55182	+	2.5748	1.33225
P16144	Integrin beta-4	ITGB4	sp|P16144|ITB4_HUMAN Integrin beta-4 OS=Homo sapiens GN=ITGB4 PE=1 SV=5	45	32.7	202.16	0	323.31	-3.10544	-2.19873	-2.91583	-1.49127	-1.44015	-1.46403	+	2.00209	1.27485
P16157	Ankyrin-1	ANK1	sp|P16157|ANK1_HUMAN Ankyrin-1 OS=Homo sapiens GN=ANK1 PE=1 SV=3	15	10.4	206.26	0	31.911	1.13862	0.82326	0.353436	-0.792832	-0.753166	-0.452234	+	2.32997	-1.43785
P16401	Histone H1.5	HIST1H1B	sp|P16401|H15_HUMAN Histone H1.5 OS=Homo sapiens GN=HIST1H1B PE=1 SV=3	9	29.2	22.58	0	128.58	0.521654	0.06226	0.154972	1.81225	1.52065	1.6922	+	3.0215	1.42874
P16403	Histone H1.2	HIST1H1C	sp|P16403|H12_HUMAN Histone H1.2 OS=Homo sapiens GN=HIST1H1C PE=1 SV=2	11	34.7	21.364	0	100.63	0.193961	-0.166325	-0.107166	1.38698	1.1445	1.18644	+	3.15069	1.26582
P17066;P48741	Heat shock 70 kDa protein 6	HSPA6	sp|P17066|HSP76_HUMAN Heat shock 70 kDa protein 6 OS=Homo sapiens GN=HSPA6 PE=1 SV=2	13	18.7	71.027	0	16.744	-0.549874	-0.548227	-0.510601	0.656176	0.919455	0.933195	+	3.94752	1.37251
P17096	High mobility group protein HMG-I/HMG-Y	HMGA1	sp|P17096|HMGA1_HUMAN High mobility group protein HMG-I/HMG-Y OS=Homo sapiens GN=HMGA1 PE=1 SV=3	5	44.9	11.676	0	13.344		-0.64939	-0.923003		0.830093	1.45859	+	1.5214	1.93054
P17174	Aspartate aminotransferase, cytoplasmic	GOT1	sp|P17174|AATC_HUMAN Aspartate aminotransferase, cytoplasmic OS=Homo sapiens GN=GOT1 PE=1 SV=3	17	51.6	46.247	0	161.18	-0.219942	0.0344974	-0.100113	-1.37767	-0.604784	-0.742796	+	1.50956	-0.813231
P17301	Integrin alpha-2	ITGA2	sp|P17301|ITA2_HUMAN Integrin alpha-2 OS=Homo sapiens GN=ITGA2 PE=1 SV=1	35	37.3	129.29	0	323.31	1.28374	0.949049	0.666847	2.43012	2.59374	2.64945	+	2.95344	1.59122
P17612;P22612	cAMP-dependent protein kinase catalytic subunit alpha	PRKACA	sp|P17612|KAPCA_HUMAN cAMP-dependent protein kinase catalytic subunit alpha OS=Homo sapiens GN=PRKACA PE=1 SV=2	8	18.5	40.589	0	13.852	0.649386	0.55395	0.637842	-0.485156	0.171975	-0.368439	+	1.83152	-0.840932
P17655	Calpain-2 catalytic subunit	CAPN2	sp|P17655|CAN2_HUMAN Calpain-2 catalytic subunit OS=Homo sapiens GN=CAPN2 PE=1 SV=6	24	41.6	79.994	0	266.59	0.805953	0.547252	0.513996	-0.325792	-0.267114	-0.207644	+	3.08098	-0.889251
P17676	CCAAT/enhancer-binding protein beta	CEBPB	sp|P17676|CEBPB_HUMAN CCAAT/enhancer-binding protein beta OS=Homo sapiens GN=CEBPB PE=1 SV=2	2	9	36.105	0	16.7		0.234379	0.0116388		1.07403	0.88495	+	1.55469	0.856479
P17813	Endoglin	ENG	sp|P17813|EGLN_HUMAN Endoglin OS=Homo sapiens GN=ENG PE=1 SV=2	15	27.8	70.577	0	206.39	1.26748	1.20107	1.24781	0.037312	0.198368	0.478817	+	2.80831	-1.00062
P17931	Galectin-3	LGALS3	sp|P17931|LEG3_HUMAN Galectin-3 OS=Homo sapiens GN=LGALS3 PE=1 SV=5	9	31.6	26.152	0	18.134	0.597507		-0.0268664	-1.41665		-1.28733	+	1.44507	-1.63731	+
P18206	Vinculin	VCL	sp|P18206|VINC_HUMAN Vinculin OS=Homo sapiens GN=VCL PE=1 SV=4	83	68.6	123.8	0	323.31	0.839557	0.633199	0.551098	-0.286691	-0.115879	-0.28193	+	3.03687	-0.902784
P18754	Regulator of chromosome condensation	RCC1	sp|P18754|RCC1_HUMAN Regulator of chromosome condensation OS=Homo sapiens GN=RCC1 PE=1 SV=1	12	33	44.969	0	297.26	-0.572866	-0.782223	-0.90301	-0.265934	0.0911243	0.504163	+	1.62601	0.862484
P18887	DNA repair protein XRCC1	XRCC1	sp|P18887|XRCC1_HUMAN DNA repair protein XRCC1 OS=Homo sapiens GN=XRCC1 PE=1 SV=2	7	12.8	69.476	0	12.581	-0.605047	-0.446266	-0.236282	-1.41254	-1.3879	-1.64115	+	2.84834	-1.05133
P19338	Nucleolin	NCL	sp|P19338|NUCL_HUMAN Nucleolin OS=Homo sapiens GN=NCL PE=1 SV=3	39	38.5	76.613	0	323.31	-0.973384	-1.00442	-1.15264	-1.47718	-2.16146	-2.87716	+	1.29648	-1.12845
P19525	Interferon-induced, double-stranded RNA-activated protein kinase	EIF2AK2	sp|P19525|E2AK2_HUMAN Interferon-induced, double-stranded RNA-activated protein kinase OS=Homo sapiens GN=EIF2AK2 PE=1 SV=2	17	36.8	62.094	0	63.076	-0.913868	-0.834442	-0.860373	-1.54688	-2.16644	-1.49606	+	1.79216	-0.866898
P19623	Spermidine synthase	SRM	sp|P19623|SPEE_HUMAN Spermidine synthase OS=Homo sapiens GN=SRM PE=1 SV=1	9	41.7	33.824	0	52.747	-0.241049	-0.135396	-0.206645	-1.09795	-0.570186	-1.03552	+	1.85406	-0.706855
P19971	Thymidine phosphorylase	TYMP	sp|P19971|TYPH_HUMAN Thymidine phosphorylase OS=Homo sapiens GN=TYMP PE=1 SV=2	13	34	49.955	0	42.165	-0.0853743	-0.70663	-0.593659	0.688136	0.889084	0.507617	+	2.19944	1.15683
P20020	Plasma membrane calcium-transporting ATPase 1	ATP2B1	sp|P20020|AT2B1_HUMAN Plasma membrane calcium-transporting ATPase 1 OS=Homo sapiens GN=ATP2B1 PE=1 SV=3	26	23.8	138.75	0	58.44	0.357833	0.183963	-0.459477	1.19849	2.12297	1.19774	+	1.6943	1.47896
P20591	Interferon-induced GTP-binding protein Mx1;Interferon-induced GTP-binding protein Mx1, N-terminally processed	MX1	sp|P20591|MX1_HUMAN Interferon-induced GTP-binding protein Mx1 OS=Homo sapiens GN=MX1 PE=1 SV=4	34	60.3	75.519	0	323.31	-2.38692	-1.86707	-2.19575	-1.07951	-1.73255	-1.2186	+	1.49344	0.806361
P20592	Interferon-induced GTP-binding protein Mx2	MX2	sp|P20592|MX2_HUMAN Interferon-induced GTP-binding protein Mx2 OS=Homo sapiens GN=MX2 PE=1 SV=1	14	24.6	82.088	0	32.282	-2.07844	-0.930765	-1.52978	0.410558	-0.453735	-0.416828	+	1.45107	1.35966
P20594	Atrial natriuretic peptide receptor 2	NPR2	sp|P20594|ANPRB_HUMAN Atrial natriuretic peptide receptor 2 OS=Homo sapiens GN=NPR2 PE=1 SV=1	5	6.4	117.02	0	8.9796	1.43093	1.11843	1.08963	-0.737783	-0.0472191	-0.137695	+	2.48006	-1.52056
P20810	Calpastatin	CAST	sp|P20810|ICAL_HUMAN Calpastatin OS=Homo sapiens GN=CAST PE=1 SV=4	32	57.2	76.572	0	323.31	0.562377	0.447949	0.341644	-0.379826	-0.437565	-0.444498	+	3.6964	-0.871286
P20908	Collagen alpha-1(V) chain	COL5A1	sp|P20908|CO5A1_HUMAN Collagen alpha-1(V) chain OS=Homo sapiens GN=COL5A1 PE=1 SV=3	12	7.6	183.56	0	35.854	0.273695	0.885809	0.333653	-0.620268	-0.384565	-0.965503	+	1.959	-1.1545	+
P20936	Ras GTPase-activating protein 1	RASA1	sp|P20936|RASA1_HUMAN Ras GTPase-activating protein 1 OS=Homo sapiens GN=RASA1 PE=1 SV=1	22	24.8	116.4	0	86.264	0.255561	0.16337	-0.0288372	-0.476498	-0.344593	-0.644871	+	2.16375	-0.618685
P21281;P15313	V-type proton ATPase subunit B, brain isoform	ATP6V1B2	sp|P21281|VATB2_HUMAN V-type proton ATPase subunit B, brain isoform OS=Homo sapiens GN=ATP6V1B2 PE=1 SV=3	17	41.3	56.5	0	106.03	0.13711	0.109427	0.235359	0.644133	0.823912	0.678793	+	2.93513	0.554981
P21291	Cysteine and glycine-rich protein 1	CSRP1	sp|P21291|CSRP1_HUMAN Cysteine and glycine-rich protein 1 OS=Homo sapiens GN=CSRP1 PE=1 SV=3	7	46.6	20.567	0	164.12	0.866235	1.02645	1.0606		-0.472609	-0.981936	+	2.44373	-1.7117
P21796	Voltage-dependent anion-selective channel protein 1	VDAC1	sp|P21796|VDAC1_HUMAN Voltage-dependent anion-selective channel protein 1 OS=Homo sapiens GN=VDAC1 PE=1 SV=2	18	75.6	30.772	0	323.31	-0.272646	-0.348923	-0.454664	0.112633	0.420617	0.231924	+	2.38416	0.613802
P21926	CD9 antigen	CD9	sp|P21926|CD9_HUMAN CD9 antigen OS=Homo sapiens GN=CD9 PE=1 SV=4	2	7.5	25.416	0	6.2908	0.331017	-0.612086	-0.17119	0.898015	1.58727	0.548733	+	1.32957	1.16209
P22087	rRNA 2-O-methyltransferase fibrillarin	FBL	sp|P22087|FBRL_HUMAN rRNA 2-O-methyltransferase fibrillarin OS=Homo sapiens GN=FBL PE=1 SV=2	11	33.6	33.784	0	83.724	-0.589008	-0.630885	-0.732932	0.147958	0.484087	0.24306	+	3.01062	0.942643
P22413	Ectonucleotide pyrophosphatase/phosphodiesterase family member 1;Alkaline phosphodiesterase I;Nucleotide pyrophosphatase	ENPP1	sp|P22413|ENPP1_HUMAN Ectonucleotide pyrophosphatase/phosphodiesterase family member 1 OS=Homo sapiens GN=ENPP1 PE=1 SV=2	17	22.5	104.92	0	40.664	1.88725	1.28783	0.883073	0.175684	0.579952	0.033652	+	1.50662	-1.08962
P22626	Heterogeneous nuclear ribonucleoproteins A2/B1	HNRNPA2B1	sp|P22626|ROA2_HUMAN Heterogeneous nuclear ribonucleoproteins A2/B1 OS=Homo sapiens GN=HNRNPA2B1 PE=1 SV=2	20	64.3	37.429	0	323.31	-0.178094	-0.298495	-0.172945	-0.770166	-0.755795	-0.706559	+	3.50735	-0.527662
P22695	Cytochrome b-c1 complex subunit 2, mitochondrial	UQCRC2	sp|P22695|QCR2_HUMAN Cytochrome b-c1 complex subunit 2, mitochondrial OS=Homo sapiens GN=UQCRC2 PE=1 SV=3	13	34.4	48.442	0	209.91	-0.0496361	-0.250886	-0.386185	0.540622	0.580628	0.436162	+	2.65952	0.74804
P23219	Prostaglandin G/H synthase 1	PTGS1	sp|P23219|PGH1_HUMAN Prostaglandin G/H synthase 1 OS=Homo sapiens GN=PTGS1 PE=1 SV=2	10	20.7	68.686	0	92.735	1.54789	0.754716	1.05714	3.32495	3.62375	3.68706	+	3.15518	2.42534
P23458	Tyrosine-protein kinase JAK1	JAK1	sp|P23458|JAK1_HUMAN Tyrosine-protein kinase JAK1 OS=Homo sapiens GN=JAK1 PE=1 SV=2	14	14.4	133.28	0	19.024	0.603407	0.38228	0.426748	-0.647129	0.137241	-0.582944	+	1.48591	-0.835089
P23497	Nuclear autoantigen Sp-100	SP100	sp|P23497|SP100_HUMAN Nuclear autoantigen Sp-100 OS=Homo sapiens GN=SP100 PE=1 SV=3	14	19.9	100.42	0	73.356	-0.0414914	-0.118602	-0.322253	-0.727332	-0.616945	-0.61947	+	2.24703	-0.4938
P23588	Eukaryotic translation initiation factor 4B	EIF4B	sp|P23588|IF4B_HUMAN Eukaryotic translation initiation factor 4B OS=Homo sapiens GN=EIF4B PE=1 SV=2	27	44.4	69.15	0	323.31	-0.618584	-0.597845	-0.678003	-1.74909	-2.16275	-2.91844	+	2.06122	-1.64528
P24534	Elongation factor 1-beta	EEF1B2	sp|P24534|EF1B_HUMAN Elongation factor 1-beta OS=Homo sapiens GN=EEF1B2 PE=1 SV=3	11	58.7	24.763	0	124	-0.182279	-0.215848	-0.185015	0.0655723	0.0423643	0.075738	+	4.20322	0.255605
P24821	Tenascin	TNC	sp|P24821|TENA_HUMAN Tenascin OS=Homo sapiens GN=TNC PE=1 SV=3	64	37.5	240.85	0	323.31	0.958954	0.275126	0.139993	3.32265	3.8168	3.21672	+	3.17159	2.99403	+
P25685	DnaJ homolog subfamily B member 1	DNAJB1	sp|P25685|DNJB1_HUMAN DnaJ homolog subfamily B member 1 OS=Homo sapiens GN=DNAJB1 PE=1 SV=4	14	43.8	38.044	0	124.25	-1.51453	-1.57372	-1.49777	-0.951541	-0.909987	-1.00796	+	4.01162	0.572181
P25705	ATP synthase subunit alpha, mitochondrial	ATP5A1	sp|P25705|ATPA_HUMAN ATP synthase subunit alpha, mitochondrial OS=Homo sapiens GN=ATP5A1 PE=1 SV=1	31	54.4	59.75	0	323.31	-0.139856	-0.395056	-0.395834	0.797594	0.667847	0.778629	+	3.44455	1.05827
P26038	Moesin	MSN	sp|P26038|MOES_HUMAN Moesin OS=Homo sapiens GN=MSN PE=1 SV=3	52	67.8	67.819	0	323.31	0.817705	0.707171	0.745969	-0.0638011	-0.963813	-1.15733	+	1.92812	-1.48526
P26232	Catenin alpha-2	CTNNA2	sp|P26232|CTNA2_HUMAN Catenin alpha-2 OS=Homo sapiens GN=CTNNA2 PE=1 SV=5	9	11.8	105.31	0	27.822	0.239276	0.0237522	0.0361869	-0.989679	-0.878162	-1.22803	+	3.08885	-1.1317
P26373	60S ribosomal protein L13	RPL13	sp|P26373|RL13_HUMAN 60S ribosomal protein L13 OS=Homo sapiens GN=RPL13 PE=1 SV=4	11	44.1	24.261	0	142.68	-0.0800421	0.0144981	0.0997664	-0.722444	-0.671807	-0.576669	+	3.23994	-0.668381
P26447	Protein S100-A4	S100A4	sp|P26447|S10A4_HUMAN Protein S100-A4 OS=Homo sapiens GN=S100A4 PE=1 SV=1	3	24.8	11.728	0.0021013	3.1254	0.841893	0.849119	0.842295	3.46336	3.46937	3.25029	+	5.41895	2.5499	+
P26639	Threonine--tRNA ligase, cytoplasmic	TARS	sp|P26639|SYTC_HUMAN Threonine--tRNA ligase, cytoplasmic OS=Homo sapiens GN=TARS PE=1 SV=3	32	50.2	83.434	0	202.87	-0.174687	-0.053883	-0.0421894	-0.530948	-0.568131	-0.566079	+	3.34119	-0.4648
P26641	Elongation factor 1-gamma	EEF1G	sp|P26641|EF1G_HUMAN Elongation factor 1-gamma OS=Homo sapiens GN=EEF1G PE=1 SV=3	21	39.4	50.118	0	238.78	-0.539582	-0.583463	-0.55385	0.141302	0.197614	0.0997664	+	4.64636	0.705192
P27105	Erythrocyte band 7 integral membrane protein	STOM	sp|P27105|STOM_HUMAN Erythrocyte band 7 integral membrane protein OS=Homo sapiens GN=STOM PE=1 SV=3	10	44.8	31.73	0	83.942	1.08366	0.751892	0.853038	0.24987	-0.0742588	0.151859	+	2.33861	-0.787039
P27449	V-type proton ATPase 16 kDa proteolipid subunit	ATP6V0C	sp|P27449|VATL_HUMAN V-type proton ATPase 16 kDa proteolipid subunit OS=Homo sapiens GN=ATP6V0C PE=1 SV=1	1	11.6	15.736	0	8.666	-0.288029	-0.557667		1.99371	1.41495		+	1.66174	2.12718
P27695	DNA-(apurinic or apyrimidinic site) lyase;DNA-(apurinic or apyrimidinic site) lyase, mitochondrial	APEX1	sp|P27695|APEX1_HUMAN DNA-(apurinic or apyrimidinic site) lyase OS=Homo sapiens GN=APEX1 PE=1 SV=2	16	48.1	35.554	0	275.61	-0.519445	-0.475696	-0.494434	-1.11039	-0.932389	-0.843914	+	2.3753	-0.465705
P27816	Microtubule-associated protein 4	MAP4	sp|P27816|MAP4_HUMAN Microtubule-associated protein 4 OS=Homo sapiens GN=MAP4 PE=1 SV=3	72	70.1	121	0	323.31	0.633664	0.40294	0.0504668	-0.946805	-0.813956	-1.13172	+	2.62949	-1.32652
P28482	Mitogen-activated protein kinase 1	MAPK1	sp|P28482|MK01_HUMAN Mitogen-activated protein kinase 1 OS=Homo sapiens GN=MAPK1 PE=1 SV=3	12	33.1	41.389	0	65.343	0.321235	0.159371	0.285225	-0.273082	-0.578736	-0.678718	+	2.36269	-0.765456
P28838	Cytosol aminopeptidase	LAP3	sp|P28838|AMPL_HUMAN Cytosol aminopeptidase OS=Homo sapiens GN=LAP3 PE=1 SV=3	23	52.6	56.166	0	271.23	-0.327204	-0.382739	-0.497303	-1.10401	-1.42171	-1.22082	+	2.88402	-0.846431
P29536;REV__Q5JV73	Leiomodin-1	LMOD1	sp|P29536|LMOD1_HUMAN Leiomodin-1 OS=Homo sapiens GN=LMOD1 PE=1 SV=3	13	26.5	67.029	0	34.256	1.77429	1.48285	1.5508	0.112366	0.049352	0.130536	+	4.09893	-1.50523
P29590	Protein PML	PML	sp|P29590|PML_HUMAN Protein PML OS=Homo sapiens GN=PML PE=1 SV=3	27	37	97.55	0	273.5	0.497331	0.0330882	0.489954	-1.32996	-0.468411	-0.587381	+	1.66595	-1.13537
P29728	2-5-oligoadenylate synthase 2	OAS2	sp|P29728|OAS2_HUMAN 2-5-oligoadenylate synthase 2 OS=Homo sapiens GN=OAS2 PE=1 SV=3	9	15.2	82.43	0	20.086	-1.2739	-0.425869	-1.98542	2.18526	2.33391	-0.410428	+	1.22227	2.59798
P29966	Myristoylated alanine-rich C-kinase substrate	MARCKS	sp|P29966|MARCS_HUMAN Myristoylated alanine-rich C-kinase substrate OS=Homo sapiens GN=MARCKS PE=1 SV=4	12	51.5	31.554	0	321.53	1.93021	0.954122	0.872238	-0.499218	-1.78096	-1.13435	+	2.04972	-2.39036
P30101	Protein disulfide-isomerase A3	PDIA3	sp|P30101|PDIA3_HUMAN Protein disulfide-isomerase A3 OS=Homo sapiens GN=PDIA3 PE=1 SV=4	36	57.6	56.782	0	323.31	0.135009	0.0408223	0.110497	0.786513	0.670297	0.826518	+	3.58253	0.665666
P30153	Serine/threonine-protein phosphatase 2A 65 kDa regulatory subunit A alpha isoform	PPP2R1A	sp|P30153|2AAA_HUMAN Serine/threonine-protein phosphatase 2A 65 kDa regulatory subunit A alpha isoform OS=Homo sapiens GN=PPP2R1A PE=1 SV=4	27	53.7	65.308	0	261.99	-0.159251	-0.159299	-0.287571	-0.976872	-0.888114	-0.825261	+	3.46023	-0.694709
P31431	Syndecan-4	SDC4	sp|P31431|SDC4_HUMAN Syndecan-4 OS=Homo sapiens GN=SDC4 PE=1 SV=2	5	25.3	21.641	0	46.289	-1.18112	-0.762926	-1.43296	-0.256166	-0.0056375	0.292428	+	1.97028	1.13588	+
P31689	DnaJ homolog subfamily A member 1	DNAJA1	sp|P31689|DNJA1_HUMAN DnaJ homolog subfamily A member 1 OS=Homo sapiens GN=DNAJA1 PE=1 SV=2	13	38.3	44.868	0	92.651	-1.02982	-0.95576	-1.00651	-0.420588	-0.379808	-0.118743	+	2.68682	0.690984
P31930	Cytochrome b-c1 complex subunit 1, mitochondrial	UQCRC1	sp|P31930|QCR1_HUMAN Cytochrome b-c1 complex subunit 1, mitochondrial OS=Homo sapiens GN=UQCRC1 PE=1 SV=3	14	37.9	52.645	0	254.13	-0.094264	-0.292475	-0.355811	0.384381	0.630778	0.809003	+	2.37175	0.855571
P31939	Bifunctional purine biosynthesis protein PURH;Phosphoribosylaminoimidazolecarboxamide formyltransferase;IMP cyclohydrolase	ATIC	sp|P31939|PUR9_HUMAN Bifunctional purine biosynthesis protein PURH OS=Homo sapiens GN=ATIC PE=1 SV=3	35	67.6	64.615	0	323.31	-0.498301	-0.50318	-0.563412	-1.38953	-1.24445	-1.39456	+	3.97879	-0.821214
P31949	Protein S100-A11;Protein S100-A11, N-terminally processed	S100A11	sp|P31949|S10AB_HUMAN Protein S100-A11 OS=Homo sapiens GN=S100A11 PE=1 SV=2	4	25.7	11.74	0.0012796	3.3651		0.345056	-2.05823		3.02653	3.33013	+	1.09959	4.03492	+
P32004	Neural cell adhesion molecule L1	L1CAM	sp|P32004|L1CAM_HUMAN Neural cell adhesion molecule L1 OS=Homo sapiens GN=L1CAM PE=1 SV=2	27	27.1	140	0	106.45	-2.25092	-2.37557	-3.32049	-0.730895	-0.885526	-1.48548	+	1.77506	1.61503
Q14409;P32189	Putative glycerol kinase 3;Glycerol kinase	GK3P;GK	sp|Q14409|GLPK3_HUMAN Putative glycerol kinase 3 OS=Homo sapiens GN=GK3P PE=5 SV=2;sp|P32189|GLPK_HUMAN Glycerol kinase OS=Homo sapiens GN=GK PE=1 SV=3	3	8.1	60.597	0.00023607	5.2276	0.660564		0.616734	2.32478		2.85693	+	1.7401	1.95221
P32455;Q9H0R5	Interferon-induced guanylate-binding protein 1	GBP1	sp|P32455|GBP1_HUMAN Guanylate-binding protein 1 OS=Homo sapiens GN=GBP1 PE=1 SV=2	20	31.1	67.93	0	80.213	0.918692	0.845109	0.908505	0.365021	0.0354831	0.0824301	+	2.64045	-0.729791
P34741	Syndecan-2	SDC2	sp|P34741|SDC2_HUMAN Syndecan-2 OS=Homo sapiens GN=SDC2 PE=1 SV=2	3	11.4	22.16	0	46.35	0.566377	0.233888	0.625738	4.03844	1.9042	1.53536	+	1.20072	2.01733	+
P34932	Heat shock 70 kDa protein 4	HSPA4	sp|P34932|HSP74_HUMAN Heat shock 70 kDa protein 4 OS=Homo sapiens GN=HSPA4 PE=1 SV=4	58	74.4	94.33	0	323.31	-0.518164	-0.489787	-0.572544	-0.953635	-1.05161	-0.897705	+	3.00274	-0.440818
P35221;Q9UI47	Catenin alpha-1	CTNNA1	sp|P35221|CTNA1_HUMAN Catenin alpha-1 OS=Homo sapiens GN=CTNNA1 PE=1 SV=1	45	65.5	100.07	0	323.31	0.0409626	-0.17171	0.166073	-1.913	-1.29195	-1.65494	+	2.86698	-1.63174
P35222	Catenin beta-1	CTNNB1	sp|P35222|CTNB1_HUMAN Catenin beta-1 OS=Homo sapiens GN=CTNNB1 PE=1 SV=1	27	45.1	85.496	0	220.83	0.305445	0.248413	1.39457	-1.03428	-0.801254	-0.749305	+	1.7723	-1.51109
P35232	Prohibitin	PHB	sp|P35232|PHB_HUMAN Prohibitin OS=Homo sapiens GN=PHB PE=1 SV=1	16	59.2	29.804	0	147.41	-0.285583	-0.233719	-0.355442	0.0506061	0.0840642	0.00590291	+	2.8937	0.338439
P35237	Serpin B6	SERPINB6	sp|P35237|SPB6_HUMAN Serpin B6 OS=Homo sapiens GN=SERPINB6 PE=1 SV=3	14	50.3	42.621	0	323.31	1.16781	0.557091	0.637193	-0.447564	0.0655723	-0.506373	+	1.82947	-1.08349	+
P35241	Radixin	RDX	sp|P35241|RADI_HUMAN Radixin OS=Homo sapiens GN=RDX PE=1 SV=1	36	54	68.563	0	105.96	0.202261	-0.0812474	0.0982848	-0.714254	-1.25742	-1.26029	+	2.34769	-1.15042
P35269	General transcription factor IIF subunit 1	GTF2F1	sp|P35269|T2FA_HUMAN General transcription factor IIF subunit 1 OS=Homo sapiens GN=GTF2F1 PE=1 SV=2	5	14.1	58.24	0	20.662	-1.08804	-1.06534		1.21207	0.287354		+	1.23248	1.8264
P35354	Prostaglandin G/H synthase 2	PTGS2	sp|P35354|PGH2_HUMAN Prostaglandin G/H synthase 2 OS=Homo sapiens GN=PTGS2 PE=1 SV=2	24	45.9	68.995	0	271.34	0.0392789	-0.176805	5.42058	10.8174	10.1608	9.78749	+	1.99146	8.49419
P35442	Thrombospondin-2	THBS2	sp|P35442|TSP2_HUMAN Thrombospondin-2 OS=Homo sapiens GN=THBS2 PE=1 SV=2	25	28.3	129.99	0	114.1	0.766129	0.303459	0.388796	1.10849	1.62611	1.25187	+	1.79839	0.842697	+
P35555	Fibrillin-1	FBN1	sp|P35555|FBN1_HUMAN Fibrillin-1 OS=Homo sapiens GN=FBN1 PE=1 SV=3	84	37.5	312.24	0	323.31	0.858538	0.82073	0.214498	1.58318	2.2852	2.05235	+	1.98981	1.34232	+
P35579	Myosin-9	MYH9	sp|P35579|MYH9_HUMAN Myosin-9 OS=Homo sapiens GN=MYH9 PE=1 SV=4	126	60.5	226.53	0	323.31	0.68428	-0.0460271	0.147307	1.10165	1.34381	2.65512	+	1.27375	1.43834
P35637	RNA-binding protein FUS	FUS	sp|P35637|FUS_HUMAN RNA-binding protein FUS OS=Homo sapiens GN=FUS PE=1 SV=1	10	16.7	53.425	0	170.26	-0.239754	-0.271827	-0.255288	-1.28307	-1.28381	-1.38045	+	5.219	-1.06015
P36542	ATP synthase subunit gamma, mitochondrial	ATP5C1	sp|P36542|ATPG_HUMAN ATP synthase subunit gamma, mitochondrial OS=Homo sapiens GN=ATP5C1 PE=1 SV=1	10	34.2	32.996	0	39.516	-0.108923	-0.329703	-0.322253	0.32008	0.38228	0.198494	+	2.44633	0.553911
P36952	Serpin B5	SERPINB5	sp|P36952|SPB5_HUMAN Serpin B5 OS=Homo sapiens GN=SERPINB5 PE=1 SV=2	18	61.6	42.1	0	323.31	-3.0619	-4.45428	-2.38383	-0.987188	-1.25092	-0.465998	+	1.67401	2.39864	+
P37268	Squalene synthase	FDFT1	sp|P37268|FDFT_HUMAN Squalene synthase OS=Homo sapiens GN=FDFT1 PE=1 SV=1	10	29	48.115	0	41.885	-2.21645	-1.76024	-1.95551	-0.028381	-0.119197	0.177216	+	3.63196	1.98728
P37837	Transaldolase	TALDO1	sp|P37837|TALDO_HUMAN Transaldolase OS=Homo sapiens GN=TALDO1 PE=1 SV=2	15	40.9	37.54	0	108.13	0.332851	0.320773	0.217603	-0.0810338	-0.0115153	-0.0571065	+	2.90426	-0.340294
P38159;O75526;Q8N7X1	RNA-binding motif protein, X chromosome;RNA-binding motif protein, X chromosome, N-terminally processed	RBMX	sp|P38159|RBMX_HUMAN RNA-binding motif protein, X chromosome OS=Homo sapiens GN=RBMX PE=1 SV=3	21	48.6	42.331	0	113.77	0.0238941	-0.0393993	-0.16809	-0.711157	-0.596165	-0.463867	+	2.35996	-0.529198
P38435	Vitamin K-dependent gamma-carboxylase	GGCX	sp|P38435|VKGC_HUMAN Vitamin K-dependent gamma-carboxylase OS=Homo sapiens GN=GGCX PE=1 SV=2	5	7.9	87.56	0	9.3578	-0.337703	-0.146707	-0.455376	-1.49598	-1.28465	-0.819037	+	1.80813	-0.886627
P38606	V-type proton ATPase catalytic subunit A	ATP6V1A	sp|P38606|VATA_HUMAN V-type proton ATPase catalytic subunit A OS=Homo sapiens GN=ATP6V1A PE=1 SV=2	25	46.7	68.303	0	242.87	0.1121	0.0518593	0.0776532	0.599794	0.579856	0.618427	+	4.82259	0.518821
P38646	Stress-70 protein, mitochondrial	HSPA9	sp|P38646|GRP75_HUMAN Stress-70 protein, mitochondrial OS=Homo sapiens GN=HSPA9 PE=1 SV=2	47	64.2	73.68	0	323.31	-0.559452	-0.63433	-0.608188	-0.0945104	-0.0937867	-0.0510852	+	4.42149	0.520862
P38919	Eukaryotic initiation factor 4A-III;Eukaryotic initiation factor 4A-III, N-terminally processed	EIF4A3	sp|P38919|IF4A3_HUMAN Eukaryotic initiation factor 4A-III OS=Homo sapiens GN=EIF4A3 PE=1 SV=4	23	51.3	46.871	0	205.32	-0.654535	-0.772505	-0.758257	-0.274704	0.0526941	-0.0252358	+	2.44322	0.646018
P39656	Dolichyl-diphosphooligosaccharide--protein glycosyltransferase 48 kDa subunit	DDOST	sp|P39656|OST48_HUMAN Dolichyl-diphosphooligosaccharide--protein glycosyltransferase 48 kDa subunit OS=Homo sapiens GN=DDOST PE=1 SV=4	7	16.2	50.8	0	55.438	0.460585	0.306262	0.334797	1.25429	1.49983	1.61013	+	3.15134	1.08754
P40121	Macrophage-capping protein	CAPG	sp|P40121|CAPG_HUMAN Macrophage-capping protein OS=Homo sapiens GN=CAPG PE=1 SV=2	13	43.4	38.498	0	158.02	0.0833836	-0.474532	-0.580094	-1.18561	-1.09835	-0.895824	+	1.52428	-0.736179
P40123	Adenylyl cyclase-associated protein 2	CAP2	sp|P40123|CAP2_HUMAN Adenylyl cyclase-associated protein 2 OS=Homo sapiens GN=CAP2 PE=1 SV=1	11	31	52.823	0	45.437	0.450485	0.610039	0.80364	0.130008	-0.366392	-0.836939	+	1.52141	-0.979162
P40189	Interleukin-6 receptor subunit beta	IL6ST	sp|P40189|IL6RB_HUMAN Interleukin-6 receptor subunit beta OS=Homo sapiens GN=IL6ST PE=1 SV=2	7	13.5	103.54	0	19.21	0.964805	0.640158	0.641084	-0.0381693	-0.115316	0.0738202	+	2.51308	-0.775237
P40818	Ubiquitin carboxyl-terminal hydrolase 8	USP8	sp|P40818|UBP8_HUMAN Ubiquitin carboxyl-terminal hydrolase 8 OS=Homo sapiens GN=USP8 PE=1 SV=1	27	28.4	127.52	0	77.91	-0.253275	-0.219572	-0.21414	-0.771298	-0.855301	-0.921609	+	3.78795	-0.620407
P41221	Protein Wnt-5a	WNT5A	sp|P41221|WNT5A_HUMAN Protein Wnt-5a OS=Homo sapiens GN=WNT5A PE=1 SV=2	8	22.4	42.339	0	27.747	1.40496	0.880725	0.871213	3.26754	3.54114	3.24721	+	3.48426	2.29967	+
P41226	Ubiquitin-like modifier-activating enzyme 7	UBA7	sp|P41226|UBA7_HUMAN Ubiquitin-like modifier-activating enzyme 7 OS=Homo sapiens GN=UBA7 PE=1 SV=2	13	18.9	111.69	0	81.052	0.66512	0.457121	0.506196	-0.645593	-0.162057	-0.762387	+	2.27066	-1.06616
P41229	Lysine-specific demethylase 5C	KDM5C	sp|P41229|KDM5C_HUMAN Lysine-specific demethylase 5C OS=Homo sapiens GN=KDM5C PE=1 SV=2	11	10	175.72	0	23.139	-1.2732	-1.35358		0.357721	0.697418		+	2.05212	1.84096
Q6NXS1;P41236	Protein phosphatase inhibitor 2-like protein 3;Protein phosphatase inhibitor 2	PPP1R2P3;PPP1R2	sp|Q6NXS1|IPP2M_HUMAN Protein phosphatase inhibitor 2-like protein 3 OS=Homo sapiens GN=PPP1R2P3 PE=1 SV=1;sp|P41236|IPP2_HUMAN Protein phosphatase inhibitor 2 OS=Homo sapiens GN=PPP1R2 PE=1 SV=2	3	18	23.048	0	21.341	0.0519985		-0.0997418	-0.992489		-0.848089	+	1.87363	-0.896417
P41240	Tyrosine-protein kinase CSK	CSK	sp|P41240|CSK_HUMAN Tyrosine-protein kinase CSK OS=Homo sapiens GN=CSK PE=1 SV=1	15	38.9	50.704	0	27.575	-0.0575267	-0.112241	-0.243574	-0.824035	-0.761629	-0.534934	+	2.26933	-0.569085
P42224;Q14765	Signal transducer and activator of transcription 1-alpha/beta	STAT1	sp|P42224|STAT1_HUMAN Signal transducer and activator of transcription 1-alpha/beta OS=Homo sapiens GN=STAT1 PE=1 SV=2	35	49.1	87.334	0	309.3	0.223299	0.0812032	0.0820213	-0.88486	-1.33789	-1.97761	+	2.05381	-1.52896
P42566	Epidermal growth factor receptor substrate 15	EPS15	sp|P42566|EPS15_HUMAN Epidermal growth factor receptor substrate 15 OS=Homo sapiens GN=EPS15 PE=1 SV=2	27	41.7	98.655	0	178.67	0.149259	-0.144233	-0.231363	-0.851417	-0.668708	-1.19232	+	1.90493	-0.828701
P43243	Matrin-3	MATR3	sp|P43243|MATR3_HUMAN Matrin-3 OS=Homo sapiens GN=MATR3 PE=1 SV=2	34	44.6	94.622	0	323.31	-0.159138	-0.351479	-0.34918	-1.04883	-0.980369	-0.753264	+	2.36809	-0.640888
P43358;P43361;P43355;A2A368;A8MXT2;Q96M61;O15480;P43363;O60732	Melanoma-associated antigen 4	MAGEA4	sp|P43358|MAGA4_HUMAN Melanoma-associated antigen 4 OS=Homo sapiens GN=MAGEA4 PE=1 SV=2	10	31.9	34.899	0	19.931	-3.52997	-3.01497	-2.38685	-1.63478	-1.68538	-0.774922	+	1.65706	1.61223
P43490	Nicotinamide phosphoribosyltransferase	NAMPT	sp|P43490|NAMPT_HUMAN Nicotinamide phosphoribosyltransferase OS=Homo sapiens GN=NAMPT PE=1 SV=1	22	52.3	55.52	0	242.5	-0.402931	-0.762534	-0.644781	1.65842	1.83305	1.81611	+	4.41966	2.37261
P45974	Ubiquitin carboxyl-terminal hydrolase 5	USP5	sp|P45974|UBP5_HUMAN Ubiquitin carboxyl-terminal hydrolase 5 OS=Homo sapiens GN=USP5 PE=1 SV=2	24	39.7	95.785	0	235.85	0.160662	0.0323829	0.0203421	-0.773911	-0.962632	-0.66326	+	3.0486	-0.871063
P46060	Ran GTPase-activating protein 1	RANGAP1	sp|P46060|RAGP1_HUMAN Ran GTPase-activating protein 1 OS=Homo sapiens GN=RANGAP1 PE=1 SV=1	27	51.1	63.541	0	244.26	-0.0991235	0.0174944	-0.112802	-1.00729	-1.04656	-0.928677	+	4.17644	-0.929366
P46108	Adapter molecule crk	CRK	sp|P46108|CRK_HUMAN Adapter molecule crk OS=Homo sapiens GN=CRK PE=1 SV=2	9	38.8	33.83	0	46.1	0.0282862	0.0465609	-0.140046	-1.20879	-0.365388	-0.979658	+	1.48553	-0.829547
P46459	Vesicle-fusing ATPase	NSF	sp|P46459|NSF_HUMAN Vesicle-fusing ATPase OS=Homo sapiens GN=NSF PE=1 SV=3	28	42.6	82.593	0	139.39	0.975924	0.887369	0.835682	-0.292793	-0.115644	-0.237234	+	4.13151	-1.11488
P46776	60S ribosomal protein L27a	RPL27A	sp|P46776|RL27A_HUMAN 60S ribosomal protein L27a OS=Homo sapiens GN=RPL27A PE=1 SV=2	3	22.3	16.561	0	8.4989	-1.31423	-0.678695	0.202888	1.24945	1.59149	1.37061	+	1.94379	2.00053
P46821	Microtubule-associated protein 1B;MAP1B heavy chain;MAP1 light chain LC1	MAP1B	sp|P46821|MAP1B_HUMAN Microtubule-associated protein 1B OS=Homo sapiens GN=MAP1B PE=1 SV=2	94	51.1	270.63	0	323.31	0.414352	1.0874	1.03372	-1.19618	0.154454	-0.285302	+	1.33126	-1.2875
P46926	Glucosamine-6-phosphate isomerase 1	GNPDA1	sp|P46926|GNPI1_HUMAN Glucosamine-6-phosphate isomerase 1 OS=Homo sapiens GN=GNPDA1 PE=1 SV=1	8	34.3	32.668	0	61.233	-0.0636654		-0.248605	-0.795358		-0.733004	+	1.60551	-0.608046
P46976	Glycogenin-1	GYG1	sp|P46976|GLYG_HUMAN Glycogenin-1 OS=Homo sapiens GN=GYG1 PE=1 SV=4	3	13.7	39.383	0	20.024	0.383829	0.886667	0.645978	-0.32265	-0.164884	0.180403	+	1.63055	-0.741202
P47712	Cytosolic phospholipase A2;Phospholipase A2;Lysophospholipase	PLA2G4A	sp|P47712|PA24A_HUMAN Cytosolic phospholipase A2 OS=Homo sapiens GN=PLA2G4A PE=1 SV=2	8	13.8	85.238	0	13.098	0.1121	-0.693411	-0.902066	0.652876	0.406863	0.683292	+	1.54279	1.07547
P47756	F-actin-capping protein subunit beta	CAPZB	sp|P47756|CAPZB_HUMAN F-actin-capping protein subunit beta OS=Homo sapiens GN=CAPZB PE=1 SV=4	14	44.8	31.35	0	253.42	0.542407	0.452806	0.415434	-0.432338	-0.590375	-0.321009	+	3.34569	-0.918123
P47897	Glutamine--tRNA ligase	QARS	sp|P47897|SYQ_HUMAN Glutamine--tRNA ligase OS=Homo sapiens GN=QARS PE=1 SV=1	36	50.5	87.798	0	323.31	-0.119025	-0.18866	-0.186804	-0.848297	-0.461839	-0.791483	+	1.92146	-0.53571
P47985;P0C7P4	Cytochrome b-c1 complex subunit Rieske, mitochondrial;Cytochrome b-c1 complex subunit 11;Putative cytochrome b-c1 complex subunit Rieske-like protein 1	UQCRFS1;UQCRFS1P1	sp|P47985|UCRI_HUMAN Cytochrome b-c1 complex subunit Rieske, mitochondrial OS=Homo sapiens GN=UQCRFS1 PE=1 SV=2;sp|P0C7P4|UCRIL_HUMAN Putative cytochrome b-c1 complex subunit Rieske-like protein 1 OS=Homo sapiens GN=UQCRFS1P1 PE=5 SV=1	6	21.9	29.668	0	38.804		-0.259651	-0.36669		0.86481	0.704783	+	2.11924	1.09797
P47989	Xanthine dehydrogenase/oxidase;Xanthine dehydrogenase;Xanthine oxidase	XDH	sp|P47989|XDH_HUMAN Xanthine dehydrogenase/oxidase OS=Homo sapiens GN=XDH PE=1 SV=4	19	18	146.42	0	78.613	-2.17234	-1.50947	-1.80707	-0.276538	0.548437	-1.2114	+	1.30761	1.51646
P48307	Tissue factor pathway inhibitor 2	TFPI2	sp|P48307|TFPI2_HUMAN Tissue factor pathway inhibitor 2 OS=Homo sapiens GN=TFPI2 PE=1 SV=1	8	36.6	26.934	0	143.49	1.59851	0.851439	0.906506	4.01239	4.10995	4.38128	+	3.49032	3.04906
P48444	Coatomer subunit delta	ARCN1	sp|P48444|COPD_HUMAN Coatomer subunit delta OS=Homo sapiens GN=ARCN1 PE=1 SV=1	25	45.2	57.21	0	140.88	0.213378	0.142479	0.186881	-0.762877	-0.7427	-0.482513	+	3.09373	-0.843609
P48449	Lanosterol synthase	LSS	sp|P48449|ERG7_HUMAN Lanosterol synthase OS=Homo sapiens GN=LSS PE=1 SV=1	24	38.7	83.308	0	113.98	-0.483803	-0.776429	-0.64982	-0.0087548	-0.110044	-0.114629	+	2.43925	0.558875
P48637	Glutathione synthetase	GSS	sp|P48637|GSHB_HUMAN Glutathione synthetase OS=Homo sapiens GN=GSS PE=1 SV=1	19	39.2	52.384	0	64.61	-0.135237	-0.168252	-0.260238	-1.04689	-1.05164	-0.549113	+	1.81586	-0.694638
P48681	Nestin	NES	sp|P48681|NEST_HUMAN Nestin OS=Homo sapiens GN=NES PE=1 SV=2	59	44.8	177.44	0	323.31	-0.305111	0.611739	0.309991	-0.459596	-0.738361	-1.11213	+	1.38205	-0.975569
P48723	Heat shock 70 kDa protein 13	HSPA13	sp|P48723|HSP13_HUMAN Heat shock 70 kDa protein 13 OS=Homo sapiens GN=HSPA13 PE=1 SV=1	2	4	51.927	0.00044713	4.1133	0.15082	0.541019		1.41408	1.39237		+	1.48813	1.05731
P48735	Isocitrate dehydrogenase [NADP], mitochondrial	IDH2	sp|P48735|IDHP_HUMAN Isocitrate dehydrogenase [NADP], mitochondrial OS=Homo sapiens GN=IDH2 PE=1 SV=2	16	35.2	50.909	0	158.52	1.10024	0.836328	0.847195	0.381948	0.217727	0.155879	+	2.457	-0.676069
P48960;Q9UHX3	CD97 antigen;CD97 antigen subunit alpha;CD97 antigen subunit beta	CD97	sp|P48960|CD97_HUMAN CD97 antigen OS=Homo sapiens GN=CD97 PE=1 SV=4	7	13.4	91.868	0	34.741	0.350724	0.561497	0.613909	-0.00309065	-0.10785	-0.0437054	+	2.54243	-0.560259
P49006	MARCKS-related protein	MARCKSL1	sp|P49006|MRP_HUMAN MARCKS-related protein OS=Homo sapiens GN=MARCKSL1 PE=1 SV=2	6	72.3	19.529	0	49.124	1.08386	0.602552	0.815657	0.0333701	-0.780141	-0.919261	+	1.87547	-1.38937
P49257	Protein ERGIC-53	LMAN1	sp|P49257|LMAN1_HUMAN Protein ERGIC-53 OS=Homo sapiens GN=LMAN1 PE=1 SV=2	10	20.2	57.548	0	27.958	0.515712	0.374177	0.712288	1.29655	1.96975	1.74097	+	2.16953	1.13503	+
P49419	Alpha-aminoadipic semialdehyde dehydrogenase	ALDH7A1	sp|P49419|AL7A1_HUMAN Alpha-aminoadipic semialdehyde dehydrogenase OS=Homo sapiens GN=ALDH7A1 PE=1 SV=5	23	47.1	58.486	0	207.92	0.29066	-0.0216433	0.0321009	-0.940728	-0.968181	-1.03478	+	3.37635	-1.0816
P49588	Alanine--tRNA ligase, cytoplasmic	AARS	sp|P49588|SYAC_HUMAN Alanine--tRNA ligase, cytoplasmic OS=Homo sapiens GN=AARS PE=1 SV=2	42	54.2	106.81	0	323.31	-0.17015	-0.261258	-0.356144	-0.883609	-0.880206	-0.785577	+	3.14389	-0.587279
P49591	Serine--tRNA ligase, cytoplasmic	SARS	sp|P49591|SYSC_HUMAN Serine--tRNA ligase, cytoplasmic OS=Homo sapiens GN=SARS PE=1 SV=3	17	39.3	58.777	0	170.76	0.269033	0.241962	0.321582	-0.115066	-0.602197	-0.311291	+	1.90681	-0.620377
P49848	Transcription initiation factor TFIID subunit 6	TAF6	sp|P49848|TAF6_HUMAN Transcription initiation factor TFIID subunit 6 OS=Homo sapiens GN=TAF6 PE=1 SV=1	10	21.3	72.668	0	18.408	-1.12526	-2.17189		0.503043	1.21531		+	1.23502	2.50775
P49902	Cytosolic purine 5-nucleotidase	NT5C2	sp|P49902|5NTC_HUMAN Cytosolic purine 5-nucleotidase OS=Homo sapiens GN=NT5C2 PE=1 SV=1	6	14.3	64.969	0	10.876	0.0727232		0.153676	-0.505083		-0.482392	+	2.32215	-0.606937
P50395	Rab GDP dissociation inhibitor beta	GDI2	sp|P50395|GDIB_HUMAN Rab GDP dissociation inhibitor beta OS=Homo sapiens GN=GDI2 PE=1 SV=2	29	62.5	50.663	0	323.31	0.239031	0.0666747	0.0593554	-0.205647	-0.412213	-0.509841	+	2.01252	-0.497587
P50548	ETS domain-containing transcription factor ERF	ERF	sp|P50548|ERF_HUMAN ETS domain-containing transcription factor ERF OS=Homo sapiens GN=ERF PE=1 SV=2	6	19.3	58.702	0	26.668	-1.41935	-1.42113	-1.28606	1.2444	0.902961	0.89569	+	4.37729	2.38986
P50552	Vasodilator-stimulated phosphoprotein	VASP	sp|P50552|VASP_HUMAN Vasodilator-stimulated phosphoprotein OS=Homo sapiens GN=VASP PE=1 SV=3	16	46.1	39.829	0	108.53	0.459117	0.60985	0.733007	-0.00248359	-0.633524	-0.992948	+	1.72284	-1.14364
P50851;Q8NFP9	Lipopolysaccharide-responsive and beige-like anchor protein	LRBA	sp|P50851|LRBA_HUMAN Lipopolysaccharide-responsive and beige-like anchor protein OS=Homo sapiens GN=LRBA PE=1 SV=4	39	16.9	319.1	0	293.47	-2.29449	-1.66763	-2.49119	-1.28254	-1.14048	-1.22246	+	1.68818	0.935941
P50995;P27216	Annexin A11	ANXA11	sp|P50995|ANX11_HUMAN Annexin A11 OS=Homo sapiens GN=ANXA11 PE=1 SV=1	19	38.6	54.389	0	169.71	1.08481	0.830418	0.832444	-0.947862	0.0263043	-0.307948	+	1.94848	-1.32573	+
P52306	Rap1 GTPase-GDP dissociation stimulator 1	RAP1GDS1	sp|P52306|GDS1_HUMAN Rap1 GTPase-GDP dissociation stimulator 1 OS=Homo sapiens GN=RAP1GDS1 PE=1 SV=3	21	42	66.316	0	102.03	0.225275	0.34301	0.0450235	-0.226139	-0.153896	-0.330665	+	1.92623	-0.441336
P52565	Rho GDP-dissociation inhibitor 1	ARHGDIA	sp|P52565|GDIR1_HUMAN Rho GDP-dissociation inhibitor 1 OS=Homo sapiens GN=ARHGDIA PE=1 SV=3	9	49	23.207	0	213	0.478195		0.423955	-0.689264		-1.02292	+	1.78753	-1.30717
P52630	Signal transducer and activator of transcription 2	STAT2	sp|P52630|STAT2_HUMAN Signal transducer and activator of transcription 2 OS=Homo sapiens GN=STAT2 PE=1 SV=1	23	32.1	97.915	0	146.81	0.443182	0.175429	0.202637	-0.480881	-0.323895	-0.84306	+	2.02609	-0.823028
P52789;P52790	Hexokinase-2	HK2	sp|P52789|HXK2_HUMAN Hexokinase-2 OS=Homo sapiens GN=HK2 PE=1 SV=2	32	39.4	102.38	0	125.87	-0.503118	-0.209311	-0.244583	0.344147	0.337997	0.239276	+	2.50074	0.626144
P52823	Stanniocalcin-1	STC1	sp|P52823|STC1_HUMAN Stanniocalcin-1 OS=Homo sapiens GN=STC1 PE=1 SV=1	3	15	27.621	0	19.925	-0.357104	-1.55478	0.414677	5.21797	3.46871	5.84707	+	2.37055	5.34365
P53396	ATP-citrate synthase	ACLY	sp|P53396|ACLY_HUMAN ATP-citrate synthase OS=Homo sapiens GN=ACLY PE=1 SV=3	54	55	120.84	0	323.31	-0.530885	-0.55807	-0.51515	-0.979146	-1.11528	-0.85199	+	2.35906	-0.447438
P54652	Heat shock-related 70 kDa protein 2	HSPA2	sp|P54652|HSP72_HUMAN Heat shock-related 70 kDa protein 2 OS=Homo sapiens GN=HSPA2 PE=1 SV=1	33	55.6	70.02	0	92.883	0.869319	0.832606	0.982291	0.274769	0.339821	0.105142	+	2.85125	-0.654828
P54727	UV excision repair protein RAD23 homolog B	RAD23B	sp|P54727|RD23B_HUMAN UV excision repair protein RAD23 homolog B OS=Homo sapiens GN=RAD23B PE=1 SV=1	14	46.7	43.171	0	107.51	0.272143	0.323774	0.168	-0.809752	-0.466636	-1.02198	+	2.42949	-1.02076
P54886	Delta-1-pyrroline-5-carboxylate synthase;Glutamate 5-kinase;Gamma-glutamyl phosphate reductase	ALDH18A1	sp|P54886|P5CS_HUMAN Delta-1-pyrroline-5-carboxylate synthase OS=Homo sapiens GN=ALDH18A1 PE=1 SV=2	24	35.5	87.301	0	204.31	0.311387	0.227125	0.144046	-0.29697	-0.35631	-0.231871	+	3.01331	-0.52257
P55011	Solute carrier family 12 member 2	SLC12A2	sp|P55011|S12A2_HUMAN Solute carrier family 12 member 2 OS=Homo sapiens GN=SLC12A2 PE=1 SV=1	12	13.9	131.45	0	51.382	0.018919	-0.406656	-1.0949	-1.45538	-1.4568	-1.75775	+	1.45254	-1.06243
P55036	26S proteasome non-ATPase regulatory subunit 4	PSMD4	sp|P55036|PSMD4_HUMAN 26S proteasome non-ATPase regulatory subunit 4 OS=Homo sapiens GN=PSMD4 PE=1 SV=1	15	48.3	40.736	0	207.26	-0.0263961	0.0962619	-0.117615	-0.453064	-0.478808	-0.7055	+	2.19442	-0.529874
P55039	Developmentally-regulated GTP-binding protein 2	DRG2	sp|P55039|DRG2_HUMAN Developmentally-regulated GTP-binding protein 2 OS=Homo sapiens GN=DRG2 PE=1 SV=1	7	22.3	40.746	0	34.98	0.158596	0.0265876	0.117562	-0.675397	-0.720731	-0.451248	+	2.83458	-0.716707
P55072	Transitional endoplasmic reticulum ATPase	VCP	sp|P55072|TERA_HUMAN Transitional endoplasmic reticulum ATPase OS=Homo sapiens GN=VCP PE=1 SV=4	55	71.3	89.321	0	323.31	0.0396999	0.108625	0.0535284	0.488206	0.593497	0.659742	+	3.15863	0.513198
P55084	Trifunctional enzyme subunit beta, mitochondrial;3-ketoacyl-CoA thiolase	HADHB	sp|P55084|ECHB_HUMAN Trifunctional enzyme subunit beta, mitochondrial OS=Homo sapiens GN=HADHB PE=1 SV=3	25	44.1	51.294	0	110.08	0.397036	-0.00789873	0.108223	0.776525	1.11397	0.780646	+	1.93565	0.724593
P55786;A6NEC2	Puromycin-sensitive aminopeptidase	NPEPPS	sp|P55786|PSA_HUMAN Puromycin-sensitive aminopeptidase OS=Homo sapiens GN=NPEPPS PE=1 SV=2	39	49.5	103.28	0	323.31	0.42707	0.127633	-8.66e-05	-0.614425	-0.471989	-0.311023	+	1.87255	-0.650685
P56524;Q9UQL6	Histone deacetylase 4	HDAC4	sp|P56524|HDAC4_HUMAN Histone deacetylase 4 OS=Homo sapiens GN=HDAC4 PE=1 SV=3	5	5	119.04	0	9.8521	0.285935	0.519743		-3.00868	-1.57837		+	1.1855	-2.69637
P57764	Gasdermin-D	GSDMD	sp|P57764|GSDMD_HUMAN Gasdermin-D OS=Homo sapiens GN=GSDMD PE=1 SV=1	5	15.1	52.8	0	19.523	-0.0736817	-0.120953	-0.230956	-0.70934	-0.6214	-0.591158	+	2.98249	-0.498769
P58107	Epiplakin	EPPK1	sp|P58107|EPIPL_HUMAN Epiplakin OS=Homo sapiens GN=EPPK1 PE=1 SV=2	77	39.6	555.61	0	323.31	-3.27886	-2.3513	-2.60139	-2.00781	-0.572651	-0.863992	+	1.43214	1.5957
P60891	Ribose-phosphate pyrophosphokinase 1	PRPS1	sp|P60891|PRPS1_HUMAN Ribose-phosphate pyrophosphokinase 1 OS=Homo sapiens GN=PRPS1 PE=1 SV=2	11	39.3	34.834	0	52.909	-0.148433	-0.114207	0.0586628	-0.579512	-0.501545	-0.41702	+	2.25355	-0.431367
P61421	V-type proton ATPase subunit d 1	ATP6V0D1	sp|P61421|VA0D1_HUMAN V-type proton ATPase subunit d 1 OS=Homo sapiens GN=ATP6V0D1 PE=1 SV=1	7	22.8	40.329	0	29.691	0.360533		0.133432	1.10427		1.20295	+	1.74131	0.906628
P61916	Epididymal secretory protein E1	NPC2	sp|P61916|NPC2_HUMAN Epididymal secretory protein E1 OS=Homo sapiens GN=NPC2 PE=1 SV=1	3	23.2	16.57	0	30.731		-1.14079	-1.36639		-0.172181	-0.378532	+	1.62781	0.978237
P62249	40S ribosomal protein S16	RPS16	sp|P62249|RS16_HUMAN 40S ribosomal protein S16 OS=Homo sapiens GN=RPS16 PE=1 SV=2	3	17.1	16.445	0	5.9841	-0.520976	-0.413423	0.377401	1.3221	1.33096	0.735349	+	1.72312	1.31514
P62258	14-3-3 protein epsilon	YWHAE	sp|P62258|1433E_HUMAN 14-3-3 protein epsilon OS=Homo sapiens GN=YWHAE PE=1 SV=1	24	77.6	29.174	0	323.31	-0.0425756	-0.343732	-0.0177384	-0.899884	-0.564094	-0.852303	+	1.8978	-0.637411
P62263	40S ribosomal protein S14	RPS14	sp|P62263|RS14_HUMAN 40S ribosomal protein S14 OS=Homo sapiens GN=RPS14 PE=1 SV=3	6	31.8	16.273	0	14		-0.0343672	-0.0143684		1.13875	1.36368	+	2.11104	1.27558
P62805	Histone H4	HIST1H4A	sp|P62805|H4_HUMAN Histone H4 OS=Homo sapiens GN=HIST1H4A PE=1 SV=2	7	57.3	11.367	0	29.099	-0.0719519	-0.127794	-0.189516	1.29213	1.69582	1.67351	+	3.61968	1.68357
P62829	60S ribosomal protein L23	RPL23	sp|P62829|RL23_HUMAN 60S ribosomal protein L23 OS=Homo sapiens GN=RPL23 PE=1 SV=1	3	32.1	14.865	0	20.501	-0.682511	-0.313459	-0.0670167	1.73782	1.77066	0.829363	+	2.14058	1.80028
P62854;Q5JNZ5	40S ribosomal protein S26;Putative 40S ribosomal protein S26-like 1	RPS26;RPS26P11	sp|P62854|RS26_HUMAN 40S ribosomal protein S26 OS=Homo sapiens GN=RPS26 PE=1 SV=3;sp|Q5JNZ5|RS26L_HUMAN Putative 40S ribosomal protein S26-like 1 OS=Homo sapiens GN=RPS26P11 PE=5 SV=1	3	27	13.015	0.00023196	4.8036	-0.708774	-0.188463	-0.244634	0.470407	0.720191	0.277152	+	1.85099	0.869873
P62937;P0DN26;A0A0B4J2A2;A0A075B767;A0A075B759;Q9Y536;F5H284;P0DN37	Peptidyl-prolyl cis-trans isomerase A;Peptidyl-prolyl cis-trans isomerase A, N-terminally processed	PPIA	sp|P62937|PPIA_HUMAN Peptidyl-prolyl cis-trans isomerase A OS=Homo sapiens GN=PPIA PE=1 SV=2	8	47.9	18.012	0	26.33	-0.862155	-0.612086	-0.995189	0.24306	1.28883	0.265317	+	1.76346	1.42221
P63010	AP-2 complex subunit beta	AP2B1	sp|P63010|AP2B1_HUMAN AP-2 complex subunit beta OS=Homo sapiens GN=AP2B1 PE=1 SV=1	42	52.5	104.55	0	323.31	0.378401	0.343351	0.316957	-0.512699	-0.36175	-0.481928	+	4.06774	-0.798362
P63104	14-3-3 protein zeta/delta	YWHAZ	sp|P63104|1433Z_HUMAN 14-3-3 protein zeta/delta OS=Homo sapiens GN=YWHAZ PE=1 SV=1	21	75.9	27.745	0	323.31	-0.362473	-0.404687	-0.389924	-1.04136	-0.697359	-0.914331	+	2.10325	-0.498654
P63165	Small ubiquitin-related modifier 1	SUMO1	sp|P63165|SUMO1_HUMAN Small ubiquitin-related modifier 1 OS=Homo sapiens GN=SUMO1 PE=1 SV=1	4	43.6	11.557	0	40.367	-0.221085	-0.197203	-0.321874	-0.650748	-0.7047	-0.616768	+	3.06074	-0.410685
P67775;E5RI56	Serine/threonine-protein phosphatase 2A catalytic subunit alpha isoform	PPP2CA	sp|P67775|PP2AA_HUMAN Serine/threonine-protein phosphatase 2A catalytic subunit alpha isoform OS=Homo sapiens GN=PPP2CA PE=1 SV=1	12	46	35.594	0	135.42	-0.272768	-0.230618	-0.252552	-0.935862	-1.11329	-0.905007	+	3.42585	-0.732739
P67936;Q2TAC2	Tropomyosin alpha-4 chain	TPM4	sp|P67936|TPM4_HUMAN Tropomyosin alpha-4 chain OS=Homo sapiens GN=TPM4 PE=1 SV=3	23	67.7	28.521	0	323.31	1.41549	1.11809	1.35445	-0.444341	-0.9945	-1.91072	+	2.27862	-2.41253
P68104;Q5VTE0	Elongation factor 1-alpha 1;Putative elongation factor 1-alpha-like 3	EEF1A1;EEF1A1P5	sp|P68104|EF1A1_HUMAN Elongation factor 1-alpha 1 OS=Homo sapiens GN=EEF1A1 PE=1 SV=1;sp|Q5VTE0|EF1A3_HUMAN Putative elongation factor 1-alpha-like 3 OS=Homo sapiens GN=EEF1A1P5 PE=5 SV=1	28	55.6	50.14	0	323.31	-0.536273	-0.603314	-0.343677	0.330214	0.837459	-0.0333628	+	1.52466	0.872525
P68371	Tubulin beta-4B chain	TUBB4B	sp|P68371|TBB4B_HUMAN Tubulin beta-4B chain OS=Homo sapiens GN=TUBB4B PE=1 SV=1	23	59.3	49.83	0	323.31	0.131063	0.097476	0.135141	0.662844	0.47892	0.589188	+	2.94362	0.455757
P78318	Immunoglobulin-binding protein 1	IGBP1	sp|P78318|IGBP1_HUMAN Immunoglobulin-binding protein 1 OS=Homo sapiens GN=IGBP1 PE=1 SV=1	7	26.8	39.221	0	25.35	0.0803847	-0.119589	-0.0765085	-0.402111	-0.796285	-0.661684	+	1.94894	-0.581456
P78344	Eukaryotic translation initiation factor 4 gamma 2	EIF4G2	sp|P78344|IF4G2_HUMAN Eukaryotic translation initiation factor 4 gamma 2 OS=Homo sapiens GN=EIF4G2 PE=1 SV=1	37	47.6	102.36	0	150.63	-0.391948	-0.318344	-0.459159	-0.9218	-0.931618	-0.810536	+	3.04767	-0.498168
P78362	SRSF protein kinase 2;SRSF protein kinase 2 N-terminal;SRSF protein kinase 2 C-terminal	SRPK2	sp|P78362|SRPK2_HUMAN SRSF protein kinase 2 OS=Homo sapiens GN=SRPK2 PE=1 SV=3	14	22.8	77.526	0	22.874	-0.767781	-0.603271	-0.647874	0.0363276	0.0462816	0.90666	+	1.57488	1.00273
P78406	mRNA export factor	RAE1	sp|P78406|RAE1L_HUMAN mRNA export factor OS=Homo sapiens GN=RAE1 PE=1 SV=1	7	27.2	40.968	0	54.793	-0.338542	-0.325792	-0.461104	0.0352017	0.263275	0.359296	+	2.31355	0.594404
P78559	Microtubule-associated protein 1A;MAP1A heavy chain;MAP1 light chain LC2	MAP1A	sp|P78559|MAP1A_HUMAN Microtubule-associated protein 1A OS=Homo sapiens GN=MAP1A PE=1 SV=6	78	37.7	305.48	0	323.31	0.696528	0.910733	0.418028	-0.0154326	-0.0729683	-0.556542	+	1.78841	-0.890077
P80217	Interferon-induced 35 kDa protein	IFI35	sp|P80217|IN35_HUMAN Interferon-induced 35 kDa protein OS=Homo sapiens GN=IFI35 PE=1 SV=5	11	47.6	31.546	0	66.658	-0.717857		-0.846765	-1.83722		-1.67517	+	1.95411	-0.973883
P80723	Brain acid soluble protein 1	BASP1	sp|P80723|BASP1_HUMAN Brain acid soluble protein 1 OS=Homo sapiens GN=BASP1 PE=1 SV=2	18	93	22.693	0	279.1	0.717386	0.380729	0.492007	0.0163537	-0.021204	0.0932897	+	2.05842	-0.500561
P84022;O15198	Mothers against decapentaplegic homolog 3	SMAD3	sp|P84022|SMAD3_HUMAN Mothers against decapentaplegic homolog 3 OS=Homo sapiens GN=SMAD3 PE=1 SV=1	5	12.7	48.08	0	19.226	0.738292	1.20827	0.549521	-0.181526	-0.497853	-0.930105	+	2.02537	-1.36852
P98082	Disabled homolog 2	DAB2	sp|P98082|DAB2_HUMAN Disabled homolog 2 OS=Homo sapiens GN=DAB2 PE=1 SV=3	20	36.5	82.447	0	64.591	1.04159	1.66353	0.943509	-0.641964	0.115699	-0.593442	+	2.05524	-1.58945
Q00341	Vigilin	HDLBP	sp|Q00341|VIGLN_HUMAN Vigilin OS=Homo sapiens GN=HDLBP PE=1 SV=2	61	52.7	141.45	0	323.31	0.437228	0.39594	0.359971	-1.14628	-0.987703	-0.727786	+	3.39547	-1.35163
Q00577	Transcriptional activator protein Pur-alpha	PURA	sp|Q00577|PURA_HUMAN Transcriptional activator protein Pur-alpha OS=Homo sapiens GN=PURA PE=1 SV=2	6	26.4	34.91	0	66.532	0.377624	-0.192118	0.161565	1.14711	0.707702	0.96584	+	1.76998	0.824527
Q00610	Clathrin heavy chain 1	CLTC	sp|Q00610|CLH1_HUMAN Clathrin heavy chain 1 OS=Homo sapiens GN=CLTC PE=1 SV=5	84	54.3	191.61	0	323.31	0.161049	0.065848	-0.0089435	0.368601	0.804632	0.722116	+	1.76474	0.559132
Q00653	Nuclear factor NF-kappa-B p100 subunit;Nuclear factor NF-kappa-B p52 subunit	NFKB2	sp|Q00653|NFKB2_HUMAN Nuclear factor NF-kappa-B p100 subunit OS=Homo sapiens GN=NFKB2 PE=1 SV=4	18	26.3	96.748	0	70.68	0.333195	0.423202	0.234624	0.652968	0.770195	0.846955	+	2.25573	0.426366
Q01130;Q9BRL6	Serine/arginine-rich splicing factor 2;Serine/arginine-rich splicing factor 8	SRSF2;SRSF8	sp|Q01130|SRSF2_HUMAN Serine/arginine-rich splicing factor 2 OS=Homo sapiens GN=SRSF2 PE=1 SV=4;sp|Q9BRL6|SRSF8_HUMAN Serine/arginine-rich splicing factor 8 OS=Homo sapiens GN=SRSF8 PE=1 SV=1	4	21.7	25.476	0	16.662	-0.993781	-0.665089		4.14543	4.1157		+	2.95663	4.96
Q01433	AMP deaminase 2	AMPD2	sp|Q01433|AMPD2_HUMAN AMP deaminase 2 OS=Homo sapiens GN=AMPD2 PE=1 SV=2	21	24.8	100.69	0	43.064	0.615793	0.53655	0.419755	1.05415	0.812621	1.11809	+	1.90425	0.470924
Q01518	Adenylyl cyclase-associated protein 1	CAP1	sp|Q01518|CAP1_HUMAN Adenylyl cyclase-associated protein 1 OS=Homo sapiens GN=CAP1 PE=1 SV=5	28	56.8	51.901	0	323.31	0.447421	0.361544	0.522056	-0.513708	-0.670429	-0.645548	+	4.01485	-1.05357
Q01581;P54868	Hydroxymethylglutaryl-CoA synthase, cytoplasmic	HMGCS1	sp|Q01581|HMCS1_HUMAN Hydroxymethylglutaryl-CoA synthase, cytoplasmic OS=Homo sapiens GN=HMGCS1 PE=1 SV=2	18	37.5	57.293	0	85.623	-2.56499	-2.28955	-2.0645	-1.41242	-1.55097	-0.68766	+	1.63502	1.08932
Q01650;Q9UM01	Large neutral amino acids transporter small subunit 1	SLC7A5	sp|Q01650|LAT1_HUMAN Large neutral amino acids transporter small subunit 1 OS=Homo sapiens GN=SLC7A5 PE=1 SV=2	5	12.6	55.01	0	68.48	-3.41669	-2.74613	-3.61622	-1.60165	-1.36688	-1.23433	+	2.54889	1.85873
Q02252	Methylmalonate-semialdehyde dehydrogenase [acylating], mitochondrial	ALDH6A1	sp|Q02252|MMSA_HUMAN Methylmalonate-semialdehyde dehydrogenase [acylating], mitochondrial OS=Homo sapiens GN=ALDH6A1 PE=1 SV=2	7	15.7	57.839	0	12.652	0.240986	-0.0152721	-0.370937	0.718701	0.886823	1.40016	+	1.74652	1.0503
Q02388	Collagen alpha-1(VII) chain	COL7A1	sp|Q02388|CO7A1_HUMAN Collagen alpha-1(VII) chain OS=Homo sapiens GN=COL7A1 PE=1 SV=2	28	12.7	295.22	0	174.68	-2.26098	-0.891616	-1.01208	0.208517	0.897395	1.03745	+	1.84431	2.10268	+
Q02750	Dual specificity mitogen-activated protein kinase kinase 1	MAP2K1	sp|Q02750|MP2K1_HUMAN Dual specificity mitogen-activated protein kinase kinase 1 OS=Homo sapiens GN=MAP2K1 PE=1 SV=2	9	20.9	43.439	0	16.966	-0.0486062	-0.219253	-0.322054	1.16427	0.665938	0.818278	+	2.52419	1.07947
Q02809	Procollagen-lysine,2-oxoglutarate 5-dioxygenase 1	PLOD1	sp|Q02809|PLOD1_HUMAN Procollagen-lysine,2-oxoglutarate 5-dioxygenase 1 OS=Homo sapiens GN=PLOD1 PE=1 SV=2	23	40.2	83.549	0	164.54	0.390117	0.483055	0.647729	1.02134	0.900567	1.28327	+	1.84069	0.561425	+
Q02818	Nucleobindin-1	NUCB1	sp|Q02818|NUCB1_HUMAN Nucleobindin-1 OS=Homo sapiens GN=NUCB1 PE=1 SV=4	12	28.6	53.879	0	37.401	0.948825	0.521151	0.511164	0.159113	-0.0489644	-0.222683	+	1.73468	-0.697892
Q05682;REV__Q13136	Caldesmon	CALD1	sp|Q05682|CALD1_HUMAN Caldesmon OS=Homo sapiens GN=CALD1 PE=1 SV=3	54	42.4	93.23	0	323.31	1.39072	1.222	1.43093	-0.967758	-2.73793	-2.68529	+	2.39643	-3.47821
Q06323	Proteasome activator complex subunit 1	PSME1	sp|Q06323|PSME1_HUMAN Proteasome activator complex subunit 1 OS=Homo sapiens GN=PSME1 PE=1 SV=1	15	55.8	28.723	0	185.73	-0.602635		-0.742555	-1.50185		-1.42981	+	2.01333	-0.793235
Q07020	60S ribosomal protein L18	RPL18	sp|Q07020|RL18_HUMAN 60S ribosomal protein L18 OS=Homo sapiens GN=RPL18 PE=1 SV=2	6	31.4	21.634	0	92.319	-0.23226	-0.482251	0.246955	0.759923	0.954643	0.405339	+	1.49217	0.862487
Q07065	Cytoskeleton-associated protein 4	CKAP4	sp|Q07065|CKAP4_HUMAN Cytoskeleton-associated protein 4 OS=Homo sapiens GN=CKAP4 PE=1 SV=2	36	62.6	66.022	0	323.31	1.02552	0.975483	1.02694	0.229957	0.239154	0.195348	+	5.47635	-0.787831
Q07889;Q07890	Son of sevenless homolog 1	SOS1	sp|Q07889|SOS1_HUMAN Son of sevenless homolog 1 OS=Homo sapiens GN=SOS1 PE=1 SV=1	7	6.2	152.46	0	7.423	0.20364	0.00216244		-0.916154	-0.777418		+	1.79087	-0.949687
Q07960	Rho GTPase-activating protein 1	ARHGAP1	sp|Q07960|RHG01_HUMAN Rho GTPase-activating protein 1 OS=Homo sapiens GN=ARHGAP1 PE=1 SV=1	14	36.7	50.435	0	241.64	0.461109	0.36087	0.471864	0.126973	-0.25991	-0.350982	+	1.76755	-0.592588
Q08170	Serine/arginine-rich splicing factor 4	SRSF4	sp|Q08170|SRSF4_HUMAN Serine/arginine-rich splicing factor 4 OS=Homo sapiens GN=SRSF4 PE=1 SV=2	6	11.7	56.678	0	5.5431	0.0945064	-0.78503		1.51127	2.16173		+	1.24045	2.18176
Q08257	Quinone oxidoreductase	CRYZ	sp|Q08257|QOR_HUMAN Quinone oxidoreductase OS=Homo sapiens GN=CRYZ PE=1 SV=1	15	62.6	35.206	0	80.531	-0.033038	-0.148353	-0.137727	-0.747657	-0.439872	-0.637626	+	2.17432	-0.502012
Q08380	Galectin-3-binding protein	LGALS3BP	sp|Q08380|LG3BP_HUMAN Galectin-3-binding protein OS=Homo sapiens GN=LGALS3BP PE=1 SV=1	15	31.5	65.33	0	114.68	-2.3128	-2.62602	-3.42449	-0.689939	-1.63518	-1.42876	+	1.60693	1.53648
Q08431	Lactadherin;Lactadherin short form;Medin	MFGE8	sp|Q08431|MFGM_HUMAN Lactadherin OS=Homo sapiens GN=MFGE8 PE=1 SV=2	6	16.3	43.122	0	13.446	1.01107	0.986156	1.14405	1.32723	1.72343	1.7482	+	1.72359	0.55253	+
Q08945	FACT complex subunit SSRP1	SSRP1	sp|Q08945|SSRP1_HUMAN FACT complex subunit SSRP1 OS=Homo sapiens GN=SSRP1 PE=1 SV=1	14	23.4	81.074	0	72.624	-1.61074	-1.69554	-1.24243	-1.06437	-0.622665	-0.398399	+	1.57249	0.82109
Q08AF3;Q6IEE8	Schlafen family member 5	SLFN5	sp|Q08AF3|SLFN5_HUMAN Schlafen family member 5 OS=Homo sapiens GN=SLFN5 PE=1 SV=1	12	14.1	101.05	0	19.823	0.84318	0.49252	0.272262	-0.456168	-0.246601	-0.380465	+	2.14487	-0.897065
Q09028	Histone-binding protein RBBP4	RBBP4	sp|Q09028|RBBP4_HUMAN Histone-binding protein RBBP4 OS=Homo sapiens GN=RBBP4 PE=1 SV=3	10	23.3	47.655	0	122.55	-0.455633	-0.399293	-0.582145	-0.847752	-0.919479	-0.854283	+	2.59392	-0.394814
Q09666	Neuroblast differentiation-associated protein AHNAK	AHNAK	sp|Q09666|AHNK_HUMAN Neuroblast differentiation-associated protein AHNAK OS=Homo sapiens GN=AHNAK PE=1 SV=2	361	78.5	629.09	0	323.31	0.420186	0.0824301	-0.294845	-0.801305	-1.40354	-1.52591	+	1.90136	-1.31284
Q0ZGT2	Nexilin	NEXN	sp|Q0ZGT2|NEXN_HUMAN Nexilin OS=Homo sapiens GN=NEXN PE=1 SV=1	15	21.3	80.657	0	39.122	1.93941	1.38477	1.63376	0.204767	-0.0129557	-0.0969772	+	3.03931	-1.62104
Q12788	Transducin beta-like protein 3	TBL3	sp|Q12788|TBL3_HUMAN Transducin beta-like protein 3 OS=Homo sapiens GN=TBL3 PE=1 SV=2	18	35.4	89.034	0	90.644	-1.02756	-0.903684	-0.827743	-0.0120971	-0.096283	-0.518598	+	1.88123	0.710669
Q12792	Twinfilin-1	TWF1	sp|Q12792|TWF1_HUMAN Twinfilin-1 OS=Homo sapiens GN=TWF1 PE=1 SV=3	12	34.9	40.282	0	164.23	0.486045	0.163241	0.0169242	-0.387053	-0.45336	-0.712079	+	1.91181	-0.739567
Q12805	EGF-containing fibulin-like extracellular matrix protein 1	EFEMP1	sp|Q12805|FBLN3_HUMAN EGF-containing fibulin-like extracellular matrix protein 1 OS=Homo sapiens GN=EFEMP1 PE=1 SV=2	12	32.5	54.64	0	133.97	-1.32453	-2.10271	-1.79526	0.141171	-1.16198	-0.0789903	+	1.38777	1.37423	+
Q12841	Follistatin-related protein 1	FSTL1	sp|Q12841|FSTL1_HUMAN Follistatin-related protein 1 OS=Homo sapiens GN=FSTL1 PE=1 SV=1	8	24.7	34.985	0	26.693	1.05721	0.862273	0.991753	0.498966	-0.000389593	0.324004	+	1.94282	-0.696218	+
Q13057	Bifunctional coenzyme A synthase;Phosphopantetheine adenylyltransferase;Dephospho-CoA kinase	COASY	sp|Q13057|COASY_HUMAN Bifunctional coenzyme A synthase OS=Homo sapiens GN=COASY PE=1 SV=4	10	19.5	62.328	0	35.662	-1.06365	-1.07649	-1.1117	-0.614911	-0.340733	0.429536	+	1.35674	0.908577
Q13151	Heterogeneous nuclear ribonucleoprotein A0	HNRNPA0	sp|Q13151|ROA0_HUMAN Heterogeneous nuclear ribonucleoprotein A0 OS=Homo sapiens GN=HNRNPA0 PE=1 SV=1	10	40.3	30.84	0	98.866	-0.189845	-0.229095	-0.257425	-0.670842	-0.719946	-0.785353	+	3.6916	-0.499926
Q13217	DnaJ homolog subfamily C member 3	DNAJC3	sp|Q13217|DNJC3_HUMAN DnaJ homolog subfamily C member 3 OS=Homo sapiens GN=DNAJC3 PE=1 SV=1	13	24.2	57.579	0	88.964	-0.262348	-0.212735	-0.0928632	0.856069	0.844064	1.3856	+	2.5553	1.21789
Q13308	Inactive tyrosine-protein kinase 7	PTK7	sp|Q13308|PTK7_HUMAN Inactive tyrosine-protein kinase 7 OS=Homo sapiens GN=PTK7 PE=1 SV=2	36	42.4	118.39	0	161.53	3.54238	0.678703	3.31066	-0.758868	-0.396156	-0.17454	+	1.46716	-2.95377
Q13409	Cytoplasmic dynein 1 intermediate chain 2	DYNC1I2	sp|Q13409|DC1I2_HUMAN Cytoplasmic dynein 1 intermediate chain 2 OS=Homo sapiens GN=DYNC1I2 PE=1 SV=3	18	34.5	71.456	0	323.31	0.0542234	0.167229	0.153416	-0.673693	-0.242345	-0.890038	+	1.70149	-0.726982
Q13435	Splicing factor 3B subunit 2	SF3B2	sp|Q13435|SF3B2_HUMAN Splicing factor 3B subunit 2 OS=Homo sapiens GN=SF3B2 PE=1 SV=2	45	51.1	100.23	0	323.31	-0.3781	-0.478728	-0.442222	-1.54785	-1.56111	-1.76655	+	4.00075	-1.19215
Q13438	Protein OS-9	OS9	sp|Q13438|OS9_HUMAN Protein OS-9 OS=Homo sapiens GN=OS9 PE=1 SV=1	7	14.5	75.561	0	16.534	0.111298	0.124328	-0.294526	0.458277	0.791272	1.12843	+	1.57317	0.812291
Q13451	Peptidyl-prolyl cis-trans isomerase FKBP5;Peptidyl-prolyl cis-trans isomerase FKBP5, N-terminally processed	FKBP5	sp|Q13451|FKBP5_HUMAN Peptidyl-prolyl cis-trans isomerase FKBP5 OS=Homo sapiens GN=FKBP5 PE=1 SV=2	20	46.6	51.212	0	267.81	-1.88252	-1.847	-1.77039	-0.712433	-0.819928	-0.308966	+	2.80858	1.21953
Q13501	Sequestosome-1	SQSTM1	sp|Q13501|SQSTM_HUMAN Sequestosome-1 OS=Homo sapiens GN=SQSTM1 PE=1 SV=1	11	47	47.687	0	240.98	-0.743183	-0.0402595	-0.171385	1.03189	1.13304	1.33948	+	2.50201	1.48641
Q13557;Q9UQM7	Calcium/calmodulin-dependent protein kinase type II subunit delta	CAMK2D	sp|Q13557|KCC2D_HUMAN Calcium/calmodulin-dependent protein kinase type II subunit delta OS=Homo sapiens GN=CAMK2D PE=1 SV=3	16	34.3	56.369	0	122.51	0.739157	0.442439	0.653152	-0.0556063	0.120617	-0.0622639	+	2.33811	-0.610667
Q13561	Dynactin subunit 2	DCTN2	sp|Q13561|DCTN2_HUMAN Dynactin subunit 2 OS=Homo sapiens GN=DCTN2 PE=1 SV=4	18	60.1	44.23	0	292.62	0.163112	0.151729	0.344715	-0.185901	-0.67708	-0.9573	+	1.61692	-0.826612
Q13596	Sorting nexin-1	SNX1	sp|Q13596|SNX1_HUMAN Sorting nexin-1 OS=Homo sapiens GN=SNX1 PE=1 SV=3	16	33.7	59.069	0	97.157	0.552869	0.291132	0.275007	0.0255958	-0.253911	-0.195599	+	1.84595	-0.514307
Q13642	Four and a half LIM domains protein 1	FHL1	sp|Q13642|FHL1_HUMAN Four and a half LIM domains protein 1 OS=Homo sapiens GN=FHL1 PE=1 SV=4	9	35.9	36.263	0	102.25	1.73427	1.59965	1.74889	0.290188	0.943809	0.194339	+	2.14718	-1.21816
Q13724	Mannosyl-oligosaccharide glucosidase	MOGS	sp|Q13724|MOGS_HUMAN Mannosyl-oligosaccharide glucosidase OS=Homo sapiens GN=MOGS PE=1 SV=5	21	29.5	91.916	0	89.957	-0.178714	-0.596492	-0.421554	0.119157	0.158078	0.062398	+	1.8356	0.512131
Q13751	Laminin subunit beta-3	LAMB3	sp|Q13751|LAMB3_HUMAN Laminin subunit beta-3 OS=Homo sapiens GN=LAMB3 PE=1 SV=1	60	65.1	129.57	0	323.31	-2.62736	-2.77626	-2.90844	-1.55983	-0.958112	-1.2118	+	2.86562	1.52744	+
Q13753	Laminin subunit gamma-2	LAMC2	sp|Q13753|LAMC2_HUMAN Laminin subunit gamma-2 OS=Homo sapiens GN=LAMC2 PE=1 SV=2	52	48.6	130.97	0	323.31	-3.3404	-2.78379	-3.1728	-1.37467	-1.41277	-1.30422	+	3.30558	1.73511	+
Q13769	THO complex subunit 5 homolog	THOC5	sp|Q13769|THOC5_HUMAN THO complex subunit 5 homolog OS=Homo sapiens GN=THOC5 PE=1 SV=2	8	16.8	78.507	0	27.929	-0.697102	-0.708939	-0.658697	-0.13424	0.0701146	0.331476	+	2.33834	0.777363
Q13835	Plakophilin-1	PKP1	sp|Q13835|PKP1_HUMAN Plakophilin-1 OS=Homo sapiens GN=PKP1 PE=1 SV=2	21	37.3	82.86	0	98.802	-1.62189	-1.54975	-2.37572	-0.253171	-0.0925709	0.135404	+	2.46188	1.77901
Q14112	Nidogen-2	NID2	sp|Q14112|NID2_HUMAN Nidogen-2 OS=Homo sapiens GN=NID2 PE=1 SV=3	17	16.9	151.25	0	66.97	1.39353	1.08209	0.823831	2.28797	3.12401	2.26727	+	1.95507	1.45994	+
Q14126	Desmoglein-2	DSG2	sp|Q14126|DSG2_HUMAN Desmoglein-2 OS=Homo sapiens GN=DSG2 PE=1 SV=2	14	18.2	122.29	0	16.645		-2.08485	-1.90974		0.0973411	-0.472169	+	1.58435	1.80988
Q14149	MORC family CW-type zinc finger protein 3	MORC3	sp|Q14149|MORC3_HUMAN MORC family CW-type zinc finger protein 3 OS=Homo sapiens GN=MORC3 PE=1 SV=3	18	26.6	107.11	0	39.97	-0.710166	-0.782298	-0.895019	0.406754	-0.474994	0.110363	+	1.42454	0.809869
Q14157	Ubiquitin-associated protein 2-like	UBAP2L	sp|Q14157|UBP2L_HUMAN Ubiquitin-associated protein 2-like OS=Homo sapiens GN=UBAP2L PE=1 SV=2	25	40	114.53	0	323.31	-0.38862	-0.343385	-0.0357862	-1.96095	-1.37703	-1.07558	+	1.8985	-1.21526
Q14192	Four and a half LIM domains protein 2	FHL2	sp|Q14192|FHL2_HUMAN Four and a half LIM domains protein 2 OS=Homo sapiens GN=FHL2 PE=1 SV=3	15	54.1	32.193	0	157.18	1.31336	0.982145	1.12545	-1.01205	-0.28488	-1.16482	+	2.61467	-1.9609
Q14203;E7EWF7	Dynactin subunit 1	DCTN1	sp|Q14203|DCTN1_HUMAN Dynactin subunit 1 OS=Homo sapiens GN=DCTN1 PE=1 SV=3	46	46.1	141.69	0	323.31	1.14516	0.0082	1.37673	-1.3162	-0.987703	-0.879409	+	1.89833	-1.90447
Q14247	Src substrate cortactin	CTTN	sp|Q14247|SRC8_HUMAN Src substrate cortactin OS=Homo sapiens GN=CTTN PE=1 SV=2	36	58	61.585	0	323.31	0.600175	0.370164	0.304394	-0.879091	-1.05847	-0.672497	+	3.08293	-1.29493
Q14258	E3 ubiquitin/ISG15 ligase TRIM25	TRIM25	sp|Q14258|TRI25_HUMAN E3 ubiquitin/ISG15 ligase TRIM25 OS=Homo sapiens GN=TRIM25 PE=1 SV=2	22	41.6	70.973	0	303.59	0.326652	-0.0900964	-0.121471	-0.790784	-0.688079	-0.583009	+	2.01172	-0.725652
Q14331;Q9BZ01	Protein FRG1	FRG1	sp|Q14331|FRG1_HUMAN Protein FRG1 OS=Homo sapiens GN=FRG1 PE=1 SV=1	5	21.3	29.172	0	19.763	-1.34231	-1.38018	-0.000259717	0.659011	1.29707	0.559443	+	1.5757	1.74609
Q14534	Squalene monooxygenase	SQLE	sp|Q14534|ERG1_HUMAN Squalene monooxygenase OS=Homo sapiens GN=SQLE PE=1 SV=3	5	12.5	63.922	0	9.3231	-1.60121	-1.35513	-1.93688		0.205768	1.97479	+	1.52972	2.72135
Q14684	Ribosomal RNA processing protein 1 homolog B	RRP1B	sp|Q14684|RRP1B_HUMAN Ribosomal RNA processing protein 1 homolog B OS=Homo sapiens GN=RRP1B PE=1 SV=3	19	33.4	84.427	0	66.451	-0.684782	-0.659312	-0.870704	-0.165936	0.0692898	-0.00990192	+	2.73233	0.70275
Q14697	Neutral alpha-glucosidase AB	GANAB	sp|Q14697|GANAB_HUMAN Neutral alpha-glucosidase AB OS=Homo sapiens GN=GANAB PE=1 SV=3	39	41.3	106.87	0	323.31	0.404794	0.261711	0.188148	0.650213	0.711054	0.844868	+	2.20213	0.450494
Q14699	Raftlin	RFTN1	sp|Q14699|RFTN1_HUMAN Raftlin OS=Homo sapiens GN=RFTN1 PE=1 SV=4	12	31.1	63.145	0	51.073	1.28924	1.12446	1.02552	0.43189	-0.0574817	0.146134	+	2.41793	-0.972896
Q14746	Conserved oligomeric Golgi complex subunit 2	COG2	sp|Q14746|COG2_HUMAN Conserved oligomeric Golgi complex subunit 2 OS=Homo sapiens GN=COG2 PE=1 SV=1	5	12.1	83.207	0	38.891	-0.307609	-0.355036	-0.459477	0.408277	0.281431	0.562963	+	2.98185	0.791598
Q14847	LIM and SH3 domain protein 1	LASP1	sp|Q14847|LASP1_HUMAN LIM and SH3 domain protein 1 OS=Homo sapiens GN=LASP1 PE=1 SV=2	18	55.9	29.717	0	264.69	0.587269	0.676628	0.636729	-1.74792	-1.47001	-1.76273	+	4.69303	-2.29376
Q14974	Importin subunit beta-1	KPNB1	sp|Q14974|IMB1_HUMAN Importin subunit beta-1 OS=Homo sapiens GN=KPNB1 PE=1 SV=2	33	42.4	97.169	0	323.31	0.0576928	-0.0336286	-0.0666691	-0.867673	-0.651926	-0.60632	+	2.84128	-0.694438
Q15007	Pre-mRNA-splicing regulator WTAP	WTAP	sp|Q15007|FL2D_HUMAN Pre-mRNA-splicing regulator WTAP OS=Homo sapiens GN=WTAP PE=1 SV=2	8	27.5	44.243	0	65.398	-0.616105	-0.632718	-0.839544	0.248049	-0.284651	0.799585	+	1.38116	0.95045
Q15008	26S proteasome non-ATPase regulatory subunit 6	PSMD6	sp|Q15008|PSMD6_HUMAN 26S proteasome non-ATPase regulatory subunit 6 OS=Homo sapiens GN=PSMD6 PE=1 SV=1	17	34.4	45.531	0	72.484	-0.152227	-0.124299	-0.15682	0.449218	0.462157	0.608809	+	3.62512	0.651177
Q15031	Probable leucine--tRNA ligase, mitochondrial	LARS2	sp|Q15031|SYLM_HUMAN Probable leucine--tRNA ligase, mitochondrial OS=Homo sapiens GN=LARS2 PE=1 SV=2	19	27.4	101.97	0	32.536	-0.820846	-0.950704	-1.16679	-0.260912	-0.268886	0.0519985	+	2.30566	0.820181
Q15046	Lysine--tRNA ligase	KARS	sp|Q15046|SYK_HUMAN Lysine--tRNA ligase OS=Homo sapiens GN=KARS PE=1 SV=3	28	46.7	68.047	0	242.14	-0.553405	-0.578779	-0.630305	-1.55847	-1.76754	-1.1583	+	2.13652	-0.907274
Q15050	Ribosome biogenesis regulatory protein homolog	RRS1	sp|Q15050|RRS1_HUMAN Ribosome biogenesis regulatory protein homolog OS=Homo sapiens GN=RRS1 PE=1 SV=2	11	32.1	41.193	0	100.68	-1.03558	-0.834519	-1.03056	-0.214943	-0.476538	-0.580267	+	1.8865	0.54297
Q15056	Eukaryotic translation initiation factor 4H	EIF4H	sp|Q15056|IF4H_HUMAN Eukaryotic translation initiation factor 4H OS=Homo sapiens GN=EIF4H PE=1 SV=5	13	46	27.385	0	150.39	-0.636526	-0.410064	-0.888755	-1.17563	-1.51276	-2.00509	+	1.5282	-0.919378
Q15084	Protein disulfide-isomerase A6	PDIA6	sp|Q15084|PDIA6_HUMAN Protein disulfide-isomerase A6 OS=Homo sapiens GN=PDIA6 PE=1 SV=1	18	50.5	48.121	0	323.31	0.0497701	-0.0119516	0.0440444	0.744161	0.481299	0.868371	+	2.35491	0.670656
Q15113	Procollagen C-endopeptidase enhancer 1	PCOLCE	sp|Q15113|PCOC1_HUMAN Procollagen C-endopeptidase enhancer 1 OS=Homo sapiens GN=PCOLCE PE=1 SV=2	8	24.3	47.972	0	20.332	1.25978	0.939979	0.7433	1.61631	1.53097	1.77336	+	1.77839	0.659194	+
Q15293	Reticulocalbin-1	RCN1	sp|Q15293|RCN1_HUMAN Reticulocalbin-1 OS=Homo sapiens GN=RCN1 PE=1 SV=1	10	24.5	38.89	0	94.38	0.935686	0.751464	0.890019	1.60103	1.58169	1.69033	+	3.53372	0.765293
Q15393	Splicing factor 3B subunit 3	SF3B3	sp|Q15393|SF3B3_HUMAN Splicing factor 3B subunit 3 OS=Homo sapiens GN=SF3B3 PE=1 SV=4	44	45.9	135.58	0	323.31	-0.0939714	-0.13868	-0.250028	0.306496	0.434455	0.447209	+	3.00248	0.556946
Q15417	Calponin-3	CNN3	sp|Q15417|CNN3_HUMAN Calponin-3 OS=Homo sapiens GN=CNN3 PE=1 SV=1	12	48.9	36.413	0	98.195	2.27435	1.02105	1.03358	-0.892741	-0.595489	-0.189401	+	1.90648	-2.00221
Q15424	Scaffold attachment factor B1	SAFB	sp|Q15424|SAFB1_HUMAN Scaffold attachment factor B1 OS=Homo sapiens GN=SAFB PE=1 SV=4	31	35.4	102.64	0	304.88	-0.347325	-0.579361	-0.692292	-1.27544	-1.9833	-2.04811	+	1.99725	-1.22929
Q15459	Splicing factor 3A subunit 1	SF3A1	sp|Q15459|SF3A1_HUMAN Splicing factor 3A subunit 1 OS=Homo sapiens GN=SF3A1 PE=1 SV=1	41	53.2	88.885	0	323.31	-0.127352	-0.238834	-0.420414	-0.831409	-0.596361	-0.777369	+	1.88277	-0.472846
Q15582	Transforming growth factor-beta-induced protein ig-h3	TGFBI	sp|Q15582|BGH3_HUMAN Transforming growth factor-beta-induced protein ig-h3 OS=Homo sapiens GN=TGFBI PE=1 SV=1	23	41.3	74.68	0	258.79	0.00561564	-1.31725	-0.98985	1.28871	1.12121	0.562865	+	1.74489	1.75809	+
Q15637	Splicing factor 1	SF1	sp|Q15637|SF01_HUMAN Splicing factor 1 OS=Homo sapiens GN=SF1 PE=1 SV=4	16	35.5	68.329	0	206.83	-0.277412	-0.524147	-0.499626	-0.980085	-0.920134	-1.32132	+	1.91126	-0.640116
Q15691	Microtubule-associated protein RP/EB family member 1	MAPRE1	sp|Q15691|MARE1_HUMAN Microtubule-associated protein RP/EB family member 1 OS=Homo sapiens GN=MAPRE1 PE=1 SV=3	15	62.3	29.999	0	229	-0.303971	-0.227675	-0.266628	-1.35347	-1.38904	-0.716576	+	1.80653	-0.886935
Q15746	Myosin light chain kinase, smooth muscle;Myosin light chain kinase, smooth muscle, deglutamylated form	MYLK	sp|Q15746|MYLK_HUMAN Myosin light chain kinase, smooth muscle OS=Homo sapiens GN=MYLK PE=1 SV=4	65	39.2	210.71	0	323.31	1.26063	0.760349	0.332507	-0.177294	-0.360416	-0.585388	+	1.77604	-1.15886
Q15773	Myeloid leukemia factor 2	MLF2	sp|Q15773|MLF2_HUMAN Myeloid leukemia factor 2 OS=Homo sapiens GN=MLF2 PE=1 SV=1	2	8.5	28.147	0	6.0816	-1.53333	-1.43148		-0.282684	-0.678464		+	1.40701	1.00183
Q15833	Syntaxin-binding protein 2	STXBP2	sp|Q15833|STXB2_HUMAN Syntaxin-binding protein 2 OS=Homo sapiens GN=STXBP2 PE=1 SV=2	10	19.4	66.452	0	28.023	-1.08746	-1.12601	-1.01258	-0.100159		-0.359749	+	2.38743	0.845395
Q15942	Zyxin	ZYX	sp|Q15942|ZYX_HUMAN Zyxin OS=Homo sapiens GN=ZYX PE=1 SV=1	25	66.6	61.277	0	323.31	0.709202	0.74992	0.847997	-0.111913	-0.372524	-2.07091	+	1.23657	-1.62082
Q16186	Proteasomal ubiquitin receptor ADRM1	ADRM1	sp|Q16186|ADRM1_HUMAN Proteasomal ubiquitin receptor ADRM1 OS=Homo sapiens GN=ADRM1 PE=1 SV=2	6	17.4	42.153	0	89.279	-0.318452	-0.0661404	-0.220816	-0.654195	-0.563284	-0.939233	+	1.73038	-0.517101
Q16222	UDP-N-acetylhexosamine pyrophosphorylase;UDP-N-acetylgalactosamine pyrophosphorylase;UDP-N-acetylglucosamine pyrophosphorylase	UAP1	sp|Q16222|UAP1_HUMAN UDP-N-acetylhexosamine pyrophosphorylase OS=Homo sapiens GN=UAP1 PE=1 SV=3	14	30.1	58.768	0	98.915	0.0768327	0.2929	0.318577	-0.541681	-0.340861	-0.763122	+	2.24507	-0.777991
Q16363	Laminin subunit alpha-4	LAMA4	sp|Q16363|LAMA4_HUMAN Laminin subunit alpha-4 OS=Homo sapiens GN=LAMA4 PE=1 SV=4	13	8.8	202.52	0	25.341	0.526069	1.143	0.324119	1.83475	3.0446	1.4798	+	1.27852	1.45532	+
Q16512	Serine/threonine-protein kinase N1	PKN1	sp|Q16512|PKN1_HUMAN Serine/threonine-protein kinase N1 OS=Homo sapiens GN=PKN1 PE=1 SV=2	13	18.2	103.93	0	25.736	0.304394	0.675003	0.627607	-0.75616	-1.67475	-0.454249	+	1.75185	-1.49739
Q16527	Cysteine and glycine-rich protein 2	CSRP2	sp|Q16527|CSRP2_HUMAN Cysteine and glycine-rich protein 2 OS=Homo sapiens GN=CSRP2 PE=1 SV=3	6	36.3	20.954	0	41.064		0.26123	0.751549		-0.64318	-0.644307	+	1.37103	-1.15013
Q16543	Hsp90 co-chaperone Cdc37;Hsp90 co-chaperone Cdc37, N-terminally processed	CDC37	sp|Q16543|CDC37_HUMAN Hsp90 co-chaperone Cdc37 OS=Homo sapiens GN=CDC37 PE=1 SV=1	17	39.9	44.468	0	215.49	-0.232193	-0.105209	-0.0808201	-0.862733	-0.856476	-0.499585	+	2.01738	-0.600191
Q16637	Survival motor neuron protein	SMN1	sp|Q16637|SMN_HUMAN Survival motor neuron protein OS=Homo sapiens GN=SMN1 PE=1 SV=1	5	26.9	31.848	0	45.202	-1.91468		-1.69106	-0.688683		-0.447721	+	1.76281	1.23467
Q16643	Drebrin	DBN1	sp|Q16643|DREB_HUMAN Drebrin OS=Homo sapiens GN=DBN1 PE=1 SV=4	27	49.8	71.428	0	323.31	0.919531	0.897705	1.00676	-1.13071	-1.06106	0.260026	+	1.6017	-1.58525
Q16658	Fascin	FSCN1	sp|Q16658|FSCN1_HUMAN Fascin OS=Homo sapiens GN=FSCN1 PE=1 SV=3	29	62.5	54.529	0	301.34	-0.524459	-0.493114	-0.559409	-1.17225	-1.2121	-1.22894	+	4.92804	-0.678769
Q16777;Q6FI13	Histone H2A type 2-C;Histone H2A type 2-A	HIST2H2AC;HIST2H2AA3	sp|Q16777|H2A2C_HUMAN Histone H2A type 2-C OS=Homo sapiens GN=HIST2H2AC PE=1 SV=4;sp|Q6FI13|H2A2A_HUMAN Histone H2A type 2-A OS=Homo sapiens GN=HIST2H2AA3 PE=1 SV=3	6	58.1	13.988	0	56.543	-0.187954	-0.242311	-0.276118	1.44361	1.38709	1.68289	+	4.29577	1.73999
Q16787	Laminin subunit alpha-3	LAMA3	sp|Q16787|LAMA3_HUMAN Laminin subunit alpha-3 OS=Homo sapiens GN=LAMA3 PE=1 SV=2	67	23.8	366.65	0	323.31	-3.38552	-3.26465	-3.61918	-1.49793	-1.37486	-1.67595	+	3.82494	1.90687	+
Q2M2I8	AP2-associated protein kinase 1	AAK1	sp|Q2M2I8|AAK1_HUMAN AP2-associated protein kinase 1 OS=Homo sapiens GN=AAK1 PE=1 SV=3	19	27.6	103.88	0	80.38	0.366588	0.532267	0.455544	-0.490578	-0.040304	-0.175925	+	2.07852	-0.687069
Q2PZI1	Probable C-mannosyltransferase DPY19L1	DPY19L1	sp|Q2PZI1|D19L1_HUMAN Probable C-mannosyltransferase DPY19L1 OS=Homo sapiens GN=DPY19L1 PE=2 SV=1	3	5.3	77.318	0.0022807	2.9664	0.583615	0.151859	-0.27659	-1.07585	-0.821279	-1.30461	+	1.89236	-1.22021
Q3KQU3	MAP7 domain-containing protein 1	MAP7D1	sp|Q3KQU3|MA7D1_HUMAN MAP7 domain-containing protein 1 OS=Homo sapiens GN=MAP7D1 PE=1 SV=1	25	40.5	92.819	0	93.896	-0.32191	-0.0166141	-0.109608	-0.943028	-0.856946	-0.498016	+	1.70813	-0.616619
Q4V9L6	Transmembrane protein 119	TMEM119	sp|Q4V9L6|TM119_HUMAN Transmembrane protein 119 OS=Homo sapiens GN=TMEM119 PE=1 SV=1	6	20.1	29.203	0	29.121	1.71528	1.10454	1.21419	0.53436	0.389897	0.0097772	+	1.87214	-1.03332
Q52LJ0	Protein FAM98B	FAM98B	sp|Q52LJ0|FA98B_HUMAN Protein FAM98B OS=Homo sapiens GN=FAM98B PE=1 SV=1	7	31.8	37.19	0	167.51	-0.203568	-0.38794	-0.642369	0.102322	0.0990932	0.259182	+	1.82839	0.564825
Q53EL6	Programmed cell death protein 4	PDCD4	sp|Q53EL6|PDCD4_HUMAN Programmed cell death protein 4 OS=Homo sapiens GN=PDCD4 PE=1 SV=2	11	27.5	51.735	0	28.965	0.980245	0.914258	0.63385	-0.0697547	0.439464	0.199248	+	1.64302	-0.653132
Q53FA7	Quinone oxidoreductase PIG3	TP53I3	sp|Q53FA7|QORX_HUMAN Quinone oxidoreductase PIG3 OS=Homo sapiens GN=TP53I3 PE=1 SV=2	10	30.7	35.536	0	20.249	0.493545		0.444349	-0.981024		-1.65009	+	1.47412	-1.7845
Q5JPE7;P69849	Nodal modulator 2;Nodal modulator 3	NOMO2;NOMO3	sp|Q5JPE7|NOMO2_HUMAN Nodal modulator 2 OS=Homo sapiens GN=NOMO2 PE=1 SV=1;sp|P69849|NOMO3_HUMAN Nodal modulator 3 OS=Homo sapiens GN=NOMO3 PE=3 SV=2	30	32.8	139.44	0	241.39	0.0919367	0.0180643	-0.0575267	0.398569	0.382501	0.446044	+	2.93901	0.391547
Q5KU26	Collectin-12	COLEC12	sp|Q5KU26|COL12_HUMAN Collectin-12 OS=Homo sapiens GN=COLEC12 PE=1 SV=3	7	10.6	81.514	0	11.23	0.97739	1.01885	1.3232	-0.861919	0.283329	0.237441	+	1.45347	-1.22019	+
Q5SW79;Q96L14	Centrosomal protein of 170 kDa	CEP170	sp|Q5SW79|CE170_HUMAN Centrosomal protein of 170 kDa OS=Homo sapiens GN=CEP170 PE=1 SV=1	41	34	175.29	0	127.66	0.435522	0.147176	-0.372767	-0.957944	-0.778234	-1.49419	+	1.63802	-1.14677
Q5T1M5	FK506-binding protein 15	FKBP15	sp|Q5T1M5|FKB15_HUMAN FK506-binding protein 15 OS=Homo sapiens GN=FKBP15 PE=1 SV=2	25	28.3	133.63	0	177.1	0.541317	0.421587	0.355467	-0.57725	-0.134889	0.0284277	+	1.6166	-0.667361
Q5T5C0	Syntaxin-binding protein 5	STXBP5	sp|Q5T5C0|STXB5_HUMAN Syntaxin-binding protein 5 OS=Homo sapiens GN=STXBP5 PE=1 SV=1	9	11.4	127.57	0	14.783	1.21841	0.623399	0.6345	-0.968351	-0.463092	-0.602066	+	2.42946	-1.50327
Q5TEC6	Histone H3	HIST2H3PS2	tr|Q5TEC6|Q5TEC6_HUMAN Histone H3 OS=Homo sapiens GN=HIST2H3PS2 PE=1 SV=1	4	26.5	15.43	0	6.1546	-0.300253	-0.296828	-0.4591	1.7439	1.56852	1.84928	+	4.5325	2.07263
Q5TZA2	Rootletin	CROCC	sp|Q5TZA2|CROCC_HUMAN Rootletin OS=Homo sapiens GN=CROCC PE=1 SV=1	6	2.5	228.52	0.00023513	5.1426	-0.404248	-0.176544	-0.0312973	-1.29683	-1.74928	-1.14829	+	2.31963	-1.1941
Q5UIP0	Telomere-associated protein RIF1	RIF1	sp|Q5UIP0|RIF1_HUMAN Telomere-associated protein RIF1 OS=Homo sapiens GN=RIF1 PE=1 SV=2	37	19.9	274.46	0	156.09	-1.95417	-1.92506	-2.23168	-1.22938	-1.07427	-1.07373	+	2.92677	0.911174
Q5VIR6	Vacuolar protein sorting-associated protein 53 homolog	VPS53	sp|Q5VIR6|VPS53_HUMAN Vacuolar protein sorting-associated protein 53 homolog OS=Homo sapiens GN=VPS53 PE=1 SV=1	11	17.9	79.652	0	19.807	-0.200482	-0.307269	-0.35275	0.00245056	0.784923	0.677441	+	1.44641	0.775105
Q5VU43	Myomegalin	PDE4DIP	sp|Q5VU43|MYOME_HUMAN Myomegalin OS=Homo sapiens GN=PDE4DIP PE=1 SV=1	10	4.9	265.08	0	23.195	-0.356458	-0.385262	-0.205081	0.0844725	0.21661	0.105276	+	2.54076	0.451053
Q5VW32	BRO1 domain-containing protein BROX	BROX	sp|Q5VW32|BROX_HUMAN BRO1 domain-containing protein BROX OS=Homo sapiens GN=BROX PE=1 SV=1	6	16.1	46.476	0	28.563	-0.408053	-0.414903	-0.48221	0.240497	0.136848	0.173383	+	4.05755	0.618631
Q5VWQ8	Disabled homolog 2-interacting protein	DAB2IP	sp|Q5VWQ8|DAB2P_HUMAN Disabled homolog 2-interacting protein OS=Homo sapiens GN=DAB2IP PE=1 SV=2	12	14.7	131.62	0	28.69	0.27023	0.512682	0.163112	-2.25829	-1.90644	-0.732884	+	1.83585	-1.94788
Q63ZY3	KN motif and ankyrin repeat domain-containing protein 2	KANK2	sp|Q63ZY3|KANK2_HUMAN KN motif and ankyrin repeat domain-containing protein 2 OS=Homo sapiens GN=KANK2 PE=1 SV=1	40	59.5	91.173	0	323.31	2.48468	2.38585	0.961327	0.328032	0.274411	-0.551014	+	1.56001	-1.92681
Q68CZ2	Tensin-3	TNS3	sp|Q68CZ2|TENS3_HUMAN Tensin-3 OS=Homo sapiens GN=TNS3 PE=1 SV=2	28	29.1	155.26	0	74.694	0.661294	0.293253	0.389457	-0.0573466	-0.328145	-0.651224	+	1.75236	-0.793573
Q69YL0	Uncharacterized protein NCBP2-AS2	NCBP2-AS2	sp|Q69YL0|NCAS2_HUMAN Uncharacterized protein NCBP2-AS2 OS=Homo sapiens GN=NCBP2-AS2 PE=1 SV=1	1	11.1	10.89	0.0069527	2.385	3.14333	0.20364	0.457437	-2.16437	-3.03398	-1.79536	+	1.62937	-3.59937
Q6DKI1	60S ribosomal protein L7-like 1	RPL7L1	sp|Q6DKI1|RL7L_HUMAN 60S ribosomal protein L7-like 1 OS=Homo sapiens GN=RPL7L1 PE=1 SV=1	3	16.3	28.661	0	6.8708	-0.954361		-0.907197	-0.0221119		-0.302938	+	1.48581	0.768254
Q6EMK4	Vasorin	VASN	sp|Q6EMK4|VASN_HUMAN Vasorin OS=Homo sapiens GN=VASN PE=1 SV=1	11	24.7	71.712	0	73.673	2.52679	1.23401	0.938248	-0.106638	-0.211849	-0.210496	+	1.62882	-1.74268
Q6L8Q7	2,5-phosphodiesterase 12	PDE12	sp|Q6L8Q7|PDE12_HUMAN 2,5-phosphodiesterase 12 OS=Homo sapiens GN=PDE12 PE=1 SV=2	12	30.4	67.351	0	53.552	-0.746979	-0.805409	-0.797789	0.133695	0.00762616	-0.498729	+	1.57292	0.664256
Q6NXG1	Epithelial splicing regulatory protein 1	ESRP1	sp|Q6NXG1|ESRP1_HUMAN Epithelial splicing regulatory protein 1 OS=Homo sapiens GN=ESRP1 PE=1 SV=2	10	22.5	75.585	0	67.124	-2.68799	-2.19575	-2.6435	0.581881	-1.53424	-0.27418	+	1.52824	2.10023
Q6NYC8	Phostensin	PPP1R18	sp|Q6NYC8|PPR18_HUMAN Phostensin OS=Homo sapiens GN=PPP1R18 PE=1 SV=1	22	46.2	67.942	0	261.79	0.236707	0.0776532	0.189919	-0.334152	-0.613697	-0.445067	+	2.59509	-0.632399
Q6P158	Putative ATP-dependent RNA helicase DHX57	DHX57	sp|Q6P158|DHX57_HUMAN Putative ATP-dependent RNA helicase DHX57 OS=Homo sapiens GN=DHX57 PE=1 SV=2	22	19.2	155.6	0	48.273	-0.620135	-0.45914	-0.608496	-0.973639	-1.11064	-0.885446	+	2.16056	-0.427317
Q6P179	Endoplasmic reticulum aminopeptidase 2	ERAP2	sp|Q6P179|ERAP2_HUMAN Endoplasmic reticulum aminopeptidase 2 OS=Homo sapiens GN=ERAP2 PE=1 SV=2	11	15.4	110.46	0	12.719	2.09822	1.15776	1.04145	0.309875	0.13829	0.134221	+	1.66105	-1.23835
Q6SZW1	Sterile alpha and TIR motif-containing protein 1	SARM1	sp|Q6SZW1|SARM1_HUMAN Sterile alpha and TIR motif-containing protein 1 OS=Homo sapiens GN=SARM1 PE=1 SV=1	7	13.4	79.387	0	13.941		-1.74284	-1.36829		0.633571	0.311271	+	1.83804	2.02799
Q6UVY6	DBH-like monooxygenase protein 1	MOXD1	sp|Q6UVY6|MOXD1_HUMAN DBH-like monooxygenase protein 1 OS=Homo sapiens GN=MOXD1 PE=1 SV=1	8	15.5	69.652	0	16.89	3.86225	1.20977	1.14261	0.458382	-1.14545	-0.656603	+	1.16882	-2.51943
Q6UW63	KDEL motif-containing protein 1	KDELC1	sp|Q6UW63|KDEL1_HUMAN KDEL motif-containing protein 1 OS=Homo sapiens GN=KDELC1 PE=1 SV=1	4	8.6	58.042	0	7.9745		0.384823	0.41792		1.59636	1.56949	+	3.48771	1.18156
Q6WCQ1	Myosin phosphatase Rho-interacting protein	MPRIP	sp|Q6WCQ1|MPRIP_HUMAN Myosin phosphatase Rho-interacting protein OS=Homo sapiens GN=MPRIP PE=1 SV=3	45	51.9	116.53	0	323.31	0.83552	1.20477	0.775683	-0.395682	-1.09742	-0.183966	+	2.08814	-1.49768
Q6XZF7	Dynamin-binding protein	DNMBP	sp|Q6XZF7|DNMBP_HUMAN Dynamin-binding protein OS=Homo sapiens GN=DNMBP PE=1 SV=1	16	12.8	177.35	0	37.474	0.101784	-0.0215115	-0.0316659	-0.73586	-0.982392	-0.385563	+	1.80029	-0.717474
Q6Y1H2	Very-long-chain (3R)-3-hydroxyacyl-CoA dehydratase 2	HACD2	sp|Q6Y1H2|HACD2_HUMAN Very-long-chain (3R)-3-hydroxyacyl-CoA dehydratase 2 OS=Homo sapiens GN=HACD2 PE=1 SV=1	2	8.7	28.368	0.00043966	3.8308	-1.00384	-0.989936	-1.08326	-2.03629	-2.52583	-2.51986	+	2.89901	-1.33498
Q6ZRV2	Protein FAM83H	FAM83H	sp|Q6ZRV2|FA83H_HUMAN Protein FAM83H OS=Homo sapiens GN=FAM83H PE=1 SV=3	40	48.2	127.12	0	274.38	-3.04621	-1.84923	-2.49038	-0.838925	-0.267132	-0.450321	+	2.14101	1.94315
Q6ZS17	Protein FAM65A	FAM65A	sp|Q6ZS17|FA65A_HUMAN Protein FAM65A OS=Homo sapiens GN=FAM65A PE=1 SV=1	18	19.7	132.31	0	47.103	0.229096	0.449324	0.334339	-0.603643	-0.0655062	-0.35862	+	1.80943	-0.680176
Q6ZSR9	Uncharacterized protein FLJ45252		sp|Q6ZSR9|YJ005_HUMAN Uncharacterized protein FLJ45252 OS=Homo sapiens PE=2 SV=2	9	37.2	37.976	0	47.298	0.51783	0.51924	0.411969	-0.0170083	0.0611541	-0.323335	+	2.03091	-0.576076
Q70UQ0	Inhibitor of nuclear factor kappa-B kinase-interacting protein	IKBIP	sp|Q70UQ0|IKIP_HUMAN Inhibitor of nuclear factor kappa-B kinase-interacting protein OS=Homo sapiens GN=IKBIP PE=1 SV=1	14	42.6	39.309	0	89.092	1.16935	1.0825	1.1396	1.4783	1.4444	1.61688	+	2.54705	0.38271
Q71U36;Q13748;Q6PEY2	Tubulin alpha-1A chain;Tubulin alpha-3C/D chain;Tubulin alpha-3E chain	TUBA1A;TUBA3C;TUBA3E	sp|Q71U36|TBA1A_HUMAN Tubulin alpha-1A chain OS=Homo sapiens GN=TUBA1A PE=1 SV=1;sp|Q13748|TBA3C_HUMAN Tubulin alpha-3C/D chain OS=Homo sapiens GN=TUBA3C PE=1 SV=3;sp|Q6PEY2|TBA3E_HUMAN Tubulin alpha-3E chain OS=Homo sapiens GN=TUBA3E PE=1 SV=2	24	60.3	50.135	0	323.31	0.0716254	0.049352	0.108223	0.498047	0.735609	0.385818	+	1.94337	0.463424
Q7L0Y3	Mitochondrial ribonuclease P protein 1	TRMT10C	sp|Q7L0Y3|MRRP1_HUMAN Mitochondrial ribonuclease P protein 1 OS=Homo sapiens GN=TRMT10C PE=1 SV=2	11	27.5	47.346	0	39.663	-1.19073	-1.1537	-0.82235	-0.198593	-0.220782	-0.0239883	+	2.6228	0.907808
Q7L1Q6	Basic leucine zipper and W2 domain-containing protein 1	BZW1	sp|Q7L1Q6|BZW1_HUMAN Basic leucine zipper and W2 domain-containing protein 1 OS=Homo sapiens GN=BZW1 PE=1 SV=1	14	33.2	48.043	0	33.482	-0.0249862	0.104605	-0.182655	-1.01555	-0.679642	-1.20726	+	2.22376	-0.933139
Q7LG56	Ribonucleoside-diphosphate reductase subunit M2 B	RRM2B	sp|Q7LG56|RIR2B_HUMAN Ribonucleoside-diphosphate reductase subunit M2 B OS=Homo sapiens GN=RRM2B PE=1 SV=1	3	12	40.736	0	5.845	-0.152099		-0.282369	1.0432		1.47077	+	1.65329	1.47422
Q7LGA3	Heparan sulfate 2-O-sulfotransferase 1	HS2ST1	sp|Q7LGA3|HS2ST_HUMAN Heparan sulfate 2-O-sulfotransferase 1 OS=Homo sapiens GN=HS2ST1 PE=1 SV=1	3	12.6	41.881	0	12.001	0.345169		0.369048	1.03069		0.996678	+	3	0.656575
Q7Z3B4	Nucleoporin p54	NUP54	sp|Q7Z3B4|NUP54_HUMAN Nucleoporin p54 OS=Homo sapiens GN=NUP54 PE=1 SV=2	11	26.4	55.435	0	87.168	-0.146883	-0.305253	-0.335062	0.315682	0.504875	0.624335	+	2.64582	0.74403
Q7Z3E5	LisH domain-containing protein ARMC9	ARMC9	sp|Q7Z3E5|ARMC9_HUMAN LisH domain-containing protein ARMC9 OS=Homo sapiens GN=ARMC9 PE=1 SV=2	20	25.2	91.761	0	43.982	0.829363	1.00935	1.14724	-0.130476	-0.232057	-0.259167	+	3.56168	-1.20255
Q7Z434	Mitochondrial antiviral-signaling protein	MAVS	sp|Q7Z434|MAVS_HUMAN Mitochondrial antiviral-signaling protein OS=Homo sapiens GN=MAVS PE=1 SV=2	12	36.7	56.527	0	74.578	-0.100221	-0.195286	-0.405241	-0.937215	-0.899184	-1.41143	+	1.97257	-0.849026
Q7Z739	YTH domain-containing family protein 3	YTHDF3	sp|Q7Z739|YTHD3_HUMAN YTH domain-containing family protein 3 OS=Homo sapiens GN=YTHDF3 PE=1 SV=1	16	36.2	63.86	0	152.63	-0.654445	-0.480659	-0.560898	-0.930628	-0.972195	-1.02011	+	2.71435	-0.408976
Q86SQ0	Pleckstrin homology-like domain family B member 2	PHLDB2	sp|Q86SQ0|PHLB2_HUMAN Pleckstrin homology-like domain family B member 2 OS=Homo sapiens GN=PHLDB2 PE=1 SV=2	20	20.4	142.16	0	34.616	0.321466	0.158725	0.280244	-0.663168	-0.60553	-0.71416	+	4.02258	-0.914431
Q86UE4	Protein LYRIC	MTDH	sp|Q86UE4|LYRIC_HUMAN Protein LYRIC OS=Homo sapiens GN=MTDH PE=1 SV=2	22	44	63.836	0	268.24	-0.112849	-0.251762	-0.274983	-0.733531	-0.968802	-1.18361	+	2.23556	-0.748781
Q86UU1	Pleckstrin homology-like domain family B member 1	PHLDB1	sp|Q86UU1|PHLB1_HUMAN Pleckstrin homology-like domain family B member 1 OS=Homo sapiens GN=PHLDB1 PE=1 SV=1	39	35.7	151.16	0	279.12	0.878529	0.459746	0.559834	-0.951708	-0.114535	0.0174944	+	1.39366	-0.982286
Q86V48	Leucine zipper protein 1	LUZP1	sp|Q86V48|LUZP1_HUMAN Leucine zipper protein 1 OS=Homo sapiens GN=LUZP1 PE=1 SV=2	43	46.6	120.27	0	164.57	-0.0652797	-0.0125627	-0.0606229	-0.468332	-0.835909	-0.413442	+	1.76967	-0.526406
Q86V81	THO complex subunit 4	ALYREF	sp|Q86V81|THOC4_HUMAN THO complex subunit 4 OS=Homo sapiens GN=ALYREF PE=1 SV=3	5	22.2	26.888	0	211.73	-0.239719		-0.209845	-0.949784		-0.938182	+	3.30449	-0.719201
Q86VI3	Ras GTPase-activating-like protein IQGAP3	IQGAP3	sp|Q86VI3|IQGA3_HUMAN Ras GTPase-activating-like protein IQGAP3 OS=Homo sapiens GN=IQGAP3 PE=1 SV=2	32	22.6	184.7	0	98.352	-0.271722	0.351628	0.174662	-1.51325	-0.660201	-0.757721	+	1.50151	-1.06191
Q86W92	Liprin-beta-1	PPFIBP1	sp|Q86W92|LIPB1_HUMAN Liprin-beta-1 OS=Homo sapiens GN=PPFIBP1 PE=1 SV=2	29	37.6	114.02	0	116.64	0.715806	0.483571	0.236462	-0.409106	-0.246789	-0.367006	+	2.29807	-0.81958
Q86XP3	ATP-dependent RNA helicase DDX42	DDX42	sp|Q86XP3|DDX42_HUMAN ATP-dependent RNA helicase DDX42 OS=Homo sapiens GN=DDX42 PE=1 SV=1	35	52.5	102.97	0	323.31	-0.437604	-0.360823	-0.50826	-1.06579	-0.833799	-1.26389	+	2.03473	-0.618931
Q86YV9	Hermansky-Pudlak syndrome 6 protein	HPS6	sp|Q86YV9|HPS6_HUMAN Hermansky-Pudlak syndrome 6 protein OS=Homo sapiens GN=HPS6 PE=1 SV=1	4	6.7	82.974	0	9.7538	-0.706865	-0.382758		1.07916	0.78509		+	1.67259	1.47693
Q8IVD9	NudC domain-containing protein 3	NUDCD3	sp|Q8IVD9|NUDC3_HUMAN NudC domain-containing protein 3 OS=Homo sapiens GN=NUDCD3 PE=1 SV=3	7	26.6	40.822	0	66.472	-0.692828	-0.414884	-0.246378	0.123004	0.231432	0.0728604	+	1.89563	0.593796
Q8IVM0	Coiled-coil domain-containing protein 50	CCDC50	sp|Q8IVM0|CCD50_HUMAN Coiled-coil domain-containing protein 50 OS=Homo sapiens GN=CCDC50 PE=1 SV=1	7	26.8	35.822	0	21.31	0.346531	0.240131	0.310224	-0.480015		-0.912917	+	2.02993	-0.995428
Q8IWE2	Protein NOXP20	FAM114A1	sp|Q8IWE2|NXP20_HUMAN Protein NOXP20 OS=Homo sapiens GN=FAM114A1 PE=1 SV=2	19	42.8	60.741	0	314.75	1.48383	1.10608	1.11809	0.183582	0.266637	0.302641	+	2.80297	-0.985048
Q8IWU6	Extracellular sulfatase Sulf-1	SULF1	sp|Q8IWU6|SULF1_HUMAN Extracellular sulfatase Sulf-1 OS=Homo sapiens GN=SULF1 PE=1 SV=1	13	15.3	101.03	0	36.807	0.593019	1.45681	1.40321	-0.315289	0.288536	0.132116	+	1.54498	-1.11589	+
Q8IX01	SURP and G-patch domain-containing protein 2	SUGP2	sp|Q8IX01|SUGP2_HUMAN SURP and G-patch domain-containing protein 2 OS=Homo sapiens GN=SUGP2 PE=1 SV=2	16	17.6	120.21	0	31.794	-0.413096	0.113967	-0.366913	-1.00405	-0.931288	-0.800023	+	1.74053	-0.689772
Q8IX30;Q8IWY4;Q9NQ36	Signal peptide, CUB and EGF-like domain-containing protein 3	SCUBE3	sp|Q8IX30|SCUB3_HUMAN Signal peptide, CUB and EGF-like domain-containing protein 3 OS=Homo sapiens GN=SCUBE3 PE=1 SV=1	6	8.8	109.28	0	34.692	1.91204	2.06895		0.662844	0.871607		+	1.95065	-1.22327	+
Q8IXH7	Negative elongation factor C/D	NELFCD	sp|Q8IXH7|NELFD_HUMAN Negative elongation factor C/D OS=Homo sapiens GN=NELFCD PE=1 SV=2	5	10.2	66.246	0	7.878	-0.580008		-0.848505	0.141433		0.00115371	+	1.45314	0.78555
Q8IY18	Structural maintenance of chromosomes protein 5	SMC5	sp|Q8IY18|SMC5_HUMAN Structural maintenance of chromosomes protein 5 OS=Homo sapiens GN=SMC5 PE=1 SV=2	8	8.8	128.81	0	17.45	-1.03381	-0.766922	-0.865911	-0.132815	-0.346922	-0.20156	+	2.564	0.661781
Q8IYT4	Katanin p60 ATPase-containing subunit A-like 2	KATNAL2	sp|Q8IYT4|KATL2_HUMAN Katanin p60 ATPase-containing subunit A-like 2 OS=Homo sapiens GN=KATNAL2 PE=2 SV=3	1	2.2	61.252	0	6.4719	0.109026	0.158208	0.11063	0.610133	0.800745	0.513895	+	2.41315	0.515636
Q8N1G4	Leucine-rich repeat-containing protein 47	LRRC47	sp|Q8N1G4|LRC47_HUMAN Leucine-rich repeat-containing protein 47 OS=Homo sapiens GN=LRRC47 PE=1 SV=1	22	45.1	63.472	0	261.09	-0.278461	-0.317948	-0.357419	-0.93027	-0.894563	-0.944082	+	4.61961	-0.605029
Q8N3R9	MAGUK p55 subfamily member 5	MPP5	sp|Q8N3R9|MPP5_HUMAN MAGUK p55 subfamily member 5 OS=Homo sapiens GN=MPP5 PE=1 SV=3	8	13.6	77.293	0	10.712	-0.543635	-0.406809		0.857822	1.6628		+	1.29133	1.73553
Q8N474	Secreted frizzled-related protein 1	SFRP1	sp|Q8N474|SFRP1_HUMAN Secreted frizzled-related protein 1 OS=Homo sapiens GN=SFRP1 PE=1 SV=1	2	8.9	35.385	0.00023441	5.0349	-1.02632		-1.67208	1.93629		2.75962	+	1.71124	3.69716	+
Q8N8A6	ATP-dependent RNA helicase DDX51	DDX51	sp|Q8N8A6|DDX51_HUMAN ATP-dependent RNA helicase DDX51 OS=Homo sapiens GN=DDX51 PE=1 SV=3	5	10.8	72.456	0	13.608		-0.755868	-0.995046		0.0784732	-0.0414914	+	1.66409	0.893948
Q8NBF2	NHL repeat-containing protein 2	NHLRC2	sp|Q8NBF2|NHLC2_HUMAN NHL repeat-containing protein 2 OS=Homo sapiens GN=NHLRC2 PE=1 SV=1	13	25.2	79.443	0	40.866	0.355806	0.313014	0.287945	-0.0800879	-0.350118	-0.255253	+	2.59137	-0.547408
Q8NBS9	Thioredoxin domain-containing protein 5	TXNDC5	sp|Q8NBS9|TXND5_HUMAN Thioredoxin domain-containing protein 5 OS=Homo sapiens GN=TXNDC5 PE=1 SV=2	15	36.3	47.628	0	166.19	0.843502	0.677801	0.769687	1.36154	1.34312	1.37033	+	3.59171	0.59467
Q8NC51	Plasminogen activator inhibitor 1 RNA-binding protein	SERBP1	sp|Q8NC51|PAIRB_HUMAN Plasminogen activator inhibitor 1 RNA-binding protein OS=Homo sapiens GN=SERBP1 PE=1 SV=2	22	46.1	44.965	0	276.27	-0.40297	-0.283369	-0.2519	-1.88988	-1.42845	-1.5785	+	3.10996	-1.31953
Q8NDV7;Q9HCJ0	Trinucleotide repeat-containing gene 6A protein	TNRC6A	sp|Q8NDV7|TNR6A_HUMAN Trinucleotide repeat-containing gene 6A protein OS=Homo sapiens GN=TNRC6A PE=1 SV=2	10	7.5	210.29	0	20.299	-1.1564	-0.374	-1.15319	-2.67743	-2.40813	-1.92248	+	1.8713	-1.44148
Q8NEJ9	Neuroguidin	NGDN	sp|Q8NEJ9|NGDN_HUMAN Neuroguidin OS=Homo sapiens GN=NGDN PE=1 SV=1	8	31.1	35.894	0	56.736	-1.25646		-1.03386	0.805292		0.62293	+	2.22657	1.85927
Q8NEU8	DCC-interacting protein 13-beta	APPL2	sp|Q8NEU8|DP13B_HUMAN DCC-interacting protein 13-beta OS=Homo sapiens GN=APPL2 PE=1 SV=3	24	57.1	74.493	0	171.37	1.54725	1.38615	1.03513	0.253142	0.300768	0.0469799	+	2.56387	-1.12255
Q8NFH5	Nucleoporin NUP53	NUP35	sp|Q8NFH5|NUP53_HUMAN Nucleoporin NUP53 OS=Homo sapiens GN=NUP35 PE=1 SV=1	8	39.3	34.773	0	58.715	-0.43411	-0.509471	-0.538744	0.370388	0.42374	0.275603	+	4.04323	0.850685
Q8NFW8	N-acylneuraminate cytidylyltransferase	CMAS	sp|Q8NFW8|NEUA_HUMAN N-acylneuraminate cytidylyltransferase OS=Homo sapiens GN=CMAS PE=1 SV=2	7	19.4	48.379	0	14.987	-0.293324	-0.502975	-0.724468	0.786596	1.23677	0.617675	+	2.47019	1.38727
Q8TBA6	Golgin subfamily A member 5	GOLGA5	sp|Q8TBA6|GOGA5_HUMAN Golgin subfamily A member 5 OS=Homo sapiens GN=GOLGA5 PE=1 SV=3	18	32.8	83.023	0	77.357	-0.375441	-0.420472	-0.404974	0.779134	0.273934	0.448372	+	2.42574	0.900775
Q8TCS8	Polyribonucleotide nucleotidyltransferase 1, mitochondrial	PNPT1	sp|Q8TCS8|PNPT1_HUMAN Polyribonucleotide nucleotidyltransferase 1, mitochondrial OS=Homo sapiens GN=PNPT1 PE=1 SV=2	27	37.4	85.95	0	62.355	-1.06603	-1.28662	-0.973611	-0.226392	-0.604323	-0.164318	+	2.02589	0.777078
Q8TD19;REV__Q9P0M6	Serine/threonine-protein kinase Nek9	NEK9	sp|Q8TD19|NEK9_HUMAN Serine/threonine-protein kinase Nek9 OS=Homo sapiens GN=NEK9 PE=1 SV=2	26	32.8	107.17	0	178.04	0.392098	0.11023	0.0176369	-0.643022	-0.604498	-0.742169	+	2.6546	-0.836551
Q8TDD1	ATP-dependent RNA helicase DDX54	DDX54	sp|Q8TDD1|DDX54_HUMAN ATP-dependent RNA helicase DDX54 OS=Homo sapiens GN=DDX54 PE=1 SV=2	17	23.7	98.594	0	36.387	-0.616171	-0.410026	-0.681631	0.0771063	0.0542234	0.0485151	+	2.80341	0.629224
Q8TDQ7	Glucosamine-6-phosphate isomerase 2	GNPDA2	sp|Q8TDQ7|GNPI2_HUMAN Glucosamine-6-phosphate isomerase 2 OS=Homo sapiens GN=GNPDA2 PE=1 SV=1	5	24.3	31.084	0	8.0489	0.489543		0.343578	-0.0967612		-0.151586	+	1.69551	-0.540734
Q8TDZ2	Protein-methionine sulfoxide oxidase MICAL1	MICAL1	sp|Q8TDZ2|MICA1_HUMAN Protein-methionine sulfoxide oxidase MICAL1 OS=Homo sapiens GN=MICAL1 PE=1 SV=2	26	32.5	117.87	0	77.502	0.696528	0.630405	0.82546	-0.508444	-0.225548	0.275126	+	1.67587	-0.87042
Q8TEA8	D-tyrosyl-tRNA(Tyr) deacylase 1	DTD1	sp|Q8TEA8|DTD1_HUMAN D-tyrosyl-tRNA(Tyr) deacylase 1 OS=Homo sapiens GN=DTD1 PE=1 SV=2	2	14.8	23.423	0	58.605	-0.322072	-0.0948956	-0.3876		-1.65672	-2.42756	+	1.978	-1.77395
Q8TED0	U3 small nucleolar RNA-associated protein 15 homolog	UTP15	sp|Q8TED0|UTP15_HUMAN U3 small nucleolar RNA-associated protein 15 homolog OS=Homo sapiens GN=UTP15 PE=1 SV=3	6	15.1	58.414	0	29.323	-0.98633	-0.427886	-0.933077	0.134089	-0.0186003	0.610889	+	1.77079	1.02456
Q8WTW3	Conserved oligomeric Golgi complex subunit 1	COG1	sp|Q8WTW3|COG1_HUMAN Conserved oligomeric Golgi complex subunit 1 OS=Homo sapiens GN=COG1 PE=1 SV=1	12	15.7	108.98	0	22.791	-0.303668	-0.316546	-0.711181	0.224905	0.0582473	0.173383	+	1.85693	0.595977
Q8WUA2	Peptidyl-prolyl cis-trans isomerase-like 4	PPIL4	sp|Q8WUA2|PPIL4_HUMAN Peptidyl-prolyl cis-trans isomerase-like 4 OS=Homo sapiens GN=PPIL4 PE=1 SV=1	5	11	57.224	0	10.98	-0.802361		-0.303365	1.67324		0.973207	+	1.31255	1.87609
Q8WUF5	RelA-associated inhibitor	PPP1R13L	sp|Q8WUF5|IASPP_HUMAN RelA-associated inhibitor OS=Homo sapiens GN=PPP1R13L PE=1 SV=4	28	43.8	89.09	0	189.26	-1.58866	-1.83141	-1.84094	-0.365277	-0.673141	-0.385394	+	3.23285	1.27907
Q8WUI4;Q9UKV0	Histone deacetylase 7	HDAC7	sp|Q8WUI4|HDAC7_HUMAN Histone deacetylase 7 OS=Homo sapiens GN=HDAC7 PE=1 SV=2	12	17.6	102.93	0	24.044	0.457016	0.578697	0.367371	-0.615795	-0.761629	-0.380033	+	2.93915	-1.05351
Q8WUJ3	Cell migration-inducing and hyaluronan-binding protein	CEMIP	sp|Q8WUJ3|CEMIP_HUMAN Cell migration-inducing and hyaluronan-binding protein OS=Homo sapiens GN=CEMIP PE=1 SV=2	35	33	153	0	158.61	0.281787	1.20107	1.42169	1.89643	2.55388	2.74052	+	1.52413	1.42876
Q8WUM4	Programmed cell death 6-interacting protein	PDCD6IP	sp|Q8WUM4|PDC6I_HUMAN Programmed cell death 6-interacting protein OS=Homo sapiens GN=PDCD6IP PE=1 SV=1	47	63.7	96.022	0	323.31	0.281669	0.11836	0.0901759	-0.924645	-0.85431	-0.574885	+	2.82532	-0.948015
Q8WVM8	Sec1 family domain-containing protein 1	SCFD1	sp|Q8WVM8|SCFD1_HUMAN Sec1 family domain-containing protein 1 OS=Homo sapiens GN=SCFD1 PE=1 SV=4	20	42.5	72.379	0	323.31	0.03492	-0.210346	-0.402149	-1.02356	-0.865648	-1.18236	+	2.22341	-0.831332
Q8WVV9	Heterogeneous nuclear ribonucleoprotein L-like	HNRNPLL	sp|Q8WVV9|HNRLL_HUMAN Heterogeneous nuclear ribonucleoprotein L-like OS=Homo sapiens GN=HNRNPLL PE=1 SV=1	12	28.4	60.082	0	25.887	-0.145063	-0.189631	-0.244941	0.445515	0.389677	0.221939	+	2.76326	0.545589
Q8WVY7	Ubiquitin-like domain-containing CTD phosphatase 1	UBLCP1	sp|Q8WVY7|UBCP1_HUMAN Ubiquitin-like domain-containing CTD phosphatase 1 OS=Homo sapiens GN=UBLCP1 PE=1 SV=2	7	19.8	36.804	0	10.747	0.341416	0.188781	0.145482	-0.883715	-0.197352	-1.00029	+	1.63116	-0.919011
Q8WWM7	Ataxin-2-like protein	ATXN2L	sp|Q8WWM7|ATX2L_HUMAN Ataxin-2-like protein OS=Homo sapiens GN=ATXN2L PE=1 SV=2	33	36.5	113.37	0	313.26	-0.72192	-0.578672	-0.605266	-1.58286	-1.51017	-1.22125	+	2.60093	-0.802807
Q8WX93	Palladin	PALLD	sp|Q8WX93|PALLD_HUMAN Palladin OS=Homo sapiens GN=PALLD PE=1 SV=3	35	31.5	150.56	0	235.77	1.14529	1.13731	1.71039	0.10742	-0.0680447	-0.00236799	+	2.59067	-1.31866
Q8WXI9	Transcriptional repressor p66-beta	GATAD2B	sp|Q8WXI9|P66B_HUMAN Transcriptional repressor p66-beta OS=Homo sapiens GN=GATAD2B PE=1 SV=1	14	33.6	65.26	0	103.34	-0.712244	-0.914031	-1.12898	-0.334462	-0.350688	0.298306	+	1.4908	0.78947
Q92522	Histone H1x	H1FX	sp|Q92522|H1X_HUMAN Histone H1x OS=Homo sapiens GN=H1FX PE=1 SV=1	5	31	22.487	0	29.634	0.754888	0.65892	0.563353	1.91499	2.28389	2.26559	+	3.45922	1.49577
Q92597	Protein NDRG1	NDRG1	sp|Q92597|NDRG1_HUMAN Protein NDRG1 OS=Homo sapiens GN=NDRG1 PE=1 SV=1	7	29.4	42.835	0	128.25	0.250477	0.305679	-0.0505323	2.60765	2.97953	2.77041	+	4.1488	2.61732
Q92667	A-kinase anchor protein 1, mitochondrial	AKAP1	sp|Q92667|AKAP1_HUMAN A-kinase anchor protein 1, mitochondrial OS=Homo sapiens GN=AKAP1 PE=1 SV=1	14	22.1	97.34	0	32.039	-1.86591	-1.9845	-2.1414	-0.403561	-1.11154	-0.688962	+	2.33617	1.26258
Q92769	Histone deacetylase 2	HDAC2	sp|Q92769|HDAC2_HUMAN Histone deacetylase 2 OS=Homo sapiens GN=HDAC2 PE=1 SV=2	9	24.2	55.364	0	40.86	-1.0381	-0.754772	-0.774848	-0.0698758	0.188654	0.0368901	+	2.81167	0.907795
Q92878	DNA repair protein RAD50	RAD50	sp|Q92878|RAD50_HUMAN DNA repair protein RAD50 OS=Homo sapiens GN=RAD50 PE=1 SV=1	39	30.9	153.89	0	105.43	-0.228892	-0.640996	-0.651632	-1.35222	-0.915337	-1.39635	+	1.5827	-0.714127
Q92896	Golgi apparatus protein 1	GLG1	sp|Q92896|GSLG1_HUMAN Golgi apparatus protein 1 OS=Homo sapiens GN=GLG1 PE=1 SV=2	40	40.1	134.55	0	319.91	1.18568	0.720103	0.453965	0.0684644	-0.463808	-0.0782285	+	1.62209	-0.944439
Q92900	Regulator of nonsense transcripts 1	UPF1	sp|Q92900|RENT1_HUMAN Regulator of nonsense transcripts 1 OS=Homo sapiens GN=UPF1 PE=1 SV=2	48	50	124.34	0	323.31	0.0978804	-0.299329	-0.285266	-1.58139	-0.844354	-0.900207	+	1.60439	-0.946412
Q92922;Q9UL12	SWI/SNF complex subunit SMARCC1	SMARCC1	sp|Q92922|SMRC1_HUMAN SWI/SNF complex subunit SMARCC1 OS=Homo sapiens GN=SMARCC1 PE=1 SV=3	35	39	122.87	0	229.93	-1.38832	-1.19724	-1.22756	-0.882465	-0.367974	-0.68103	+	1.7544	0.627214
Q92945	Far upstream element-binding protein 2	KHSRP	sp|Q92945|FUBP2_HUMAN Far upstream element-binding protein 2 OS=Homo sapiens GN=KHSRP PE=1 SV=4	37	63	73.114	0	323.31	-0.189993	-0.342232	-0.353284	-1.11266	-0.973327	-1.099	+	3.43096	-0.766493
Q92973	Transportin-1	TNPO1	sp|Q92973|TNPO1_HUMAN Transportin-1 OS=Homo sapiens GN=TNPO1 PE=1 SV=2	24	34.5	102.35	0	216.7	0.0511633	-0.0239297	-0.0773302	-0.488168	-0.525351	-0.378907	+	2.82897	-0.447443
Q969V3	Nicalin	NCLN	sp|Q969V3|NCLN_HUMAN Nicalin OS=Homo sapiens GN=NCLN PE=1 SV=2	10	21.3	62.974	0	118.56	0.121413	0.0419438	0.110898	0.53087	0.71352	0.540722	+	2.84234	0.503619
Q969X6	Cirhin	CIRH1A	sp|Q969X6|UTP4_HUMAN U3 small nucleolar RNA-associated protein 4 homolog OS=Homo sapiens GN=UTP4 PE=1 SV=1	7	13.3	76.889	0	27.916	-0.894188	-0.801606	-1.26645	1.00906	-0.0373843	-0.116066	+	1.5106	1.27262
Q96AC1	Fermitin family homolog 2	FERMT2	sp|Q96AC1|FERM2_HUMAN Fermitin family homolog 2 OS=Homo sapiens GN=FERMT2 PE=1 SV=1	29	50.4	77.86	0	240.48	1.41365	1.11263	1.01192	0.597126	-0.298513	-0.348262	+	1.65204	-1.19595
Q96AE4	Far upstream element-binding protein 1	FUBP1	sp|Q96AE4|FUBP1_HUMAN Far upstream element-binding protein 1 OS=Homo sapiens GN=FUBP1 PE=1 SV=3	22	41.8	67.56	0	262.14	-0.0581274	-0.152115	-0.116551	-0.597518	-0.786398	-0.931866	+	2.56152	-0.662996
Q96B97	SH3 domain-containing kinase-binding protein 1	SH3KBP1	sp|Q96B97|SH3K1_HUMAN SH3 domain-containing kinase-binding protein 1 OS=Homo sapiens GN=SH3KBP1 PE=1 SV=2	12	21.5	73.125	0	44.029	-0.328978	-0.179596	-0.0508013	0.991318	0.606821	0.682214	+	2.57449	0.946576
Q96C19	EF-hand domain-containing protein D2	EFHD2	sp|Q96C19|EFHD2_HUMAN EF-hand domain-containing protein D2 OS=Homo sapiens GN=EFHD2 PE=1 SV=1	11	47.1	26.697	0	108.1	-0.0499049	0.067088	0.223423	-1.36249	-1.28434	-1.01473	+	3.2284	-1.30072
Q96CG8	Collagen triple helix repeat-containing protein 1	CTHRC1	sp|Q96CG8|CTHR1_HUMAN Collagen triple helix repeat-containing protein 1 OS=Homo sapiens GN=CTHRC1 PE=1 SV=1	3	13.2	26.224	0	14.535	1.79896		1.30894	3.17289		2.97973	+	1.54292	1.52236	+
Q96CV9	Optineurin	OPTN	sp|Q96CV9|OPTN_HUMAN Optineurin OS=Homo sapiens GN=OPTN PE=1 SV=2	17	31.2	65.92	0	58.521	0.794353	0.57889	0.52657	-0.650454	-0.740938	-1.05829	+	3.21177	-1.44983
Q96DV4	39S ribosomal protein L38, mitochondrial	MRPL38	sp|Q96DV4|RM38_HUMAN 39S ribosomal protein L38, mitochondrial OS=Homo sapiens GN=MRPL38 PE=1 SV=2	7	22.1	44.596	0	31.206	-0.797463	-0.729364	-0.643541	0.0918014	0.31742	-0.310576	+	1.79311	0.756338
Q96DZ1	Endoplasmic reticulum lectin 1	ERLEC1	sp|Q96DZ1|ERLEC_HUMAN Endoplasmic reticulum lectin 1 OS=Homo sapiens GN=ERLEC1 PE=1 SV=1	6	14.9	54.858	0	16.694	0.528271	0.590818	0.399445	1.06667	1.12651	1.288	+	2.779	0.654219
Q96EE3	Nucleoporin SEH1	SEH1L	sp|Q96EE3|SEH1_HUMAN Nucleoporin SEH1 OS=Homo sapiens GN=SEH1L PE=1 SV=3	7	28.1	39.648	0	47.218	-0.0645101	-0.426819	-0.227168	0.325502	0.902884	0.472904	+	1.78682	0.806596
Q96ER9	Coiled-coil domain-containing protein 51	CCDC51	sp|Q96ER9|CCD51_HUMAN Coiled-coil domain-containing protein 51 OS=Homo sapiens GN=CCDC51 PE=1 SV=2	5	15.1	45.811	0	9.3647	-1.12945		-0.929913	-0.423023		-0.373925	+	1.59368	0.631207
Q96HC4	PDZ and LIM domain protein 5	PDLIM5	sp|Q96HC4|PDLI5_HUMAN PDZ and LIM domain protein 5 OS=Homo sapiens GN=PDLIM5 PE=1 SV=5	28	56.2	63.944	0	323.31	0.497638	0.803971	0.86845	-0.706159	-0.855353	-0.895341	+	3.5647	-1.5423
Q96HE7;Q86YB8	ERO1-like protein alpha	ERO1L	sp|Q96HE7|ERO1A_HUMAN ERO1-like protein alpha OS=Homo sapiens GN=ERO1A PE=1 SV=2	13	30.6	54.392	0	132.01	-0.411829	-0.690475	-0.778061	0.653519	1.30287	0.98397	+	2.74677	1.60691
Q96JY6;H7C1D1	PDZ and LIM domain protein 2	PDLIM2	sp|Q96JY6|PDLI2_HUMAN PDZ and LIM domain protein 2 OS=Homo sapiens GN=PDLIM2 PE=1 SV=1	10	42.3	37.458	0	49.812	-2.17417		-2.23508	-0.908957		-0.179776	+	1.34403	1.66025
Q96KP4	Cytosolic non-specific dipeptidase	CNDP2	sp|Q96KP4|CNDP2_HUMAN Cytosolic non-specific dipeptidase OS=Homo sapiens GN=CNDP2 PE=1 SV=2	15	41.3	52.878	0	120.77	-0.422443	-0.490355	-0.534099	-1.30272	-0.959206	-1.01537	+	2.26916	-0.610136
Q96KR1	Zinc finger RNA-binding protein	ZFR	sp|Q96KR1|ZFR_HUMAN Zinc finger RNA-binding protein OS=Homo sapiens GN=ZFR PE=1 SV=2	30	40.6	117.01	0	323.31	-0.290303	-0.344099	-0.558368	-1.12186	-0.930298	-0.738337	+	1.74402	-0.532576
Q96NE9	FERM domain-containing protein 6	FRMD6	sp|Q96NE9|FRMD6_HUMAN FERM domain-containing protein 6 OS=Homo sapiens GN=FRMD6 PE=1 SV=1	5	11.4	72.043	0	33.325	1.09788	0.400429	0.488001		-1.20015	-1.21427	+	2.14994	-1.86932
Q96PE2	Rho guanine nucleotide exchange factor 17	ARHGEF17	sp|Q96PE2|ARHGH_HUMAN Rho guanine nucleotide exchange factor 17 OS=Homo sapiens GN=ARHGEF17 PE=1 SV=1	28	19.8	221.67	0	79.047	-0.503037	0.694746	0.231801	-1.37846	-1.22658	-0.742362	+	1.46546	-1.25697
Q96PK6;A0A0A0MSL8	RNA-binding protein 14	RBM14	sp|Q96PK6|RBM14_HUMAN RNA-binding protein 14 OS=Homo sapiens GN=RBM14 PE=1 SV=2	22	37.1	69.491	0	180.04	-0.166956	-0.209011	-0.198742	-0.593594	-0.669579	-0.561814	+	3.57538	-0.416759
Q96PU8	Protein quaking	QKI	sp|Q96PU8|QKI_HUMAN Protein quaking OS=Homo sapiens GN=QKI PE=1 SV=1	8	30.5	37.67	0	37.666	0.605494	0.607863	0.529571	0.0123541	-0.147346	0.182692	+	2.33658	-0.565076
Q96PZ0	Pseudouridylate synthase 7 homolog	PUS7	sp|Q96PZ0|PUS7_HUMAN Pseudouridylate synthase 7 homolog OS=Homo sapiens GN=PUS7 PE=1 SV=2	16	32.1	75.035	0	106.35	-0.991829	-1.25346	-1.09252	0.156914	-0.104232	0.0271541	+	3.35296	1.13922
Q96QR8	Transcriptional activator protein Pur-beta	PURB	sp|Q96QR8|PURB_HUMAN Transcriptional activator protein Pur-beta OS=Homo sapiens GN=PURB PE=1 SV=3	6	26.9	33.24	0	54.258	0.0612924	-0.159557	0.106884	0.886667	0.763412	0.748547	+	2.98801	0.796669
Q96RU2	Ubiquitin carboxyl-terminal hydrolase 28	USP28	sp|Q96RU2|UBP28_HUMAN Ubiquitin carboxyl-terminal hydrolase 28 OS=Homo sapiens GN=USP28 PE=1 SV=1	11	14.2	122.49	0	22.511		-0.85658	-1.01048		1.0059	0.344828	+	1.37956	1.6089
Q96S55	ATPase WRNIP1	WRNIP1	sp|Q96S55|WRIP1_HUMAN ATPase WRNIP1 OS=Homo sapiens GN=WRNIP1 PE=1 SV=2	15	26.6	72.132	0	38.187	-1.59828	-1.18879	-1.09194	0.130404	0.411643	0.232661	+	3.04269	1.55124
Q96SB3;Q9ULJ8	Neurabin-2	PPP1R9B	sp|Q96SB3|NEB2_HUMAN Neurabin-2 OS=Homo sapiens GN=PPP1R9B PE=1 SV=2	18	23.3	89.191	0	48.337	0.348686	0.256648	0.141433	-0.237541	-0.156933	-0.238034	+	2.65782	-0.459758
Q96T88	E3 ubiquitin-protein ligase UHRF1	UHRF1	sp|Q96T88|UHRF1_HUMAN E3 ubiquitin-protein ligase UHRF1 OS=Homo sapiens GN=UHRF1 PE=1 SV=1	13	21.4	89.813	0	25.785	-1.04847	-1.21347	-1.22398	-0.521494	0.00158601	0.257614	+	1.98194	1.07454
Q96TA1	Niban-like protein 1	FAM129B	sp|Q96TA1|NIBL1_HUMAN Niban-like protein 1 OS=Homo sapiens GN=FAM129B PE=1 SV=3	30	49.2	84.137	0	244.02	1.03703	0.719928	0.784085	0.168385	0.0792927	-0.298336	+	2.12597	-0.863901
Q99426	Tubulin-folding cofactor B	TBCB	sp|Q99426|TBCB_HUMAN Tubulin-folding cofactor B OS=Homo sapiens GN=TBCB PE=1 SV=2	8	33.2	27.325	0	91.006	-0.162121	0.0982848	0.0931545	-0.985273	-1.54305	-1.75273	+	2.37706	-1.43679
Q99439	Calponin-2	CNN2	sp|Q99439|CNN2_HUMAN Calponin-2 OS=Homo sapiens GN=CNN2 PE=1 SV=4	14	61.2	33.697	0	163.01	1.07485	0.83374	1.81574	-0.851756	-2.07698	-0.993695	+	2.19661	-2.54892
Q99442	Translocation protein SEC62	SEC62	sp|Q99442|SEC62_HUMAN Translocation protein SEC62 OS=Homo sapiens GN=SEC62 PE=1 SV=1	4	9.5	45.861	0.00023063	4.7052	0.227987	0.271904		-0.546899	-0.337084		+	1.6352	-0.691937
Q99541	Perilipin-2	PLIN2	sp|Q99541|PLIN2_HUMAN Perilipin-2 OS=Homo sapiens GN=PLIN2 PE=1 SV=2	9	28.4	48.075	0	38.237	1.04726	0.481196	0.871055	3.72857	3.34013	3.40545	+	3.70408	2.69155
Q99567	Nuclear pore complex protein Nup88	NUP88	sp|Q99567|NUP88_HUMAN Nuclear pore complex protein Nup88 OS=Homo sapiens GN=NUP88 PE=1 SV=2	15	24.6	83.541	0	103.1	-0.120984	-0.122224	-0.241407	0.304628	0.360308	0.993131	+	1.47574	0.714227
Q99590	Protein SCAF11	SCAF11	sp|Q99590|SCAFB_HUMAN Protein SCAF11 OS=Homo sapiens GN=SCAF11 PE=1 SV=2	14	12.2	164.65	0	32.638	-0.961789	-1.23698	-2.17527	0.199751	-0.0881934	-0.470629	+	1.49153	1.33832
Q99615	DnaJ homolog subfamily C member 7	DNAJC7	sp|Q99615|DNJC7_HUMAN DnaJ homolog subfamily C member 7 OS=Homo sapiens GN=DNAJC7 PE=1 SV=2	20	41.7	56.44	0	103.6	-0.851678	-0.498444	-0.647987	0.136191	-0.162396	-0.0180012	+	2.08404	0.651301
Q99623	Prohibitin-2	PHB2	sp|Q99623|PHB2_HUMAN Prohibitin-2 OS=Homo sapiens GN=PHB2 PE=1 SV=2	17	53.2	33.296	0	99.165	-0.398551	-0.526951	-0.44044	-0.0961134	-0.0615862	-0.0684229	+	3.1956	0.37994
Q99661	Kinesin-like protein KIF2C	KIF2C	sp|Q99661|KIF2C_HUMAN Kinesin-like protein KIF2C OS=Homo sapiens GN=KIF2C PE=1 SV=2	17	31.9	81.312	0	43.29	-1.20051	-1.36643	-0.761042	-0.616857	0.340391	-0.107042	+	1.3864	0.981493
Q99959	Plakophilin-2	PKP2	sp|Q99959|PKP2_HUMAN Plakophilin-2 OS=Homo sapiens GN=PKP2 PE=1 SV=2	17	25.9	97.414	0	36.375	-2.68715	-1.78468	-2.15862	-0.00769565	-0.190701	0.407081	+	2.70872	2.27971
Q99961;Q99962;Q99963	Endophilin-A2	SH3GL1	sp|Q99961|SH3G1_HUMAN Endophilin-A2 OS=Homo sapiens GN=SH3GL1 PE=1 SV=1	13	38.6	41.489	0	154.59	0.619929	0.761285	0.659194	-0.254307	-0.685849	-0.361138	+	2.91186	-1.1139
Q99988	Growth/differentiation factor 15	GDF15	sp|Q99988|GDF15_HUMAN Growth/differentiation factor 15 OS=Homo sapiens GN=GDF15 PE=2 SV=3	9	39	34.14	0	33.542	0.754716		0.384492	3.86146		4.91715	+	1.68238	3.8197	+
Q9BQE5	Apolipoprotein L2	APOL2	sp|Q9BQE5|APOL2_HUMAN Apolipoprotein L2 OS=Homo sapiens GN=APOL2 PE=1 SV=1	6	18.4	37.092	0	22.963	0.801076	1.05207	0.864731	0.00647761	-0.457237	-1.05409	+	1.9501	-1.40758
Q9BQL6	Fermitin family homolog 1	FERMT1	sp|Q9BQL6|FERM1_HUMAN Fermitin family homolog 1 OS=Homo sapiens GN=FERMT1 PE=1 SV=1	15	28.5	77.436	0	59.672	-1.91801	-1.99706	-1.93777	-0.385922	0.134089	-0.284581	+	3.41289	1.77214
Q9BQS8	FYVE and coiled-coil domain-containing protein 1	FYCO1	sp|Q9BQS8|FYCO1_HUMAN FYVE and coiled-coil domain-containing protein 1 OS=Homo sapiens GN=FYCO1 PE=1 SV=3	36	31.5	166.98	0	170.4	0.893129	0.423632	0.47415	-0.390548	-0.259565	-0.00856613	+	1.92652	-0.81653
Q9BR76;A9Z1Z3	Coronin-1B	CORO1B	sp|Q9BR76|COR1B_HUMAN Coronin-1B OS=Homo sapiens GN=CORO1B PE=1 SV=1	15	28.8	54.234	0	101.67	-0.0626556	-0.104465	0.0604624	-1.08342	-0.931783	-0.630171	+	2.39889	-0.846237
Q9BRF8	Serine/threonine-protein phosphatase CPPED1	CPPED1	sp|Q9BRF8|CPPED_HUMAN Serine/threonine-protein phosphatase CPPED1 OS=Homo sapiens GN=CPPED1 PE=1 SV=3	10	45.2	35.548	0	70.019	0.293841	0.307195	0.479438	-0.799973	-0.57934	-0.651949	+	3.52338	-1.03725
Q9BRS2	Serine/threonine-protein kinase RIO1	RIOK1	sp|Q9BRS2|RIOK1_HUMAN Serine/threonine-protein kinase RIO1 OS=Homo sapiens GN=RIOK1 PE=1 SV=2	8	18.3	65.582	0	17.293	-2.45016	-1.97551		0.717123	-0.21342		+	1.37579	2.46469
Q9BS26	Endoplasmic reticulum resident protein 44	ERP44	sp|Q9BS26|ERP44_HUMAN Endoplasmic reticulum resident protein 44 OS=Homo sapiens GN=ERP44 PE=1 SV=1	10	24.9	46.971	0	155.57	0.244644	0.0172092	-0.036807	0.760264	0.734569	0.87688	+	2.74956	0.715556
Q9BSC4	Nucleolar protein 10	NOL10	sp|Q9BSC4|NOL10_HUMAN Nucleolar protein 10 OS=Homo sapiens GN=NOL10 PE=1 SV=1	9	16.6	80.301	0	17.099	-1.19932	-1.09056		1.10373	0.247684		+	1.28539	1.82065
Q9BSJ8	Extended synaptotagmin-1	ESYT1	sp|Q9BSJ8|ESYT1_HUMAN Extended synaptotagmin-1 OS=Homo sapiens GN=ESYT1 PE=1 SV=1	45	50.2	122.85	0	323.31	0.355016	0.409038	0.472696	-0.832873	-0.859012	-0.89948	+	5.27749	-1.27604
Q9BST9	Rhotekin	RTKN	sp|Q9BST9|RTKN_HUMAN Rhotekin OS=Homo sapiens GN=RTKN PE=1 SV=2	9	24.9	62.667	0	39.154	-1.15415	-1.27223		-0.174524	0.0404014		+	1.94878	1.14613
Q9BTU6;E9PAM4	Phosphatidylinositol 4-kinase type 2-alpha	PI4K2A	sp|Q9BTU6|P4K2A_HUMAN Phosphatidylinositol 4-kinase type 2-alpha OS=Homo sapiens GN=PI4K2A PE=1 SV=1;tr|E9PAM4|E9PAM4_HUMAN Uncharacterized protein OS=Homo sapiens PE=4 SV=1	6	21.5	54.022	0	18.952	-0.306199		-0.464385	0.292311		0.390117	+	1.79611	0.726506
Q9BTW9	Tubulin-specific chaperone D	TBCD	sp|Q9BTW9|TBCD_HUMAN Tubulin-specific chaperone D OS=Homo sapiens GN=TBCD PE=1 SV=2	28	29.4	132.6	0	127.08	-0.0322854	-0.207411	0.0173518	-0.583398	-0.542185	-1.15082	+	1.52135	-0.684685
Q9BV38	WD repeat-containing protein 18	WDR18	sp|Q9BV38|WDR18_HUMAN WD repeat-containing protein 18 OS=Homo sapiens GN=WDR18 PE=1 SV=2	6	14.4	47.405	0	19.887	-0.229958	-0.571622	-0.618185	1.38106	1.28072	0.94718	+	3.13654	1.67624
Q9BVP2	Guanine nucleotide-binding protein-like 3	GNL3	sp|Q9BVP2|GNL3_HUMAN Guanine nucleotide-binding protein-like 3 OS=Homo sapiens GN=GNL3 PE=1 SV=2	15	33	61.992	0	133.7	-1.14727	-1.21494	-1.2324	-0.138172	-0.414941	-0.61352	+	2.34889	0.809324
Q9BW19	Kinesin-like protein KIFC1	KIFC1	sp|Q9BW19|KIFC1_HUMAN Kinesin-like protein KIFC1 OS=Homo sapiens GN=KIFC1 PE=1 SV=2	11	26.2	73.747	0	29.688	-1.49867	-1.37243	-0.943389	0.3667	-0.197021	-0.329232	+	1.96083	1.21831
Q9BW27	Nuclear pore complex protein Nup85	NUP85	sp|Q9BW27|NUP85_HUMAN Nuclear pore complex protein Nup85 OS=Homo sapiens GN=NUP85 PE=1 SV=1	8	16.9	75.019	0	62.756	-0.16929	-0.230194	-0.468871	0.217975	0.416515	0.496616	+	2.24558	0.666487
Q9BWU0	Kanadaptin	SLC4A1AP	sp|Q9BWU0|NADAP_HUMAN Kanadaptin OS=Homo sapiens GN=SLC4A1AP PE=1 SV=1	13	18.2	88.813	0	26.795	-1.03881	-0.848609	-0.793932	-0.121785	0.826843	-0.292051	+	1.35459	1.03145
Q9BXY0	Protein MAK16 homolog	MAK16	sp|Q9BXY0|MAK16_HUMAN Protein MAK16 homolog OS=Homo sapiens GN=MAK16 PE=1 SV=2	5	17.7	35.368	0	16.362	-0.521598	-0.4165	-0.679966	0.927138	2.07782	0.515208	+	1.64857	1.71274
Q9BY76	Angiopoietin-related protein 4	ANGPTL4	sp|Q9BY76|ANGL4_HUMAN Angiopoietin-related protein 4 OS=Homo sapiens GN=ANGPTL4 PE=1 SV=2	4	11.1	45.214	0	7.0608	0.0236102	0.514703		3.36289	3.72389		+	2.06793	3.27423	+
Q9BZE9	Tether containing UBX domain for GLUT4	ASPSCR1	sp|Q9BZE9|ASPC1_HUMAN Tether containing UBX domain for GLUT4 OS=Homo sapiens GN=ASPSCR1 PE=1 SV=1	13	39.8	60.182	0	61.422	-0.0122717	0.267356	-0.0108028	0.476122	0.897395	0.745539	+	1.81015	0.624925
Q9BZF1	Oxysterol-binding protein-related protein 8	OSBPL8	sp|Q9BZF1|OSBL8_HUMAN Oxysterol-binding protein-related protein 8 OS=Homo sapiens GN=OSBPL8 PE=1 SV=3	11	18.4	101.19	0	80.324	0.632268	0.241962	0.156785	1.1818	1.46843	1.20402	+	2.25688	0.941076
Q9BZQ8	Protein Niban	FAM129A	sp|Q9BZQ8|NIBAN_HUMAN Protein Niban OS=Homo sapiens GN=FAM129A PE=1 SV=1	14	16.9	103.13	0	69.285	0.172616	0.460585	0.122209	-0.799797	-0.31793	-0.648937	+	2.0463	-0.840691
Q9GZL7	Ribosome biogenesis protein WDR12	WDR12	sp|Q9GZL7|WDR12_HUMAN Ribosome biogenesis protein WDR12 OS=Homo sapiens GN=WDR12 PE=1 SV=2	11	38.8	47.707	0	113.79	-0.916589	-0.850558	-1.03127	-0.0103233	-0.00570993	0.0409626	+	4.15621	0.941115
Q9H0J9	Poly [ADP-ribose] polymerase 12	PARP12	sp|Q9H0J9|PAR12_HUMAN Poly [ADP-ribose] polymerase 12 OS=Homo sapiens GN=PARP12 PE=1 SV=1	12	23.1	79.063	0	47.107	-1.83454	-1.88204	-1.48507	0.578407	0.331591	-1.07285	+	1.47181	1.6796
Q9H0S4	Probable ATP-dependent RNA helicase DDX47	DDX47	sp|Q9H0S4|DDX47_HUMAN Probable ATP-dependent RNA helicase DDX47 OS=Homo sapiens GN=DDX47 PE=1 SV=1	13	36.7	50.646	0	38.733	-1.60222	-0.899157	-1.67011	0.00662125	0.172487	-0.738577	+	1.49383	1.204
Q9H2H9	Sodium-coupled neutral amino acid transporter 1	SLC38A1	sp|Q9H2H9|S38A1_HUMAN Sodium-coupled neutral amino acid transporter 1 OS=Homo sapiens GN=SLC38A1 PE=1 SV=1	3	5.7	54.047	0.00044683	4.0986	-1.2059	-1.003		0.905659	1.4001		+	1.86245	2.25733
Q9H3D4	Tumor protein 63	TP63	sp|Q9H3D4|P63_HUMAN Tumor protein 63 OS=Homo sapiens GN=TP63 PE=1 SV=1	3	6.2	76.785	0	16.541	-2.56713	-2.86712	-0.846947	0.658006	2.28638	-0.13223	+	1.47848	3.03112
Q9H425	Uncharacterized protein C1orf198	C1orf198	sp|Q9H425|CA198_HUMAN Uncharacterized protein C1orf198 OS=Homo sapiens GN=C1orf198 PE=1 SV=1	7	25.7	36.346	0	17.417	0.723253	0.883464	1.17319	-0.057767	-0.733435	0.262072	+	1.57599	-1.10301
Q9H444;P59074;Q96CF2	Charged multivesicular body protein 4b	CHMP4B	sp|Q9H444|CHM4B_HUMAN Charged multivesicular body protein 4b OS=Homo sapiens GN=CHMP4B PE=1 SV=1	8	33.9	24.95	0	98.143	0.251931	-0.044717	-0.0413132	-0.928402	-0.922839	-0.895475	+	3.2201	-0.970872
Q9H4L4;A0A087X0R7	Sentrin-specific protease 3	SENP3;SENP3-EIF4A1	sp|Q9H4L4|SENP3_HUMAN Sentrin-specific protease 3 OS=Homo sapiens GN=SENP3 PE=1 SV=2;tr|A0A087X0R7|A0A087X0R7_HUMAN Protein SENP3-EIF4A1 (Fragment) OS=Homo sapiens GN=SENP3-EIF4A1 PE=4 SV=1	5	11.7	65.009	0	12.691	-0.533388	-0.565887	-0.149089	0.481919	0.272382	0.432853	+	2.26875	0.811839
Q9H5V8	CUB domain-containing protein 1	CDCP1	sp|Q9H5V8|CDCP1_HUMAN CUB domain-containing protein 1 OS=Homo sapiens GN=CDCP1 PE=1 SV=3	8	11.1	92.931	0	10.012	-1.71966	-1.06854	-2.18784	-0.700193	-0.136791	-0.111399	+	1.62715	1.34255
Q9H6F5	Coiled-coil domain-containing protein 86	CCDC86	sp|Q9H6F5|CCD86_HUMAN Coiled-coil domain-containing protein 86 OS=Homo sapiens GN=CCDC86 PE=1 SV=1	5	19.7	40.235	0	18.02	-0.650272		-0.528552	0.349818		0.175429	+	1.81758	0.852036
Q9H792	Pseudopodium-enriched atypical kinase 1	PEAK1	sp|Q9H792|PEAK1_HUMAN Pseudopodium-enriched atypical kinase 1 OS=Homo sapiens GN=PEAK1 PE=1 SV=4	16	12	193.1	0	44.469	0.617675	0.856548	-0.00255586	-0.424939	-0.509101	-1.10619	+	1.60596	-1.17063
Q9H7C4	Syncoilin	SYNC	sp|Q9H7C4|SYNCI_HUMAN Syncoilin OS=Homo sapiens GN=SYNC PE=1 SV=3	7	14.5	55.299	0	11.88		0.119024	0.181293		1.52065	1.3729	+	2.42009	1.29661
Q9H8H0	Nucleolar protein 11	NOL11	sp|Q9H8H0|NOL11_HUMAN Nucleolar protein 11 OS=Homo sapiens GN=NOL11 PE=1 SV=1	14	23.1	81.123	0	38.843	-0.701412	-0.719329	-1.1136	0.337997	-0.275804	-0.0981503	+	1.67178	0.832794
Q9H930	Nuclear body protein SP140-like protein	SP140L	sp|Q9H930|SP14L_HUMAN Nuclear body protein SP140-like protein OS=Homo sapiens GN=SP140L PE=2 SV=3	5	6.2	67.005	0.0065659	2.4082	0.56988		0.146394	1.77374		1.66885	+	1.60792	1.36316
Q9HAK2	Transcription factor COE2	EBF2	sp|Q9HAK2|COE2_HUMAN Transcription factor COE2 OS=Homo sapiens GN=EBF2 PE=2 SV=4	1	1.9	62.649	0.0030877	2.8629	0.502636	0.0628125	0.553164	1.23419	0.994	0.96997	+	1.76114	0.693184
Q9HC07	Transmembrane protein 165	TMEM165	sp|Q9HC07|TM165_HUMAN Transmembrane protein 165 OS=Homo sapiens GN=TMEM165 PE=1 SV=1	4	19.4	34.905	0	61.844	-0.410352	-0.30768	-0.453834	0.712552	0.128029	0.0610158	+	1.51134	0.691154
Q9HC35	Echinoderm microtubule-associated protein-like 4	EML4	sp|Q9HC35|EMAL4_HUMAN Echinoderm microtubule-associated protein-like 4 OS=Homo sapiens GN=EML4 PE=1 SV=3	23	27	108.91	0	71.329	0.301939	-0.0457888	-0.135966	-0.758062	-0.550782	-0.690964	+	2.0674	-0.706664
Q9HC36	rRNA methyltransferase 3, mitochondrial	RNMTL1	sp|Q9HC36|MRM3_HUMAN rRNA methyltransferase 3, mitochondrial OS=Homo sapiens GN=RNMTL1 PE=1 SV=2	5	13.3	47.019	0	10.892	-0.949282	-1.453	-0.371105	1.50604	0.831229	0.00158601	+	1.47492	1.70408
Q9HCC0	Methylcrotonoyl-CoA carboxylase beta chain, mitochondrial	MCCC2	sp|Q9HCC0|MCCB_HUMAN Methylcrotonoyl-CoA carboxylase beta chain, mitochondrial OS=Homo sapiens GN=MCCC2 PE=1 SV=1	10	25	61.332	0	40.753	-0.617012	-0.599375	-0.856058	0.610133	-0.0953734	0.0855606	+	1.76388	0.890922
Q9HCE1	Putative helicase MOV-10	MOV10	sp|Q9HCE1|MOV10_HUMAN Putative helicase MOV-10 OS=Homo sapiens GN=MOV10 PE=1 SV=2	28	32.4	113.67	0	136.41	0.380729	0.766638	0.520146	-0.457296	0.0054719	-0.227929	+	1.9572	-0.782422
Q9HCK8	Chromodomain-helicase-DNA-binding protein 8	CHD8	sp|Q9HCK8|CHD8_HUMAN Chromodomain-helicase-DNA-binding protein 8 OS=Homo sapiens GN=CHD8 PE=1 SV=5	21	12	290.52	0	49.81	-1.44485	-1.52102	-2.17742	-0.60843	0.142217	-0.755746	+	1.64525	1.30711
Q9HCN4	GPN-loop GTPase 1	GPN1	sp|Q9HCN4|GPN1_HUMAN GPN-loop GTPase 1 OS=Homo sapiens GN=GPN1 PE=1 SV=1	4	15	41.74	0	62.31	-0.74836	-0.643	-0.714965	0.973207		0.269632	+	1.8102	1.32353
Q9HCS7	Pre-mRNA-splicing factor SYF1	XAB2	sp|Q9HCS7|SYF1_HUMAN Pre-mRNA-splicing factor SYF1 OS=Homo sapiens GN=XAB2 PE=1 SV=2	18	26.8	100.01	0	41.938	-0.811371	-0.789013	-0.4856	0.959696	0.658097	0.406863	+	2.69698	1.37021
Q9HCU0	Endosialin	CD248	sp|Q9HCU0|CD248_HUMAN Endosialin OS=Homo sapiens GN=CD248 PE=1 SV=1	13	22.9	80.858	0	43.714	3.01974	1.09207	1.07847	-0.417617	-0.829331	-0.810966	+	1.66905	-2.41607
Q9HD26;A0A0J9YVX5	Golgi-associated PDZ and coiled-coil motif-containing protein	GOPC	sp|Q9HD26|GOPC_HUMAN Golgi-associated PDZ and coiled-coil motif-containing protein OS=Homo sapiens GN=GOPC PE=1 SV=1	7	17.5	50.519	0	31.711	0.499884	0.308477	0.461843	-0.490051	-0.232972	-0.347582	+	2.92845	-0.78027
Q9NQW6	Actin-binding protein anillin	ANLN	sp|Q9NQW6|ANLN_HUMAN Actin-binding protein anillin OS=Homo sapiens GN=ANLN PE=1 SV=2	38	38.5	124.2	0	265.5	-1.90476	-1.90628	-1.99005	-1.56026	-1.00543	-0.710732	+	1.54724	0.841555
Q9NQW7	Xaa-Pro aminopeptidase 1	XPNPEP1	sp|Q9NQW7|XPP1_HUMAN Xaa-Pro aminopeptidase 1 OS=Homo sapiens GN=XPNPEP1 PE=1 SV=3	13	28.3	69.917	0	50.267	0.606537	0.390007	0.219339	-0.0551565	-0.189187	-0.204898	+	1.98585	-0.555041
Q9NR12	PDZ and LIM domain protein 7	PDLIM7	sp|Q9NR12|PDLI7_HUMAN PDZ and LIM domain protein 7 OS=Homo sapiens GN=PDLIM7 PE=1 SV=1	19	53.2	49.844	0	86.846	0.785843	0.64284	0.726134	-0.105753	-0.582426	-0.587381	+	2.64262	-1.14346
Q9NR50	Translation initiation factor eIF-2B subunit gamma	EIF2B3	sp|Q9NR50|EI2BG_HUMAN Translation initiation factor eIF-2B subunit gamma OS=Homo sapiens GN=EIF2B3 PE=1 SV=1	13	40.9	50.24	0	41.428	-0.178355	-0.264582	-0.144377	0.489029	0.292546	0.326652	+	2.88429	0.56518
Q9NR99	Matrix-remodeling-associated protein 5	MXRA5	sp|Q9NR99|MXRA5_HUMAN Matrix-remodeling-associated protein 5 OS=Homo sapiens GN=MXRA5 PE=2 SV=3	46	19.5	312.15	0	202.92	0.558659	0.600745	0.349139	-0.432182	-0.377782	-0.41348	+	3.48109	-0.910663	+
Q9NRY4	Rho GTPase-activating protein 35	ARHGAP35	sp|Q9NRY4|RHG35_HUMAN Rho GTPase-activating protein 35 OS=Homo sapiens GN=ARHGAP35 PE=1 SV=3	24	22	170.51	0	68.787	-0.119291	-0.0405562	-0.0778478	-0.722777	-0.648801	-0.482351	+	2.70904	-0.538745
Q9NSK0	Kinesin light chain 4	KLC4	sp|Q9NSK0|KLC4_HUMAN Kinesin light chain 4 OS=Homo sapiens GN=KLC4 PE=1 SV=3	12	20.5	68.639	0	20.276	0.487281	0.325502		1.70951	1.92037		+	2.05634	1.40855
Q9NT62	Ubiquitin-like-conjugating enzyme ATG3	ATG3	sp|Q9NT62|ATG3_HUMAN Ubiquitin-like-conjugating enzyme ATG3 OS=Homo sapiens GN=ATG3 PE=1 SV=1	7	22.3	35.864	0	23.096	-0.290392	-0.188891	-0.0154763	-1.30711	-1.83197	-1.14258	+	2.31982	-1.2623
Q9NTK5	Obg-like ATPase 1	OLA1	sp|Q9NTK5|OLA1_HUMAN Obg-like ATPase 1 OS=Homo sapiens GN=OLA1 PE=1 SV=2	15	42.9	44.743	0	118.51	-0.556266	-0.594334	-0.681446	-1.3731	-0.903037	-1.26545	+	1.74795	-0.569847
Q9NUQ8	ATP-binding cassette sub-family F member 3	ABCF3	sp|Q9NUQ8|ABCF3_HUMAN ATP-binding cassette sub-family F member 3 OS=Homo sapiens GN=ABCF3 PE=1 SV=2	15	26.4	79.744	0	44.066	0.142087	0.107554	0.175045	-0.664608	-0.53529	-0.347564	+	2.65624	-0.657383
Q9NV06	DDB1- and CUL4-associated factor 13	DCAF13	sp|Q9NV06|DCA13_HUMAN DDB1- and CUL4-associated factor 13 OS=Homo sapiens GN=DCAF13 PE=1 SV=2	9	22.7	51.402	0	17.152	-1.12504	-1.26268		0.190172	-0.252518		+	1.4257	1.16268
Q9NVC6	Mediator of RNA polymerase II transcription subunit 17	MED17	sp|Q9NVC6|MED17_HUMAN Mediator of RNA polymerase II transcription subunit 17 OS=Homo sapiens GN=MED17 PE=1 SV=2	7	17.2	72.889	0	11.819	-0.555439	-0.710071		1.01899	0.693141		+	1.84294	1.48882
Q9NX58	Cell growth-regulating nucleolar protein	LYAR	sp|Q9NX58|LYAR_HUMAN Cell growth-regulating nucleolar protein OS=Homo sapiens GN=LYAR PE=1 SV=2	9	21.4	43.614	0	63.08	-1.51779	-1.54347	-1.47125	-0.124094	-0.935724	0.16221	+	1.67253	1.21163
Q9NXH9	tRNA (guanine(26)-N(2))-dimethyltransferase	TRMT1	sp|Q9NXH9|TRM1_HUMAN tRNA (guanine(26)-N(2))-dimethyltransferase OS=Homo sapiens GN=TRMT1 PE=1 SV=1	13	25.6	72.233	0	44.856	-1.03993	-0.940645	-0.900557	-0.426839	-0.360601	-0.424649	+	3.54331	0.556349
Q9NY33	Dipeptidyl peptidase 3	DPP3	sp|Q9NY33|DPP3_HUMAN Dipeptidyl peptidase 3 OS=Homo sapiens GN=DPP3 PE=1 SV=2	21	38	82.588	0	277.55	0.0612924	0.0792927	0.0546401	-0.829152	-1.00072	-0.786622	+	3.8491	-0.93724
Q9NZB2;Q5T035	Constitutive coactivator of PPAR-gamma-like protein 1	FAM120A	sp|Q9NZB2|F120A_HUMAN Constitutive coactivator of PPAR-gamma-like protein 1 OS=Homo sapiens GN=FAM120A PE=1 SV=2	43	52.3	121.89	0	323.31	0.365469	0.323312	-0.0294408	-0.481445	-0.302191	-0.401559	+	1.97798	-0.614845
Q9NZN3	EH domain-containing protein 3	EHD3	sp|Q9NZN3|EHD3_HUMAN EH domain-containing protein 3 OS=Homo sapiens GN=EHD3 PE=1 SV=2	14	29.2	60.886	0	17.895	0.99081	0.754289	0.544288	1.16967	1.81922	1.73816	+	1.54916	0.812554
Q9NZT2	Opioid growth factor receptor	OGFR	sp|Q9NZT2|OGFR_HUMAN Opioid growth factor receptor OS=Homo sapiens GN=OGFR PE=1 SV=3	12	27.3	73.324	0	134.32	-0.39407	-0.442203	-0.375422	0.276318	-0.0294408	0.133564	+	2.37378	0.530712
Q9P0K7	Ankycorbin	RAI14	sp|Q9P0K7|RAI14_HUMAN Ankycorbin OS=Homo sapiens GN=RAI14 PE=1 SV=2	31	36.5	110.04	0	107.15	1.09214	0.590339	0.661385	-0.316223	-0.276625	-0.727881	+	2.33882	-1.22153
Q9P0M6	Core histone macro-H2A.2	H2AFY2	sp|Q9P0M6|H2AW_HUMAN Core histone macro-H2A.2 OS=Homo sapiens GN=H2AFY2 PE=1 SV=3	10	35.2	40.058	0	32.548	-0.612902	-0.703478	-1.02257	0.477884	0.211386	0.701061	+	2.56384	1.24309
Q9P2E9;REV__Q9P2M7;Q8N4C6	Ribosome-binding protein 1	RRBP1	sp|Q9P2E9|RRBP1_HUMAN Ribosome-binding protein 1 OS=Homo sapiens GN=RRBP1 PE=1 SV=4	70	50	152.47	0	323.31	0.491186	0.0866479	0.0892269	-2.0228	-1.37086	-1.5813	+	2.88256	-1.88068
Q9P2K8	Eukaryotic translation initiation factor 2-alpha kinase 4	EIF2AK4	sp|Q9P2K8|E2AK4_HUMAN eIF-2-alpha kinase GCN2 OS=Homo sapiens GN=EIF2AK4 PE=1 SV=3	27	18.5	186.91	0	46.882	0.331476	0.214	-0.367862	-1.02817	-0.850428	-1.47013	+	1.84167	-1.17545
Q9P2N5;U3KPZ7	RNA-binding protein 27	RBM27	sp|Q9P2N5|RBM27_HUMAN RNA-binding protein 27 OS=Homo sapiens GN=RBM27 PE=1 SV=2;tr|U3KPZ7|U3KPZ7_HUMAN Uncharacterized protein OS=Homo sapiens PE=4 SV=1	20	25.9	118.72	0	46.038	-0.704536	-0.895046	-0.883103	-1.35513	-1.34234	-1.61374	+	2.3174	-0.609509
Q9UBB6	Neurochondrin	NCDN	sp|Q9UBB6|NCDN_HUMAN Neurochondrin OS=Homo sapiens GN=NCDN PE=1 SV=1	5	8.9	78.863	0	8.6545	0.0754641	-0.183146		2.33565	3.15727		+	1.64119	2.8003
Q9UBG0	C-type mannose receptor 2	MRC2	sp|Q9UBG0|MRC2_HUMAN C-type mannose receptor 2 OS=Homo sapiens GN=MRC2 PE=1 SV=2	31	25.6	166.67	0	323.31	1.9151	1.10528	1.1644	0.379066	0.15562	0.408168	+	1.77949	-1.08064
Q9UBP9	PTB domain-containing engulfment adapter protein 1	GULP1	sp|Q9UBP9|GULP1_HUMAN PTB domain-containing engulfment adapter protein 1 OS=Homo sapiens GN=GULP1 PE=1 SV=1	4	15.5	34.49	0	9.8112	1.10017		1.14574	0.384713		0.310107	+	2.50008	-0.775546
Q9UBS4	DnaJ homolog subfamily B member 11	DNAJB11	sp|Q9UBS4|DJB11_HUMAN DnaJ homolog subfamily B member 11 OS=Homo sapiens GN=DNAJB11 PE=1 SV=1	11	33	40.513	0	67.026	0.0200577	0.00173014	0.0626743	0.748032	0.460585	0.955685	+	2.06057	0.69328
Q9UBV2	Protein sel-1 homolog 1	SEL1L	sp|Q9UBV2|SE1L1_HUMAN Protein sel-1 homolog 1 OS=Homo sapiens GN=SEL1L PE=1 SV=3	13	24.7	88.754	0	36.528	0.217727	0.135929	0.346758	1.75536	1.00245	0.9164	+	1.65254	0.991265
Q9UDT6	CAP-Gly domain-containing linker protein 2	CLIP2	sp|Q9UDT6|CLIP2_HUMAN CAP-Gly domain-containing linker protein 2 OS=Homo sapiens GN=CLIP2 PE=1 SV=1	10	12.1	115.84	0	22.893	0.76103	0.388024	0.508834	-1.23257	-1.60924	-1.19535	+	3.4176	-1.89835
Q9UDY2	Tight junction protein ZO-2	TJP2	sp|Q9UDY2|ZO2_HUMAN Tight junction protein ZO-2 OS=Homo sapiens GN=TJP2 PE=1 SV=2	31	28.8	133.96	0	77.919	0.296076	0.576957	0.517225	-0.8879	-0.306323	-0.893357	+	2.25931	-1.15928
Q9UER7	Death domain-associated protein 6	DAXX	sp|Q9UER7|DAXX_HUMAN Death domain-associated protein 6 OS=Homo sapiens GN=DAXX PE=1 SV=2	8	20.3	81.372	0	34.519	-1.04913	-1.33982	-1.93567	0.072586	-0.207861	-0.43862	+	1.85259	1.25024
Q9UGR2	Zinc finger CCCH domain-containing protein 7B	ZC3H7B	sp|Q9UGR2|Z3H7B_HUMAN Zinc finger CCCH domain-containing protein 7B OS=Homo sapiens GN=ZC3H7B PE=1 SV=1	14	18.7	111.58	0	33.457	-0.0343228	0.166587	0.0471196	-0.818681	-0.455495	-0.841818	+	2.28566	-0.765126
Q9UH65	Switch-associated protein 70	SWAP70	sp|Q9UH65|SWP70_HUMAN Switch-associated protein 70 OS=Homo sapiens GN=SWAP70 PE=1 SV=1	11	17.6	68.997	0	20.351	0.485633	0.354114	0.683741	-0.440361	-0.169582	-0.180201	+	2.38736	-0.771211
Q9UH99	SUN domain-containing protein 2	SUN2	sp|Q9UH99|SUN2_HUMAN SUN domain-containing protein 2 OS=Homo sapiens GN=SUN2 PE=1 SV=3	17	35.8	80.31	0	75.748	0.852638	0.735609	0.848237	-0.0856651	-0.117897	0.310922	+	2.25203	-0.776375
Q9UHB6;Q9BT23	LIM domain and actin-binding protein 1	LIMA1	sp|Q9UHB6|LIMA1_HUMAN LIM domain and actin-binding protein 1 OS=Homo sapiens GN=LIMA1 PE=1 SV=1	40	57.2	85.225	0	323.31	0.284633	0.471239	1.80496	-0.84231	-0.892044	-1.05661	+	1.67848	-1.78393
Q9UHD8	Septin-9	sept.09	sp|Q9UHD8|SEPT9_HUMAN Septin-9 OS=Homo sapiens GN=SEPT9 PE=1 SV=2	35	57.2	65.401	0	323.31	1.03147	0.690283	0.669118	0.331132	0.0221902	0.214249	+	1.83074	-0.607765
Q9UHD9	Ubiquilin-2	UBQLN2	sp|Q9UHD9|UBQL2_HUMAN Ubiquilin-2 OS=Homo sapiens GN=UBQLN2 PE=1 SV=2	9	24.7	65.695	0	103.32	-0.159895	-0.0191119	-0.14618	-0.999365	-0.511896	-0.992747	+	1.91034	-0.726274
Q9UI10	Translation initiation factor eIF-2B subunit delta	EIF2B4	sp|Q9UI10|EI2BD_HUMAN Translation initiation factor eIF-2B subunit delta OS=Homo sapiens GN=EIF2B4 PE=1 SV=2	12	35.8	57.557	0	42.818	-0.337321	-0.477804	-0.372673	0.111833	0.192321	-0.0981657	+	2.07049	0.464595
Q9UIS9	Methyl-CpG-binding domain protein 1	MBD1	sp|Q9UIS9|MBD1_HUMAN Methyl-CpG-binding domain protein 1 OS=Homo sapiens GN=MBD1 PE=1 SV=2	5	12.4	66.606	0	8.6957	-1.51338	-1.19278	-1.81107	0.338795	-0.0199601	-0.223256	+	2.49832	1.5376
Q9UJ70	N-acetyl-D-glucosamine kinase	NAGK	sp|Q9UJ70|NAGK_HUMAN N-acetyl-D-glucosamine kinase OS=Homo sapiens GN=NAGK PE=1 SV=4	9	27	37.375	0	86.313	0.688941	0.708673	0.711231	-0.114066	0.00719549	-0.433916	+	2.58884	-0.88321
Q9UJX3	Anaphase-promoting complex subunit 7	ANAPC7	sp|Q9UJX3|APC7_HUMAN Anaphase-promoting complex subunit 7 OS=Homo sapiens GN=ANAPC7 PE=1 SV=4	7	16.4	66.855	0	47.937	-0.610543	-0.345619	-0.439853	2.11939	1.37657	1.11177	+	2.52084	2.00125
Q9UJZ1	Stomatin-like protein 2, mitochondrial	STOML2	sp|Q9UJZ1|STML2_HUMAN Stomatin-like protein 2, mitochondrial OS=Homo sapiens GN=STOML2 PE=1 SV=1	14	44.7	38.534	0	228.59	-0.20558	-0.454269	-0.572072	0.23585	-0.0113117	0.49252	+	1.63735	0.64966
Q9UK59	Lariat debranching enzyme	DBR1	sp|Q9UK59|DBR1_HUMAN Lariat debranching enzyme OS=Homo sapiens GN=DBR1 PE=1 SV=2	5	11.6	61.554	0	10.169	-0.560834		-0.0188927	1.18498		0.886121	+	1.29739	1.32541
Q9UK61	Protein FAM208A	FAM208A	sp|Q9UK61|TASOR_HUMAN Protein TASOR OS=Homo sapiens GN=FAM208A PE=1 SV=3	14	9.5	189.03	0	23.57	-0.179041	-0.156981	-0.311291	-0.516615	-1.23463	-1.10429	+	1.50603	-0.736077
Q9UKL0	REST corepressor 1	RCOR1	sp|Q9UKL0|RCOR1_HUMAN REST corepressor 1 OS=Homo sapiens GN=RCOR1 PE=1 SV=1	7	19.3	53.027	0	23.874	-1.45886	-0.925769	-1.2101	-0.104853	-0.409412	0.668392	+	1.60847	1.24962
Q9UKN8	General transcription factor 3C polypeptide 4	GTF3C4	sp|Q9UKN8|TF3C4_HUMAN General transcription factor 3C polypeptide 4 OS=Homo sapiens GN=GTF3C4 PE=1 SV=2	11	17.4	91.981	0	15.751	-0.949645	-1.00032	-0.862706	-0.556202	-0.34013	-0.109841	+	1.95255	0.602165
Q9UL63	Muskelin	MKLN1	sp|Q9UL63|MKLN1_HUMAN Muskelin OS=Homo sapiens GN=MKLN1 PE=1 SV=2	3	5.6	84.767	0	8.2071		-1.13232	-0.973327		-0.367508	-0.34333	+	1.88488	0.697407
Q9ULV4;Q6QEF8	Coronin-1C	CORO1C	sp|Q9ULV4|COR1C_HUMAN Coronin-1C OS=Homo sapiens GN=CORO1C PE=1 SV=1	25	36.1	53.248	0	283.9	0.745452	0.871528	0.909811	-0.250337	-0.128298	-0.000245268	+	3.41914	-0.968558
Q9UMS4	Pre-mRNA-processing factor 19	PRPF19	sp|Q9UMS4|PRP19_HUMAN Pre-mRNA-processing factor 19 OS=Homo sapiens GN=PRPF19 PE=1 SV=1	14	41.3	55.18	0	105.7	0.11836	0.000576886	-0.0891906	0.778545	0.879078	0.815821	+	3.58371	0.814566
Q9UMS6	Synaptopodin-2	SYNPO2	sp|Q9UMS6|SYNP2_HUMAN Synaptopodin-2 OS=Homo sapiens GN=SYNPO2 PE=1 SV=2	24	34.3	117.51	0	69.079	1.57541	1.12208	3.13573	0.265557	0.133827	-0.0655967	+	1.38528	-1.83314
Q9UNY4	Transcription termination factor 2	TTF2	sp|Q9UNY4|TTF2_HUMAN Transcription termination factor 2 OS=Homo sapiens GN=TTF2 PE=1 SV=2	15	16.5	129.59	0	33.012	-1.62033	-1.15869	-1.20344	-0.294986	0.123534	-0.402207	+	2.19278	1.13627
Q9UP83	Conserved oligomeric Golgi complex subunit 5	COG5	sp|Q9UP83|COG5_HUMAN Conserved oligomeric Golgi complex subunit 5 OS=Homo sapiens GN=COG5 PE=1 SV=3	6	7.6	92.742	0	9.9315	0.143263	-0.0928478	0.0323829	-0.704183	-0.869649	-0.286269	+	1.59304	-0.647633
Q9UPT8	Zinc finger CCCH domain-containing protein 4	ZC3H4	sp|Q9UPT8|ZC3H4_HUMAN Zinc finger CCCH domain-containing protein 4 OS=Homo sapiens GN=ZC3H4 PE=1 SV=3	12	20.3	140.26	0	42.426	-0.489544	-0.530698	-0.653151	-0.906359	-1.38353	-1.29499	+	1.8361	-0.637161
Q9Y230	RuvB-like 2	RUVBL2	sp|Q9Y230|RUVB2_HUMAN RuvB-like 2 OS=Homo sapiens GN=RUVBL2 PE=1 SV=3	24	48.2	51.156	0	201.76	-0.672864	-0.735379	-0.73889	-0.256597	0.0669503	0.100843	+	2.38922	0.68611
Q9Y265	RuvB-like 1	RUVBL1	sp|Q9Y265|RUVB1_HUMAN RuvB-like 1 OS=Homo sapiens GN=RUVBL1 PE=1 SV=1	18	52.2	50.227	0	243.25	-0.640524	-0.636369	-0.719044	-0.00614451	0.00934718	-0.211799	+	2.84078	0.59578
Q9Y2D4	Exocyst complex component 6B	EXOC6B	sp|Q9Y2D4|EXC6B_HUMAN Exocyst complex component 6B OS=Homo sapiens GN=EXOC6B PE=1 SV=3	9	14.2	94.2	0	40.4	0.286763	-0.192431	-0.226679	-0.544098	-0.764959	-0.688195	+	1.6014	-0.621635
Q9Y2X3	Nucleolar protein 58	NOP58	sp|Q9Y2X3|NOP58_HUMAN Nucleolar protein 58 OS=Homo sapiens GN=NOP58 PE=1 SV=1	17	40.5	59.578	0	190.1	-0.593986	-0.724302	-0.827845	0.232538	0.215865	-0.0697698	+	2.67344	0.841589
Q9Y2X7	ARF GTPase-activating protein GIT1	GIT1	sp|Q9Y2X7|GIT1_HUMAN ARF GTPase-activating protein GIT1 OS=Homo sapiens GN=GIT1 PE=1 SV=2	4	7	84.34	0	5.4625	-0.103116	-0.128314		2.41643	2.58667		+	2.96695	2.61727
Q9Y314	Nitric oxide synthase-interacting protein	NOSIP	sp|Q9Y314|NOSIP_HUMAN Nitric oxide synthase-interacting protein OS=Homo sapiens GN=NOSIP PE=1 SV=1	8	39.9	33.172	0	52.646	-1.19558	-0.595729	-0.780661	0.0436244	0.650029	-0.114363	+	1.63803	1.05042
Q9Y383	Putative RNA-binding protein Luc7-like 2	LUC7L2	sp|Q9Y383|LC7L2_HUMAN Putative RNA-binding protein Luc7-like 2 OS=Homo sapiens GN=LUC7L2 PE=1 SV=2	7	19.9	46.513	0	29.581	-1.07172	-0.205547	-0.997607	0.474047	1.07957	0.0241777	+	1.44594	1.28422
Q9Y3A5	Ribosome maturation protein SBDS	SBDS	sp|Q9Y3A5|SBDS_HUMAN Ribosome maturation protein SBDS OS=Homo sapiens GN=SBDS PE=1 SV=4	15	49.2	28.763	0	70.455	-0.429284	-0.473931	-0.440205	-0.923632	-0.698248	-0.845417	+	2.28943	-0.374626
Q9Y3B9	RRP15-like protein	RRP15	sp|Q9Y3B9|RRP15_HUMAN RRP15-like protein OS=Homo sapiens GN=RRP15 PE=1 SV=2	4	15.6	31.484	0	9.8137	-1.86381	-1.70031	-1.34296	3.26016	0.661841	0.144568	+	1.42597	2.99122
Q9Y3F4	Serine-threonine kinase receptor-associated protein	STRAP	sp|Q9Y3F4|STRAP_HUMAN Serine-threonine kinase receptor-associated protein OS=Homo sapiens GN=STRAP PE=1 SV=1	19	69.1	38.438	0	241.92	-0.110246	-0.137251	0.0514416	-1.17351	-0.774404	-1.34538	+	2.34744	-1.03241
Q9Y3I0	tRNA-splicing ligase RtcB homolog	RTCB	sp|Q9Y3I0|RTCB_HUMAN tRNA-splicing ligase RtcB homolog OS=Homo sapiens GN=RTCB PE=1 SV=1	20	40	55.21	0	192.57	0.11703	-0.0744715	-0.00797119	0.34426	0.486663	0.434988	+	2.37701	0.410441
Q9Y3Y2	Chromatin target of PRMT1 protein	CHTOP	sp|Q9Y3Y2|CHTOP_HUMAN Chromatin target of PRMT1 protein OS=Homo sapiens GN=CHTOP PE=1 SV=2	6	29	26.396	0	88.424	-0.130271	0.146003	-0.172766	-0.780612	-1.33872	-0.722586	+	1.81427	-0.894963
Q9Y446	Plakophilin-3	PKP3	sp|Q9Y446|PKP3_HUMAN Plakophilin-3 OS=Homo sapiens GN=PKP3 PE=1 SV=1	32	44.4	87.081	0	174.75	-3.10123	-2.47193	-3.20437	-1.47867	-0.754845	-0.911044	+	2.38828	1.87765
Q9Y450	HBS1-like protein	HBS1L	sp|Q9Y450|HBS1L_HUMAN HBS1-like protein OS=Homo sapiens GN=HBS1L PE=1 SV=1	20	38.5	75.472	0	168.32	0.038998	0.0267293	0.00446549	-0.450459	-0.423894	-0.56625	+	3.44553	-0.503599
Q9Y4F1	FERM, RhoGEF and pleckstrin domain-containing protein 1	FARP1	sp|Q9Y4F1|FARP1_HUMAN FERM, RhoGEF and pleckstrin domain-containing protein 1 OS=Homo sapiens GN=FARP1 PE=1 SV=1	14	18.6	118.63	0	47.28	1.37679	1.02991	1.20858	0.372506	0.256648	0.325502	+	2.95783	-0.886875
Q9Y4L1	Hypoxia up-regulated protein 1	HYOU1	sp|Q9Y4L1|HYOU1_HUMAN Hypoxia up-regulated protein 1 OS=Homo sapiens GN=HYOU1 PE=1 SV=1	50	56.8	111.33	0	323.31	-0.589681	-0.43528	-0.522965	0.0321009	0.188274	0.203013	+	3.12914	0.657105
Q9Y508	E3 ubiquitin-protein ligase RNF114	RNF114	sp|Q9Y508|RN114_HUMAN E3 ubiquitin-protein ligase RNF114 OS=Homo sapiens GN=RNF114 PE=1 SV=1	9	47.4	25.694	0	86.813	-0.957972		-0.883076	0.779638		0.371838	+	1.72906	1.49626
Q9Y5B0	RNA polymerase II subunit A C-terminal domain phosphatase	CTDP1	sp|Q9Y5B0|CTDP1_HUMAN RNA polymerase II subunit A C-terminal domain phosphatase OS=Homo sapiens GN=CTDP1 PE=1 SV=3	8	10.4	104.4	0	16.772	-1.35107	-0.716552		2.24996	1.81721		+	1.8149	3.0674
Q9Y5J1	U3 small nucleolar RNA-associated protein 18 homolog	UTP18	sp|Q9Y5J1|UTP18_HUMAN U3 small nucleolar RNA-associated protein 18 homolog OS=Homo sapiens GN=UTP18 PE=1 SV=3	6	11.7	62.003	0	11.766	-1.44528	-1.05281	-1.36431	-0.174735	-0.323588	-0.744221	+	1.86074	0.873285
Q9Y606	tRNA pseudouridine synthase A, mitochondrial	PUS1	sp|Q9Y606|TRUA_HUMAN tRNA pseudouridine synthase A, mitochondrial OS=Homo sapiens GN=PUS1 PE=1 SV=3	6	14.8	47.47	0	22.614	-0.961058	-0.750615	-1.00996	-0.129497	0.0353423	-0.362343	+	2.24124	0.755045
Q9Y696	Chloride intracellular channel protein 4	CLIC4	sp|Q9Y696|CLIC4_HUMAN Chloride intracellular channel protein 4 OS=Homo sapiens GN=CLIC4 PE=1 SV=4	13	56.1	28.772	0	222.49	1.04677	1.05088	1.10152	0.492212	0.182311	0.311038	+	2.88964	-0.73787
Q9Y6C2	EMILIN-1	EMILIN1	sp|Q9Y6C2|EMIL1_HUMAN EMILIN-1 OS=Homo sapiens GN=EMILIN1 PE=1 SV=2	33	42.2	106.67	0	323.31	1.7433	1.16922	1.15562	0.14483	0.488412	0.5065	+	1.90068	-0.976132	+
Q9Y6I9	Testis-expressed sequence 264 protein	TEX264	sp|Q9Y6I9|TX264_HUMAN Testis-expressed sequence 264 protein OS=Homo sapiens GN=TEX264 PE=1 SV=1	4	15	34.188	0	8.506	-1.01911	-0.59392	-1.01255	0.293606	-0.239634	1.31661	+	1.30617	1.33205
Q9Y6K5	2-5-oligoadenylate synthase 3	OAS3	sp|Q9Y6K5|OAS3_HUMAN 2-5-oligoadenylate synthase 3 OS=Homo sapiens GN=OAS3 PE=1 SV=3	35	39.6	121.17	0	263.66	-2.23263	-2.13854	-2.41227	-1.15985	-1.20284	-1.27565	+	3.5632	1.04837
Q9Y6N5;H3BNX3	Sulfide:quinone oxidoreductase, mitochondrial	SQRDL	sp|Q9Y6N5|SQRD_HUMAN Sulfide:quinone oxidoreductase, mitochondrial OS=Homo sapiens GN=SQRDL PE=1 SV=1;tr|H3BNX3|H3BNX3_HUMAN Uncharacterized protein (Fragment) OS=Homo sapiens PE=4 SV=1	16	42.4	49.96	0	188.91	0.41997	-0.237626	-0.312653	1.149	1.42401	1.18612	+	2.19333	1.29648
Q9Y6W5	Wiskott-Aldrich syndrome protein family member 2	WASF2	sp|Q9Y6W5|WASF2_HUMAN Wiskott-Aldrich syndrome protein family member 2 OS=Homo sapiens GN=WASF2 PE=1 SV=3	6	13.1	54.283	0	30.228	0.3421	0.365581	0.182819	-0.74819	-0.885926	-0.276415	+	2.07285	-0.933677
A0A087WZ62;Q9H6U8	Alpha-1,2-mannosyltransferase ALG9	ALG9	tr|A0A087WZ62|A0A087WZ62_HUMAN Uncharacterized protein OS=Homo sapiens PE=4 SV=1;sp|Q9H6U8|ALG9_HUMAN Alpha-1,2-mannosyltransferase ALG9 OS=Homo sapiens GN=ALG9 PE=1 SV=2	4	6.2	95.921	0	12.996	-0.243814	-0.330284	-0.999538	-1.05676	-0.363197	-0.647061		0.203182	-0.164461
A0A096LP75;C4AMC7;Q6VEQ5;A8K0Z3	Putative WAS protein family homolog 3;WAS protein family homolog 2;WAS protein family homolog 1	WASH3P;WASH2P;WASH1	tr|A0A096LP75|A0A096LP75_HUMAN Protein LOC102723897 OS=Homo sapiens GN=LOC102723897 PE=4 SV=1;sp|C4AMC7|WASH3_HUMAN Putative WAS protein family homolog 3 OS=Homo sapiens GN=WASH3P PE=1 SV=2;sp|Q6VEQ5|WASH2_HUMAN WAS protein family homolog 2 OS=Homo sapiens	10	28	50.073	0	20.238	0.0848807	-0.00991647	-0.201244	0.133037	0.350045	0.936289		0.948242	0.515217
A0A0A6YYA0;Q9Y3B3	Transmembrane emp24 domain-containing protein 7	TMED7-TICAM2;TMED7	tr|A0A0A6YYA0|A0A0A6YYA0_HUMAN Protein TMED7-TICAM2 OS=Homo sapiens GN=TMED7-TICAM2 PE=3 SV=1;sp|Q9Y3B3|TMED7_HUMAN Transmembrane emp24 domain-containing protein 7 OS=Homo sapiens GN=TMED7 PE=1 SV=2	4	26.6	21.233	0	13.619	0.601221		0.769687	2.17693		1.46006		1.03924	1.13304
A0A0A6YYC7;Q96JP5	E3 ubiquitin-protein ligase ZFP91	ZFP91-CNTF;ZFP91	tr|A0A0A6YYC7|A0A0A6YYC7_HUMAN HCG2042749, isoform CRA_d OS=Homo sapiens GN=ZFP91-CNTF PE=4 SV=1;sp|Q96JP5|ZFP91_HUMAN E3 ubiquitin-protein ligase ZFP91 OS=Homo sapiens GN=ZFP91 PE=1 SV=1	4	13	59.57	0	27.109	-0.391456	-0.56043	-0.625	0.279768	-0.491551	-0.356846		0.60805	0.336086	+
A0A0A6YYL6;P18621	60S ribosomal protein L17	RPL17-C18orf32;RPL17	tr|A0A0A6YYL6|A0A0A6YYL6_HUMAN Protein RPL17-C18orf32 OS=Homo sapiens GN=RPL17-C18orf32 PE=3 SV=1;sp|P18621|RL17_HUMAN 60S ribosomal protein L17 OS=Homo sapiens GN=RPL17 PE=1 SV=3	4	14.9	26.372	0	34.526		0.0500489	-0.100051		0.151339	0.0229004		0.427071	0.112121
A0A0B4J2A0;Q9UHJ6	Sedoheptulokinase	TRPV1;SHPK	tr|A0A0B4J2A0|A0A0B4J2A0_HUMAN Uncharacterized protein OS=Homo sapiens PE=1 SV=1;sp|Q9UHJ6|SHPK_HUMAN Sedoheptulokinase OS=Homo sapiens GN=SHPK PE=1 SV=3	8	23.2	51.504	0	16.858	-0.0966378	0.566279	0.015212	0.0945064	1.41148	-0.606672		0.0777165	0.138154
A0A0U1RRH7;Q99878;Q96KK5;Q9BTM1;P20671;P0C0S8;Q93077;Q7L7L0;P04908;P16104;Q8IUE6;Q96QV6	Histone H2A type 1-J;Histone H2A type 1-H;Histone H2A.J;Histone H2A type 1-D;Histone H2A type 1;Histone H2A type 1-C;Histone H2A type 3;Histone H2A type 1-B/E;Histone H2AX;Histone H2A type 2-B;Histone H2A type 1-A	HIST1H2AJ;HIST1H2AH;H2AFJ;HIST1H2AD;HIST1H2AG;HIST1H2AC;HIST3H2A;HIST1H2AB;H2AFX;HIST2H2AB;HIST1H2AA	tr|A0A0U1RRH7|A0A0U1RRH7_HUMAN Histone H2A OS=Homo sapiens PE=3 SV=1;sp|Q99878|H2A1J_HUMAN Histone H2A type 1-J OS=Homo sapiens GN=HIST1H2AJ PE=1 SV=3;sp|Q96KK5|H2A1H_HUMAN Histone H2A type 1-H OS=Homo sapiens GN=HIST1H2AH PE=1 SV=3;sp|Q9BTM1|H2AJ_HUMAN Hi	6	44.1	18.552	0	19.836		0.00690831	-0.701436		1.23346	0.575119		0.91208	1.25155
A0AVT1	Ubiquitin-like modifier-activating enzyme 6	UBA6	sp|A0AVT1|UBA6_HUMAN Ubiquitin-like modifier-activating enzyme 6 OS=Homo sapiens GN=UBA6 PE=1 SV=1	45	53.6	117.97	0	323.31	-0.275437	-0.327185	-0.451701	-0.760211	-0.266281	-0.396935		0.322045	-0.123034
A0FGR8	Extended synaptotagmin-2	ESYT2	sp|A0FGR8|ESYT2_HUMAN Extended synaptotagmin-2 OS=Homo sapiens GN=ESYT2 PE=1 SV=1	17	24.4	102.36	0	53.137	0.29007	0.128293	0.188021	-0.781702	-0.258253	1.09187		0.120342	-0.184824
A1L0T0	Acetolactate synthase-like protein	ILVBL	sp|A1L0T0|ILVBL_HUMAN Acetolactate synthase-like protein OS=Homo sapiens GN=ILVBL PE=1 SV=2	8	20.9	67.867	0	61.235	-0.0387768	-0.188365	-0.130887	0.0157831	-0.0907722	-0.424804		0.123696	-0.047255
A1X283	SH3 and PX domain-containing protein 2B	SH3PXD2B	sp|A1X283|SPD2B_HUMAN SH3 and PX domain-containing protein 2B OS=Homo sapiens GN=SH3PXD2B PE=1 SV=3	25	34.5	101.58	0	116.44	0.237441	-0.00368358	-0.005652	0.172359	0.760945	0.716947		1.08302	0.474048
A2RRP1	Neuroblastoma-amplified sequence	NBAS	sp|A2RRP1|NBAS_HUMAN Neuroblastoma-amplified sequence OS=Homo sapiens GN=NBAS PE=1 SV=2	27	12.4	268.57	0	54.505	0.0593554	-0.0530297	-0.781405	-1.1564	-0.945832	-0.179008		0.561104	-0.502054
A3KMH1	von Willebrand factor A domain-containing protein 8	VWA8	sp|A3KMH1|VWA8_HUMAN von Willebrand factor A domain-containing protein 8 OS=Homo sapiens GN=VWA8 PE=1 SV=2	27	16.7	214.82	0	52.859	-0.547763	-0.53711	-1.10644	-1.33184	-0.983989	-0.144855		0.0792971	-0.0897932
A3KN83	Protein strawberry notch homolog 1	SBNO1	sp|A3KN83|SBNO1_HUMAN Protein strawberry notch homolog 1 OS=Homo sapiens GN=SBNO1 PE=1 SV=1	10	9.5	154.31	0	40.738	-1.09817	-0.882731	-0.609046	-0.691989	-0.930518	-1.0185		0.0334436	-0.0170207
A4D1P6	WD repeat-containing protein 91	WDR91	sp|A4D1P6|WDR91_HUMAN WD repeat-containing protein 91 OS=Homo sapiens GN=WDR91 PE=1 SV=2	9	16.5	83.343	0	15.653	0.0272956	-0.362065		0.767485	0.280838			0.80498	0.691546
A5YKK6	CCR4-NOT transcription complex subunit 1	CNOT1	sp|A5YKK6|CNOT1_HUMAN CCR4-NOT transcription complex subunit 1 OS=Homo sapiens GN=CNOT1 PE=1 SV=2	52	27.2	266.94	0	220.06	-0.534976	-0.711464	-1.36335	2.50627	-1.03271	-1.56205		0.256747	0.840432
A6NHR9	Structural maintenance of chromosomes flexible hinge domain-containing protein 1	SMCHD1	sp|A6NHR9|SMHD1_HUMAN Structural maintenance of chromosomes flexible hinge domain-containing protein 1 OS=Homo sapiens GN=SMCHD1 PE=1 SV=2	38	21.5	226.37	0	248.38	-0.274617	-0.701975	-1.44434	-0.85298	-0.324473	-1.00098		0.070979	0.0808327
A8CG34;Q6PJE2;A6NF01	Nuclear envelope pore membrane protein POM 121C	POM121C	sp|A8CG34|P121C_HUMAN Nuclear envelope pore membrane protein POM 121C OS=Homo sapiens GN=POM121C PE=1 SV=2	13	15.5	125.06	0	27.375	-0.709104	-0.673256	-1.23929	-0.826131	-0.346408	0.00129788		0.734444	0.483471
B1ALY0;Q8IXS6	Paralemmin-2	PALM2-AKAP2;PALM2	tr|B1ALY0|B1ALY0_HUMAN Protein PALM2-AKAP2 (Fragment) OS=Homo sapiens GN=PALM2-AKAP2 PE=1 SV=1;sp|Q8IXS6|PALM2_HUMAN Paralemmin-2 OS=Homo sapiens GN=PALM2 PE=1 SV=3	5	15.9	47.626	0	53.227	1.30714	0.629007	0.928503	1.52426	0.694746	0.791356		0.0510092	0.0485732
E9PAV3	Nascent polypeptide-associated complex subunit alpha, muscle-specific form	NACA	sp|E9PAV3|NACAM_HUMAN Nascent polypeptide-associated complex subunit alpha, muscle-specific form OS=Homo sapiens GN=NACA PE=1 SV=1	6	4.8	205.42	0	232.02	-0.547489	-0.223323	-0.327566	-0.180185	0.203514	-1.18906		0.0174973	-0.0224492
E9PSI1;O15321			tr|E9PSI1|E9PSI1_HUMAN Uncharacterized protein OS=Homo sapiens PE=4 SV=1	11	13.6	92.386	0	36.596	-1.8247	-2.0723	-0.653945	-0.0799811	-1.85752	-0.721753		0.391693	0.630563
G3V3G9;Q5TAQ9	DDB1- and CUL4-associated factor 8	DCAF8	tr|G3V3G9|G3V3G9_HUMAN Uncharacterized protein OS=Homo sapiens PE=4 SV=1;sp|Q5TAQ9|DCAF8_HUMAN DDB1- and CUL4-associated factor 8 OS=Homo sapiens GN=DCAF8 PE=1 SV=1	7	11.5	84.752	0	17.147	0.0413831	-0.334498	-0.309985	-0.518391	-0.256356	-0.314033		0.485306	-0.161893
G3V599;O15320;Q86UF2;A4D2H0;A4FU28;Q96PC5;Q8IX94;P0CG41	cTAGE family member 5	CTAGE5	tr|G3V599|G3V599_HUMAN Uncharacterized protein OS=Homo sapiens PE=4 SV=1;sp|O15320|CTGE5_HUMAN cTAGE family member 5 OS=Homo sapiens GN=CTAGE5 PE=1 SV=4	11	10.6	151.72	0	56.762	-0.760626	-1.34688	-0.866226	-0.79932	-0.969113	0.510354		0.498397	0.571886
H3BQ06;Q9ULP9	TBC1 domain family member 24	TBC1D24	tr|H3BQ06|H3BQ06_HUMAN Uncharacterized protein OS=Homo sapiens PE=4 SV=1;sp|Q9ULP9|TBC24_HUMAN TBC1 domain family member 24 OS=Homo sapiens GN=TBC1D24 PE=1 SV=2	3	10.6	42.531	0	6.1147	0.0136409	-0.692432	0.403377	0.0928839		3.20101		0.597907	1.73875
K7EQG2			tr|K7EQG2|K7EQG2_HUMAN Uncharacterized protein (Fragment) OS=Homo sapiens PE=1 SV=1	2	26.8	16.448	0.00023354	4.9652	-0.513317		-0.388016	0.572502		-0.144999		0.678515	0.664417
O00115	Deoxyribonuclease-2-alpha	DNASE2	sp|O00115|DNS2A_HUMAN Deoxyribonuclease-2-alpha OS=Homo sapiens GN=DNASE2 PE=1 SV=2	2	6.9	39.58	0	6.3989	0.14274		0.310573	0.190299		0.183709		0.165379	-0.0396527
O00116	Alkyldihydroxyacetonephosphate synthase, peroxisomal	AGPS	sp|O00116|ADAS_HUMAN Alkyldihydroxyacetonephosphate synthase, peroxisomal OS=Homo sapiens GN=AGPS PE=1 SV=1	17	33.3	72.911	0	130.08	-0.124818	-0.160831	-0.101025	0.0496307	-0.39155	0.0764222		0.0944904	0.0403921
O00139	Kinesin-like protein KIF2A	KIF2A	sp|O00139|KIF2A_HUMAN Kinesin-like protein KIF2A OS=Homo sapiens GN=KIF2A PE=1 SV=3	14	22.1	79.954	0	27.34	-0.130144	-0.192019	-0.211298	-0.192925	-0.68506	-0.8657		0.931122	-0.403408
O00148	ATP-dependent RNA helicase DDX39A	DDX39A	sp|O00148|DX39A_HUMAN ATP-dependent RNA helicase DDX39A OS=Homo sapiens GN=DDX39A PE=1 SV=2	17	42.6	49.129	0	55.453	-0.952462	-0.683368	-0.74036	-0.743207	-0.878215	-0.374094		0.300703	0.126891
O00154	Cytosolic acyl coenzyme A thioester hydrolase	ACOT7	sp|O00154|BACH_HUMAN Cytosolic acyl coenzyme A thioester hydrolase OS=Homo sapiens GN=ACOT7 PE=1 SV=3	9	30	41.796	0	23.001	-0.0474129	0.229711	0.088413	-0.791133	0.737254	-0.503016		0.226922	-0.275869
O00159	Unconventional myosin-Ic	MYO1C	sp|O00159|MYO1C_HUMAN Unconventional myosin-Ic OS=Homo sapiens GN=MYO1C PE=1 SV=4	49	46.8	121.68	0	323.31	1.06867	0.722641	0.689836	0.483571	0.545375	0.507617		1.20781	-0.314861
O00170	AH receptor-interacting protein	AIP	sp|O00170|AIP_HUMAN AH receptor-interacting protein OS=Homo sapiens GN=AIP PE=1 SV=2	8	33	37.636	0	93.732	0.497638		0.377624	-0.425579		0.655169		0.21263	-0.322836
O00178	GTP-binding protein 1	GTPBP1	sp|O00178|GTPB1_HUMAN GTP-binding protein 1 OS=Homo sapiens GN=GTPBP1 PE=1 SV=3	10	23	72.453	0	29.468	-0.0671073	0.032524	-0.0406156	-0.384151	-0.0653853	0.132906		0.202147	-0.080477
O00186	Syntaxin-binding protein 3	STXBP3	sp|O00186|STXB3_HUMAN Syntaxin-binding protein 3 OS=Homo sapiens GN=STXBP3 PE=1 SV=2	13	23.6	67.764	0	49.904	0.540127	-0.0204283	0.072586	0.133037	0.188781	0.291368		0.012824	0.00696719
O00193	Small acidic protein	SMAP	sp|O00193|SMAP_HUMAN Small acidic protein OS=Homo sapiens GN=SMAP PE=1 SV=1	3	25.1	20.332	0	163.57	0.341416		0.0143553	0.0528332		-0.639849		0.464058	-0.471394
O00203;Q13367	AP-3 complex subunit beta-1	AP3B1	sp|O00203|AP3B1_HUMAN AP-3 complex subunit beta-1 OS=Homo sapiens GN=AP3B1 PE=1 SV=3	15	16	121.32	0	20.846	-0.471449	-0.807503	0.123666	-1.11082	-0.948558	0.178109		0.189664	-0.241995
O00231	26S proteasome non-ATPase regulatory subunit 11	PSMD11	sp|O00231|PSD11_HUMAN 26S proteasome non-ATPase regulatory subunit 11 OS=Homo sapiens GN=PSMD11 PE=1 SV=3	20	49.3	47.463	0	269.71	-0.164108	-0.186623	-0.052461	-0.13733	-0.103999	-0.0212918		0.362409	0.0468569
O00232	26S proteasome non-ATPase regulatory subunit 12	PSMD12	sp|O00232|PSD12_HUMAN 26S proteasome non-ATPase regulatory subunit 12 OS=Homo sapiens GN=PSMD12 PE=1 SV=3	16	39.7	52.904	0	185.55	-0.0585931	-0.136268	-0.157238	0.0385766	0.0765591	0.170822		1.89832	0.212686
O00233	26S proteasome non-ATPase regulatory subunit 9	PSMD9	sp|O00233|PSMD9_HUMAN 26S proteasome non-ATPase regulatory subunit 9 OS=Homo sapiens GN=PSMD9 PE=1 SV=3	6	26.5	24.682	0	21.606	0.228603		0.0728604	-0.330701		-0.534475		1.34595	-0.58332
O00255	Menin	MEN1	sp|O00255|MEN1_HUMAN Menin OS=Homo sapiens GN=MEN1 PE=1 SV=4	4	7.8	68.023	0	9.1686	-0.650091	-0.863782	-0.861369	0.115566		-0.750907		0.59748	0.474077
O00264	Membrane-associated progesterone receptor component 1	PGRMC1	sp|O00264|PGRC1_HUMAN Membrane-associated progesterone receptor component 1 OS=Homo sapiens GN=PGRMC1 PE=1 SV=3	6	37.4	21.671	0	16.619		0.345396	0.570171		0.964953	1.05624		1.34748	0.552811
O00267	Transcription elongation factor SPT5	SUPT5H	sp|O00267|SPT5H_HUMAN Transcription elongation factor SPT5 OS=Homo sapiens GN=SUPT5H PE=1 SV=1	33	40.5	121	0	323.31	-0.76415	-0.699841	-0.83859	-0.891215	-0.487399	-0.937657		0.0101248	-0.00456318
O00268;Q92750	Transcription initiation factor TFIID subunit 4	TAF4	sp|O00268|TAF4_HUMAN Transcription initiation factor TFIID subunit 4 OS=Homo sapiens GN=TAF4 PE=1 SV=2	10	15.7	110.11	0	33.564	-0.83645	-0.793482	-0.768002	-3.55493	0.562768	-0.658515		0.12517	-0.417583
O00273	DNA fragmentation factor subunit alpha	DFFA	sp|O00273|DFFA_HUMAN DNA fragmentation factor subunit alpha OS=Homo sapiens GN=DFFA PE=1 SV=1	7	27.8	36.521	0	45.909	-0.591179	-0.404668	-0.704253	0.258579	-0.510354	0.452595		0.967613	0.63364
O00291	Huntingtin-interacting protein 1	HIP1	sp|O00291|HIP1_HUMAN Huntingtin-interacting protein 1 OS=Homo sapiens GN=HIP1 PE=1 SV=5	13	14.7	116.22	0	23.192	1.28854	0.359296	0.0758749	2.19235	-0.0519524	-0.124126		0.0392529	0.0975224
O00299	Chloride intracellular channel protein 1	CLIC1	sp|O00299|CLIC1_HUMAN Chloride intracellular channel protein 1 OS=Homo sapiens GN=CLIC1 PE=1 SV=4	14	73.9	26.922	0	233.11	0.0439044	-0.181493	0.131985	-0.873371	0.283448	-0.738987		0.51292	-0.441102
O00300	Tumor necrosis factor receptor superfamily member 11B	TNFRSF11B	sp|O00300|TR11B_HUMAN Tumor necrosis factor receptor superfamily member 11B OS=Homo sapiens GN=TNFRSF11B PE=1 SV=3	2	7.5	46.026	0	17.163	1.23628	1.26147		2.4414	1.5101			0.586646	0.726878
O00303	Eukaryotic translation initiation factor 3 subunit F	EIF3F	sp|O00303|EIF3F_HUMAN Eukaryotic translation initiation factor 3 subunit F OS=Homo sapiens GN=EIF3F PE=1 SV=1	11	33.6	37.563	0	122.11	-0.346793	-0.470829	-0.316995	-0.613984	-0.235297	-0.521867		0.253738	-0.0788435
O00391	Sulfhydryl oxidase 1	QSOX1	sp|O00391|QSOX1_HUMAN Sulfhydryl oxidase 1 OS=Homo sapiens GN=QSOX1 PE=1 SV=3	3	4.3	82.577	0.00022665	4.3481	-0.395739	-1.09342	-1.25639	-0.640884	0.117429	0.0363276		0.988639	0.752806
O00400	Acetyl-coenzyme A transporter 1	SLC33A1	sp|O00400|ACATN_HUMAN Acetyl-coenzyme A transporter 1 OS=Homo sapiens GN=SLC33A1 PE=1 SV=1	5	10.2	60.908	0	8.0163	0.0448837	0.0639171	-0.57351	-0.356606	-1.11463	0.25689		0.216703	-0.249878
O00401	Neural Wiskott-Aldrich syndrome protein	WASL	sp|O00401|WASL_HUMAN Neural Wiskott-Aldrich syndrome protein OS=Homo sapiens GN=WASL PE=1 SV=2	9	27.1	54.826	0	24.662	0.288772	-0.249514	-0.0540028	0.483777	0.0221902	0.731357		0.733852	0.417356
O00411	DNA-directed RNA polymerase, mitochondrial	POLRMT	sp|O00411|RPOM_HUMAN DNA-directed RNA polymerase, mitochondrial OS=Homo sapiens GN=POLRMT PE=1 SV=2	8	10.1	138.62	0	35.43	-0.557072		-1.78284	-0.682812		-0.032979		0.440876	0.812063
O00423	Echinoderm microtubule-associated protein-like 1	EML1	sp|O00423|EMAL1_HUMAN Echinoderm microtubule-associated protein-like 1 OS=Homo sapiens GN=EML1 PE=1 SV=3	5	8.1	89.86	0	7.9622	1.48548	1.50772	1.22521	3.70177	1.48068	2.28895		0.761073	1.08433
O00442	RNA 3-terminal phosphate cyclase	RTCA	sp|O00442|RTCA_HUMAN RNA 3-terminal phosphate cyclase OS=Homo sapiens GN=RTCA PE=1 SV=1	6	18.9	39.336	0	12.549	-0.0878714		0.028852	-0.159492		0.00245056		0.172634	-0.0490112
O00443	Phosphatidylinositol 4-phosphate 3-kinase C2 domain-containing subunit alpha	PIK3C2A	sp|O00443|P3C2A_HUMAN Phosphatidylinositol 4-phosphate 3-kinase C2 domain-containing subunit alpha OS=Homo sapiens GN=PIK3C2A PE=1 SV=2	19	12.6	190.68	0	42.689	-0.6481	-0.764493	-1.15811	0.123401	-0.894402	-0.96508		0.293388	0.278207
O00471	Exocyst complex component 5	EXOC5	sp|O00471|EXOC5_HUMAN Exocyst complex component 5 OS=Homo sapiens GN=EXOC5 PE=1 SV=1	14	21.6	81.852	0	27.873	0.0698396	-0.0600062	-0.0391177	-0.163139	-0.236028	0.382833		0.00710984	0.00431709
O00487	26S proteasome non-ATPase regulatory subunit 14	PSMD14	sp|O00487|PSDE_HUMAN 26S proteasome non-ATPase regulatory subunit 14 OS=Homo sapiens GN=PSMD14 PE=1 SV=1	8	35.5	34.577	0	100.02	-0.0458633		-0.0693156	0.130008		0.127633		2.40079	0.18641
O00505	Importin subunit alpha-4	KPNA3	sp|O00505|IMA4_HUMAN Importin subunit alpha-4 OS=Homo sapiens GN=KPNA3 PE=1 SV=2	10	24.8	57.81	0	51.235	-0.495939	-0.118147	-0.268712	-1.3606	-0.603753	-0.744415		1.11352	-0.608657
O00541	Pescadillo homolog	PES1	sp|O00541|PESC_HUMAN Pescadillo homolog OS=Homo sapiens GN=PES1 PE=1 SV=1	15	31.3	68.002	0	50.622	-0.210396	-0.805257	-0.866594	-0.749572	-0.758233	-0.515748		0.0738585	-0.0471019
O00562	Membrane-associated phosphatidylinositol transfer protein 1	PITPNM1	sp|O00562|PITM1_HUMAN Membrane-associated phosphatidylinositol transfer protein 1 OS=Homo sapiens GN=PITPNM1 PE=1 SV=4	8	8.5	134.85	0	12.802	-0.531719	-0.278094		-0.224486	0.342669			0.562503	0.463998
O00567	Nucleolar protein 56	NOP56	sp|O00567|NOP56_HUMAN Nucleolar protein 56 OS=Homo sapiens GN=NOP56 PE=1 SV=4	24	54.9	66.049	0	224.8	-0.449572	-0.724564	-0.711488	0.19497	-0.103581	-0.281597		1.57105	0.565139
O00571	ATP-dependent RNA helicase DDX3X	DDX3X	sp|O00571|DDX3X_HUMAN ATP-dependent RNA helicase DDX3X OS=Homo sapiens GN=DDX3X PE=1 SV=3	34	55.4	73.243	0	323.31	-0.355701	-0.247954	-0.223104	-0.832976	-0.709741	-0.515707		1.81692	-0.410555
O00622	Protein CYR61	CYR61	sp|O00622|CYR61_HUMAN Protein CYR61 OS=Homo sapiens GN=CYR61 PE=1 SV=1	22	63.8	42.026	0	114.26	-2.09554	-1.37262	-1.29187	-1.37269	-0.88654	-1.52583		0.434988	0.324991	+
O00629	Importin subunit alpha-3	KPNA4	sp|O00629|IMA3_HUMAN Importin subunit alpha-3 OS=Homo sapiens GN=KPNA4 PE=1 SV=1	10	27.8	57.886	0	91.03	-0.140412	0.051024	-0.0753832	0.160017	-0.331391	0.152638		0.101692	0.0486783
O00743	Serine/threonine-protein phosphatase 6 catalytic subunit;Serine/threonine-protein phosphatase 6 catalytic subunit, N-terminally processed	PPP6C	sp|O00743|PPP6_HUMAN Serine/threonine-protein phosphatase 6 catalytic subunit OS=Homo sapiens GN=PPP6C PE=1 SV=1	9	31.5	35.144	0	37.246	-0.363234		-0.829588	-0.197501		-0.226915		0.616512	0.384203
O00764	Pyridoxal kinase	PDXK	sp|O00764|PDXK_HUMAN Pyridoxal kinase OS=Homo sapiens GN=PDXK PE=1 SV=1	9	38.5	35.102	0	88.636	-0.00343773		-0.584285	0.479851		-0.361954		0.250616	0.35281
O00767	Acyl-CoA desaturase	SCD	sp|O00767|ACOD_HUMAN Acyl-CoA desaturase OS=Homo sapiens GN=SCD PE=1 SV=2	4	14.5	41.522	0	31.412	-3.38543		-2.04133	-1.6919		-1.93346		0.49769	0.900699
O14495	Lipid phosphate phosphohydrolase 3	PPAP2B	sp|O14495|PLPP3_HUMAN Phospholipid phosphatase 3 OS=Homo sapiens GN=PLPP3 PE=1 SV=1	4	14.5	35.116	0	13.705	1.55925	0.97739	0.266996	-0.649503	-0.662369	0.324235		1.19672	-1.26376
O14497	AT-rich interactive domain-containing protein 1A	ARID1A	sp|O14497|ARI1A_HUMAN AT-rich interactive domain-containing protein 1A OS=Homo sapiens GN=ARID1A PE=1 SV=3	39	25.6	242.04	0	226.86	-1.71142	-0.90912	-1.63976	-1.76435	-0.757721	-0.789536		0.308403	0.316231
O14562	Ubiquitin domain-containing protein UBFD1	UBFD1	sp|O14562|UBFD1_HUMAN Ubiquitin domain-containing protein UBFD1 OS=Homo sapiens GN=UBFD1 PE=1 SV=2	6	30.7	33.382	0	14.642	0.289834	0.0608775	0.106884	-0.0576619	0.517931	0.0557509		0.0347711	0.0194745
O14579	Coatomer subunit epsilon	COPE	sp|O14579|COPE_HUMAN Coatomer subunit epsilon OS=Homo sapiens GN=COPE PE=1 SV=3	6	29.5	34.482	0	113.66	0.0384361		0.257373	0.265677		-0.142226		0.127603	-0.0861789
O14618	Copper chaperone for superoxide dismutase	CCS	sp|O14618|CCS_HUMAN Copper chaperone for superoxide dismutase OS=Homo sapiens GN=CCS PE=1 SV=1	3	10.9	29.04	0	6.4408	0.072586		-0.141176	-0.712622		0.0820213		0.247857	-0.281006
O14641	Segment polarity protein dishevelled homolog DVL-2	DVL2	sp|O14641|DVL2_HUMAN Segment polarity protein dishevelled homolog DVL-2 OS=Homo sapiens GN=DVL2 PE=1 SV=1	9	16.3	78.947	0	29.336	-0.573381	-0.530385	-0.276258	0.464145	0.319502	-1.36986		0.167486	0.264605
O14672	Disintegrin and metalloproteinase domain-containing protein 10	ADAM10	sp|O14672|ADA10_HUMAN Disintegrin and metalloproteinase domain-containing protein 10 OS=Homo sapiens GN=ADAM10 PE=1 SV=1	5	7	84.141	0	7.4303	0.523361	0.513996	0.0107799	-0.226898	0.0102069	0.715366		0.215946	-0.183154	+
O14727	Apoptotic protease-activating factor 1	APAF1	sp|O14727|APAF_HUMAN Apoptotic protease-activating factor 1 OS=Homo sapiens GN=APAF1 PE=1 SV=2	4	3	141.84	0.00022862	4.4845		0.655169	1.01977		-1.31161	1.55021		0.175271	-0.718172
O14735	CDP-diacylglycerol--inositol 3-phosphatidyltransferase	CDIPT	sp|O14735|CDIPT_HUMAN CDP-diacylglycerol--inositol 3-phosphatidyltransferase OS=Homo sapiens GN=CDIPT PE=1 SV=1	2	9.9	23.539	0	5.7865	-1.03537	-0.0317249		-0.564585	1.06915			0.302303	0.785832
O14744	Protein arginine N-methyltransferase 5;Protein arginine N-methyltransferase 5, N-terminally processed	PRMT5	sp|O14744|ANM5_HUMAN Protein arginine N-methyltransferase 5 OS=Homo sapiens GN=PRMT5 PE=1 SV=4	18	29	72.683	0	73.091	-0.947946	-0.971374	-1.06043	-0.974773	-0.882225	-0.672911		0.716749	0.149946
O14745	Na(+)/H(+) exchange regulatory cofactor NHE-RF1	SLC9A3R1	sp|O14745|NHRF1_HUMAN Na(+)/H(+) exchange regulatory cofactor NHE-RF1 OS=Homo sapiens GN=SLC9A3R1 PE=1 SV=4	8	28.2	38.868	0	36.823	-0.641919	-0.452155	-0.986731	-0.262625	-1.00162	0.0368901		0.339938	0.284485
O14773	Tripeptidyl-peptidase 1	TPP1	sp|O14773|TPP1_HUMAN Tripeptidyl-peptidase 1 OS=Homo sapiens GN=TPP1 PE=1 SV=2	1	1.8	61.247	0	7.4772	1.49267		0.577538	1.75211		0.767401		0.113508	0.224648
O14776	Transcription elongation regulator 1	TCERG1	sp|O14776|TCRG1_HUMAN Transcription elongation regulator 1 OS=Homo sapiens GN=TCERG1 PE=1 SV=2	36	30.9	123.9	0	85.246	-0.568131	-0.740818	-0.763563	0.0706641	-0.420299	-1.28683		0.133284	0.145348
O14786	Neuropilin-1	NRP1	sp|O14786|NRP1_HUMAN Neuropilin-1 OS=Homo sapiens GN=NRP1 PE=1 SV=3	11	15.1	103.13	0	50.882	1.05533	0.861003	0.0930192	0.130799	0.722379	0.734048		0.147507	-0.14071
O14787	Transportin-2	TNPO2	sp|O14787|TNPO2_HUMAN Transportin-2 OS=Homo sapiens GN=TNPO2 PE=1 SV=3	11	15.5	101.39	0	14.61	0.112767	0.152638	-0.177621	0.158596	1.03555	1.01443		1.08239	0.706931
O14818;Q8TAA3	Proteasome subunit alpha type-7	PSMA7	sp|O14818|PSA7_HUMAN Proteasome subunit alpha type-7 OS=Homo sapiens GN=PSMA7 PE=1 SV=1	10	46	27.887	0	140.86	-0.125699		-0.126439	0.109427		0.0285691		1.39388	0.195067
O14828	Secretory carrier-associated membrane protein 3	SCAMP3	sp|O14828|SCAM3_HUMAN Secretory carrier-associated membrane protein 3 OS=Homo sapiens GN=SCAMP3 PE=1 SV=3	5	22.8	38.287	0	74.308	-0.707148	-0.977668	-0.789287	-0.85862	0.244156	-0.924892		0.331241	0.311582
O14841	5-oxoprolinase	OPLAH	sp|O14841|OPLA_HUMAN 5-oxoprolinase OS=Homo sapiens GN=OPLAH PE=1 SV=3	16	18.5	137.46	0	59.223	0.417488	-0.242379	-0.24226	-0.404859	0.222557	1.43445		0.307532	0.439768
O14908;Q8TF64	PDZ domain-containing protein GIPC1	GIPC1	sp|O14908|GIPC1_HUMAN PDZ domain-containing protein GIPC1 OS=Homo sapiens GN=GIPC1 PE=1 SV=2	10	39.9	36.049	0	118.65	-0.602745	-0.598501	-0.31793	-0.0499049	-0.818401	-1.42779		0.250586	-0.258973
O14920	Inhibitor of nuclear factor kappa-B kinase subunit beta	IKBKB	sp|O14920|IKKB_HUMAN Inhibitor of nuclear factor kappa-B kinase subunit beta OS=Homo sapiens GN=IKBKB PE=1 SV=1	8	11.4	86.563	0	12.336	0.498251	0.248535	0.41997	-0.32648	0.392647	0.160662		0.62875	-0.313309
O14929	Histone acetyltransferase type B catalytic subunit	HAT1	sp|O14929|HAT1_HUMAN Histone acetyltransferase type B catalytic subunit OS=Homo sapiens GN=HAT1 PE=1 SV=1	8	24.1	49.512	0	28.961	-0.618606	-0.328725	-0.735235	-0.367062	-0.634397	-0.166519		0.399762	0.171529
O14936	Peripheral plasma membrane protein CASK	CASK	sp|O14936|CSKP_HUMAN Peripheral plasma membrane protein CASK OS=Homo sapiens GN=CASK PE=1 SV=3	6	7.7	105.12	0	7.7162	0.513996	0.188528		-0.107306	0.390558			0.256559	-0.209636
O14972	Down syndrome critical region protein 3	DSCR3	sp|O14972|DSCR3_HUMAN Down syndrome critical region protein 3 OS=Homo sapiens GN=DSCR3 PE=2 SV=1	5	22.9	33.01	0	66.199	0.500904	0.271187	0.183455	0.653519	1.10474	0.209391		0.541286	0.337368
O14976	Cyclin-G-associated kinase	GAK	sp|O14976|GAK_HUMAN Cyclin-G-associated kinase OS=Homo sapiens GN=GAK PE=1 SV=2	25	24.2	143.19	0	120.22	-0.466596	-0.541072	-0.490314	-1.52978	-0.929666	-0.861055		1.33134	-0.607506
O14979	Heterogeneous nuclear ribonucleoprotein D-like	HNRNPDL	sp|O14979|HNRDL_HUMAN Heterogeneous nuclear ribonucleoprotein D-like OS=Homo sapiens GN=HNRNPDL PE=1 SV=3	12	31	46.437	0	19.116	-0.0740006	0.0522768	-0.0712241	0.0371714	-0.481747	-0.245181		0.568022	-0.198936
O14980	Exportin-1	XPO1	sp|O14980|XPO1_HUMAN Exportin-1 OS=Homo sapiens GN=XPO1 PE=1 SV=1	34	38.7	123.38	0	213.36	-0.307234	-0.482029	-0.613741	-0.917652	-0.902794	-0.556584		1.03278	-0.324675
O14981	TATA-binding protein-associated factor 172	BTAF1	sp|O14981|BTAF1_HUMAN TATA-binding protein-associated factor 172 OS=Homo sapiens GN=BTAF1 PE=1 SV=2	20	12.8	206.89	0	48.492	-0.675097	-0.631042	-1.24451	-1.1187	-1.20347	-0.129797		0.0278075	0.0328973
O15013	Rho guanine nucleotide exchange factor 10	ARHGEF10	sp|O15013|ARHGA_HUMAN Rho guanine nucleotide exchange factor 10 OS=Homo sapiens GN=ARHGEF10 PE=1 SV=4	9	7.8	151.61	0	12.723	0.184598	0.246834	-0.130997	-0.636167	2.3431	-0.89792		0.0559562	0.169525
O15020;P11277	Spectrin beta chain, non-erythrocytic 2	SPTBN2	sp|O15020|SPTN2_HUMAN Spectrin beta chain, non-erythrocytic 2 OS=Homo sapiens GN=SPTBN2 PE=1 SV=3	12	5	271.32	0	7.8397	-4.33934	-3.86859		-2.661	-0.507788			0.825214	2.51958
O15027	Protein transport protein Sec16A	SEC16A	sp|O15027|SC16A_HUMAN Protein transport protein Sec16A OS=Homo sapiens GN=SEC16A PE=1 SV=3	36	27.1	233.51	0	181.62	-1.74029	-0.494759	-1.18351	-1.99769	-1.99994	-1.38075		0.719995	-0.653276
O15031	Plexin-B2	PLXNB2	sp|O15031|PLXB2_HUMAN Plexin-B2 OS=Homo sapiens GN=PLXNB2 PE=1 SV=3	31	22.5	205.12	0	142.37	3.69822	0.432853	0.541416	0.196859	3.56243	0.207143		0.0522541	-0.235353	+
O15042	U2 snRNP-associated SURP motif-containing protein	U2SURP	sp|O15042|SR140_HUMAN U2 snRNP-associated SURP motif-containing protein OS=Homo sapiens GN=U2SURP PE=1 SV=2	17	26	118.29	0	46.48	-1.72953	-1.01911	-1.56875	-0.640321	0.941782	-0.811346		0.995239	1.26917
O15056	Synaptojanin-2	SYNJ2	sp|O15056|SYNJ2_HUMAN Synaptojanin-2 OS=Homo sapiens GN=SYNJ2 PE=1 SV=3	14	14	165.54	0	50.481	1.05929	0.595217	0.248292	-0.151827	-0.298815	0.47176		0.876621	-0.627226
O15066	Kinesin-like protein KIF3B;Kinesin-like protein KIF3B, N-terminally processed	KIF3B	sp|O15066|KIF3B_HUMAN Kinesin-like protein KIF3B OS=Homo sapiens GN=KIF3B PE=1 SV=1	6	8.4	85.124	0	10.493	-0.837223	-0.929803		1.47643	0.323312			1.0407	1.78339
O15067	Phosphoribosylformylglycinamidine synthase	PFAS	sp|O15067|PUR4_HUMAN Phosphoribosylformylglycinamidine synthase OS=Homo sapiens GN=PFAS PE=1 SV=4	31	31.9	144.73	0	191.97	-0.0282781	0.0691523	1.86948	-1.11885	-1.18958	-0.495756		1.12802	-1.57151
O15075;O43602	Serine/threonine-protein kinase DCLK1	DCLK1	sp|O15075|DCLK1_HUMAN Serine/threonine-protein kinase DCLK1 OS=Homo sapiens GN=DCLK1 PE=1 SV=2	4	6.8	82.223	0	7.9478	1.08038		1.11157	-0.388941		1.39342		0.241182	-0.593737
O15084	Serine/threonine-protein phosphatase 6 regulatory ankyrin repeat subunit A	ANKRD28	sp|O15084|ANR28_HUMAN Serine/threonine-protein phosphatase 6 regulatory ankyrin repeat subunit A OS=Homo sapiens GN=ANKRD28 PE=1 SV=5	10	12.4	112.96	0	30.286	-0.333062	-0.157061	-0.156113	-1.31567	-1.16799	-0.198593		0.890462	-0.678672
O15126	Secretory carrier-associated membrane protein 1	SCAMP1	sp|O15126|SCAM1_HUMAN Secretory carrier-associated membrane protein 1 OS=Homo sapiens GN=SCAMP1 PE=1 SV=2	4	18.3	37.92	0	38.874	0.451435	0.10916	-0.578822	-0.60788	0.0579701	-0.115723		0.233694	-0.215802
O15127	Secretory carrier-associated membrane protein 2	SCAMP2	sp|O15127|SCAM2_HUMAN Secretory carrier-associated membrane protein 2 OS=Homo sapiens GN=SCAMP2 PE=1 SV=2	3	13.7	36.648	0	59.437	-0.54311	-0.671439	-1.13638	-0.812182	-0.816088	-0.793732		0.0448754	-0.0236913
O15160	DNA-directed RNA polymerases I and III subunit RPAC1	POLR1C	sp|O15160|RPAC1_HUMAN DNA-directed RNA polymerases I and III subunit RPAC1 OS=Homo sapiens GN=POLR1C PE=1 SV=1	10	37.3	39.249	0	46.923	-0.834056	-0.393008	-0.879648	-0.0923248	-1.18952	-0.240537		0.198772	0.194778
O15164	Transcription intermediary factor 1-alpha	TRIM24	sp|O15164|TIF1A_HUMAN Transcription intermediary factor 1-alpha OS=Homo sapiens GN=TRIM24 PE=1 SV=3	12	14.7	116.83	0	22.501	-1.66525	-0.996455		-1.0651	-0.202688			0.481822	0.696959
O15226	NF-kappa-B-repressing factor	NKRF	sp|O15226|NKRF_HUMAN NF-kappa-B-repressing factor OS=Homo sapiens GN=NKRF PE=1 SV=2	15	22.9	77.672	0	16.038	-1.12954	-1.07576	-1.37449	0.555227	-0.546182	-0.738553		1.08042	0.950095
O15230	Laminin subunit alpha-5	LAMA5	sp|O15230|LAMA5_HUMAN Laminin subunit alpha-5 OS=Homo sapiens GN=LAMA5 PE=1 SV=8	46	16.9	399.73	0	183.09	-0.770535	-0.718996	-1.46315	-1.05995	-0.568516	-0.514099		0.383609	0.27004	+
O15231	Zinc finger protein 185	ZNF185	sp|O15231|ZN185_HUMAN Zinc finger protein 185 OS=Homo sapiens GN=ZNF185 PE=1 SV=3	14	28.2	73.525	0	89.493	-0.660908	-0.944277	-0.725804	-1.27883	0.75634	-1.21481		0.105969	0.197897
O15254	Peroxisomal acyl-coenzyme A oxidase 3	ACOX3	sp|O15254|ACOX3_HUMAN Peroxisomal acyl-coenzyme A oxidase 3 OS=Homo sapiens GN=ACOX3 PE=1 SV=2	5	10.1	77.628	0	8.6626	1.42358	0.789938		1.83718	0.83293			0.132161	0.228295
O15258	Protein RER1	RER1	sp|O15258|RER1_HUMAN Protein RER1 OS=Homo sapiens GN=RER1 PE=1 SV=1	3	18.9	22.958	0	27.296	0.117163	-0.888515	-0.793032	-0.571579	0.726831	0.192952		0.573577	0.637529
O15260	Surfeit locus protein 4	SURF4	sp|O15260|SURF4_HUMAN Surfeit locus protein 4 OS=Homo sapiens GN=SURF4 PE=1 SV=3	4	18.2	30.394	0	35.558	-0.703783	0.398131	0.0771063	-0.0112681	0.525367	0.399663		0.448674	0.380769
O15269	Serine palmitoyltransferase 1	SPTLC1	sp|O15269|SPTC1_HUMAN Serine palmitoyltransferase 1 OS=Homo sapiens GN=SPTLC1 PE=1 SV=1	12	31.1	52.743	0	48.898	0.292311	0.349026	0.0558898	0.718877	0.468844	0.157044		0.509167	0.215846
O15270	Serine palmitoyltransferase 2	SPTLC2	sp|O15270|SPTC2_HUMAN Serine palmitoyltransferase 2 OS=Homo sapiens GN=SPTLC2 PE=1 SV=1	5	10	62.924	0	12.915	0.227371		0.00302647	-0.442262		0.309875		0.161569	-0.181392
O15294	UDP-N-acetylglucosamine--peptide N-acetylglucosaminyltransferase 110 kDa subunit	OGT	sp|O15294|OGT1_HUMAN UDP-N-acetylglucosamine--peptide N-acetylglucosaminyltransferase 110 kDa subunit OS=Homo sapiens GN=OGT PE=1 SV=3	28	35.1	116.92	0	150.2	-0.137314	-0.277184	-0.109919	-0.458604	-0.0283369	-0.196128		0.144959	-0.0528838
O15305	Phosphomannomutase 2	PMM2	sp|O15305|PMM2_HUMAN Phosphomannomutase 2 OS=Homo sapiens GN=PMM2 PE=1 SV=1	6	32.1	28.082	0	27.868	0.347439	0.228234	0.381062	-0.134049	0.258338	-0.0368959		1.0745	-0.289781
O15355	Protein phosphatase 1G	PPM1G	sp|O15355|PPM1G_HUMAN Protein phosphatase 1G OS=Homo sapiens GN=PPM1G PE=1 SV=1	19	42.3	59.271	0	128.29	-0.657809	-0.732812	-0.778432	-0.634196	-0.466257	-1.07391		0.00313453	-0.00176962
O15357;Q7Z7G1;Q92835	Phosphatidylinositol 3,4,5-trisphosphate 5-phosphatase 2	INPPL1	sp|O15357|SHIP2_HUMAN Phosphatidylinositol 3,4,5-trisphosphate 5-phosphatase 2 OS=Homo sapiens GN=INPPL1 PE=1 SV=2	22	21.2	138.6	0	45.073	0.282499	0.460271	0.566474	-0.747899	0.0519985	-0.11129		1.28375	-0.705478
O15371	Eukaryotic translation initiation factor 3 subunit D	EIF3D	sp|O15371|EIF3D_HUMAN Eukaryotic translation initiation factor 3 subunit D OS=Homo sapiens GN=EIF3D PE=1 SV=1	20	47.1	63.972	0	179.02	-0.355368	-0.284265	-0.341647	-0.273552	-0.965446	-0.633255		0.670543	-0.296991
O15372	Eukaryotic translation initiation factor 3 subunit H	EIF3H	sp|O15372|EIF3H_HUMAN Eukaryotic translation initiation factor 3 subunit H OS=Homo sapiens GN=EIF3H PE=1 SV=1	10	28.1	39.93	0	47.724	-0.299028	-0.295411	-0.410447	-0.499443	-0.695092	-0.598391		1.74357	-0.26268
O15382	Branched-chain-amino-acid aminotransferase, mitochondrial	BCAT2	sp|O15382|BCAT2_HUMAN Branched-chain-amino-acid aminotransferase, mitochondrial OS=Homo sapiens GN=BCAT2 PE=1 SV=2	7	21.7	44.287	0	15.192	-0.18531		-0.640479	-0.523276		-0.7063		0.303652	-0.201894
O15397	Importin-8	IPO8	sp|O15397|IPO8_HUMAN Importin-8 OS=Homo sapiens GN=IPO8 PE=1 SV=2	9	11.1	119.94	0	18.01	-0.353856	-0.874746	-0.654172	-0.85035	-2.91039	0.36042		0.201762	-0.50585
O15400	Syntaxin-7	STX7	sp|O15400|STX7_HUMAN Syntaxin-7 OS=Homo sapiens GN=STX7 PE=1 SV=4	7	38.3	29.815	0	62.466	0.154194		0.1038	0.482745		-0.83797		0.162241	-0.30661
O15427	Monocarboxylate transporter 4	SLC16A3	sp|O15427|MOT4_HUMAN Monocarboxylate transporter 4 OS=Homo sapiens GN=SLC16A3 PE=1 SV=1	6	14.2	49.469	0	58.728	0.822852	0.69537	0.124328	0.809415	0.901726	0.770956		0.57021	0.279849
O15446	DNA-directed RNA polymerase I subunit RPA34	CD3EAP	sp|O15446|RPA34_HUMAN DNA-directed RNA polymerase I subunit RPA34 OS=Homo sapiens GN=CD3EAP PE=1 SV=1	8	27.6	54.985	0	19.603	-0.811903	-0.757062	-0.10214	0.905043	1.9092	-0.0497107		1.14031	1.47854
O15523	ATP-dependent RNA helicase DDX3Y	DDX3Y	sp|O15523|DDX3Y_HUMAN ATP-dependent RNA helicase DDX3Y OS=Homo sapiens GN=DDX3Y PE=1 SV=2	28	43.2	73.153	0	19.665	1.20119	1.32654	1.41338	1.87986	2.78787	1.40338		0.798771	0.71
O15533	Tapasin	TAPBP	sp|O15533|TPSN_HUMAN Tapasin OS=Homo sapiens GN=TAPBP PE=1 SV=1	5	17.6	47.625	0	32.13	-0.329631	-0.446423	-0.557731	0.170566	-0.0592845	-0.664082		0.432768	0.260328
O43143	Pre-mRNA-splicing factor ATP-dependent RNA helicase DHX15	DHX15	sp|O43143|DHX15_HUMAN Pre-mRNA-splicing factor ATP-dependent RNA helicase DHX15 OS=Homo sapiens GN=DHX15 PE=1 SV=2	32	39.5	90.932	0	193.07	-0.423159	-0.518122	-0.445401	-0.72016	-0.286304	-0.248056		0.10284	0.0440538
O43149	Zinc finger ZZ-type and EF-hand domain-containing protein 1	ZZEF1	sp|O43149|ZZEF1_HUMAN Zinc finger ZZ-type and EF-hand domain-containing protein 1 OS=Homo sapiens GN=ZZEF1 PE=1 SV=6	19	7.5	331.07	0	30.353	-0.0675608	-0.177164	-0.961086	-1.63859	-1.10727	-0.647038		0.84281	-0.729031
O43172	U4/U6 small nuclear ribonucleoprotein Prp4	PRPF4	sp|O43172|PRP4_HUMAN U4/U6 small nuclear ribonucleoprotein Prp4 OS=Homo sapiens GN=PRPF4 PE=1 SV=2	11	22.4	58.449	0	54.095	-0.438112	-0.588378	-0.728335	-0.144887	-0.343586	0.292428		1.18746	0.519593
O43175	D-3-phosphoglycerate dehydrogenase	PHGDH	sp|O43175|SERA_HUMAN D-3-phosphoglycerate dehydrogenase OS=Homo sapiens GN=PHGDH PE=1 SV=4	19	41.7	56.65	0	146.54	0.675997	0.789854	0.764771	0.605494	0.527871	0.335255		1.35747	-0.254001
O43237	Cytoplasmic dynein 1 light intermediate chain 2	DYNC1LI2	sp|O43237|DC1L2_HUMAN Cytoplasmic dynein 1 light intermediate chain 2 OS=Homo sapiens GN=DYNC1LI2 PE=1 SV=1	12	30.1	54.099	0	103.16	0.249991	0.0880058	0.102457	-0.415191	0.127633	-0.266264		0.91002	-0.331425
O43242	26S proteasome non-ATPase regulatory subunit 3	PSMD3	sp|O43242|PSMD3_HUMAN 26S proteasome non-ATPase regulatory subunit 3 OS=Homo sapiens GN=PSMD3 PE=1 SV=2	27	48.5	60.977	0	213.25	-0.0925401	-0.0110209	-0.125557	0.191563	0.513693	0.181421		1.50513	0.371931
O43252	Bifunctional 3-phosphoadenosine 5-phosphosulfate synthase 1;Sulfate adenylyltransferase;Adenylyl-sulfate kinase	PAPSS1	sp|O43252|PAPS1_HUMAN Bifunctional 3-phosphoadenosine 5-phosphosulfate synthase 1 OS=Homo sapiens GN=PAPSS1 PE=1 SV=2	15	28.2	70.832	0	47.66	-0.301622	-0.076752	-0.0272338	-0.616392	-0.712126	-0.30952		1.30156	-0.41081
O43264	Centromere/kinetochore protein zw10 homolog	ZW10	sp|O43264|ZW10_HUMAN Centromere/kinetochore protein zw10 homolog OS=Homo sapiens GN=ZW10 PE=1 SV=3	17	33	88.828	0	112.15	-0.239157	-0.134065	-0.143437	1.87354	-0.113146	-0.674383		0.277487	0.534223
O43290	U4/U6.U5 tri-snRNP-associated protein 1	SART1	sp|O43290|SNUT1_HUMAN U4/U6.U5 tri-snRNP-associated protein 1 OS=Homo sapiens GN=SART1 PE=1 SV=1	30	40	90.254	0	248.79	-0.348041	-0.634666	-0.710118	-0.720897	-0.269512	-0.861421		0.0898755	-0.0530019
O43293	Death-associated protein kinase 3	DAPK3	sp|O43293|DAPK3_HUMAN Death-associated protein kinase 3 OS=Homo sapiens GN=DAPK3 PE=1 SV=1	4	10.6	52.535	0	7.3445	-0.229755	0.398022	0.121148	-0.25324	-0.424475	0.595599		0.124494	-0.123844
O43301;Q96MM6	Heat shock 70 kDa protein 12A	HSPA12A	sp|O43301|HS12A_HUMAN Heat shock 70 kDa protein 12A OS=Homo sapiens GN=HSPA12A PE=1 SV=2	11	20.9	74.977	0	37.834	0.902653	0.259182	0.23842	0.523462	0.432425	0.480782		0.0183744	0.012138
O43314;Q6PFW1	Inositol hexakisphosphate and diphosphoinositol-pentakisphosphate kinase 2	PPIP5K2	sp|O43314|VIP2_HUMAN Inositol hexakisphosphate and diphosphoinositol-pentakisphosphate kinase 2 OS=Homo sapiens GN=PPIP5K2 PE=1 SV=3	27	25.7	140.41	0	42.322	-0.366801	-0.413692	-0.391475	-1.30622	-0.974943	-0.235654		0.638481	-0.448282
O43353	Receptor-interacting serine/threonine-protein kinase 2	RIPK2	sp|O43353|RIPK2_HUMAN Receptor-interacting serine/threonine-protein kinase 2 OS=Homo sapiens GN=RIPK2 PE=1 SV=2	4	11.3	61.194	0	14.763	0.199374	0.129745		0.537246	0.77905			1.22727	0.493589
O43390	Heterogeneous nuclear ribonucleoprotein R	HNRNPR	sp|O43390|HNRPR_HUMAN Heterogeneous nuclear ribonucleoprotein R OS=Homo sapiens GN=HNRNPR PE=1 SV=1	24	41.2	70.942	0	226.73	-0.150994	-0.220244	-0.232447	-0.372972	-0.806115	-0.266646		0.774814	-0.280683
O43432	Eukaryotic translation initiation factor 4 gamma 3	EIF4G3	sp|O43432|IF4G3_HUMAN Eukaryotic translation initiation factor 4 gamma 3 OS=Homo sapiens GN=EIF4G3 PE=1 SV=2	32	20.3	176.65	0	73.288	0.571046	0.145612	-0.963672	-0.593115	-1.44042	-1.19763		0.887625	-0.994718
O43464;P83110	Serine protease HTRA2, mitochondrial	HTRA2	sp|O43464|HTRA2_HUMAN Serine protease HTRA2, mitochondrial OS=Homo sapiens GN=HTRA2 PE=1 SV=2	5	12.7	48.84	0	8.4509	-0.115019		-0.411502	-0.28058		-0.51546		0.259605	-0.134759
O43488;Q8NHP1;O95154	Aflatoxin B1 aldehyde reductase member 2	AKR7A2	sp|O43488|ARK72_HUMAN Aflatoxin B1 aldehyde reductase member 2 OS=Homo sapiens GN=AKR7A2 PE=1 SV=3	9	33.1	39.589	0	51.787	0.572599		0.0652966	-0.2659		-0.368458		0.875456	-0.636126
O43493	Trans-Golgi network integral membrane protein 2	TGOLN2	sp|O43493|TGON2_HUMAN Trans-Golgi network integral membrane protein 2 OS=Homo sapiens GN=TGOLN2 PE=1 SV=2	4	11.5	51.112	0	21.201	1.14163	0.814509	0.385597	0.70832	0.5007	1.00554		0.0555435	-0.0423905
O43583	Density-regulated protein	DENR	sp|O43583|DENR_HUMAN Density-regulated protein OS=Homo sapiens GN=DENR PE=1 SV=2	10	50.5	22.092	0	237.33	0.0717627	0.169412	-0.139681	-0.242686	-0.375478	-0.292193		1.56548	-0.337284
O43592	Exportin-T	XPOT	sp|O43592|XPOT_HUMAN Exportin-T OS=Homo sapiens GN=XPOT PE=1 SV=2	15	19.3	109.96	0	42.37	0.0060466	-0.214843	-0.29956	-0.554358	-0.0220094	-0.542605		0.441862	-0.203539
O43615	Mitochondrial import inner membrane translocase subunit TIM44	TIMM44	sp|O43615|TIM44_HUMAN Mitochondrial import inner membrane translocase subunit TIM44 OS=Homo sapiens GN=TIMM44 PE=1 SV=2	16	36.9	51.355	0	56.544	-0.283984	-0.266194	-0.393179	0.226508	-0.43569	-0.208344		0.369947	0.175277
O43660	Pleiotropic regulator 1	PLRG1	sp|O43660|PLRG1_HUMAN Pleiotropic regulator 1 OS=Homo sapiens GN=PLRG1 PE=1 SV=1	12	32.7	57.193	0	57.284	-0.173645	-0.0709514	-0.296173	0.000865329	-0.131139	-0.142815		0.486945	0.0892266
O43670	BUB3-interacting and GLEBS motif-containing protein ZNF207	ZNF207	sp|O43670|ZN207_HUMAN BUB3-interacting and GLEBS motif-containing protein ZNF207 OS=Homo sapiens GN=ZNF207 PE=1 SV=1	5	11.1	50.75	0	56.308	-0.227202	-0.312975	-0.357456	-0.177996	-0.209879	-1.38011		0.296053	-0.290117
O43681	ATPase ASNA1	ASNA1	sp|O43681|ASNA_HUMAN ATPase ASNA1 OS=Homo sapiens GN=ASNA1 PE=1 SV=2	6	17.5	38.792	0	19.073	0.0885487		-0.106172	-0.695302		0.0663992		0.285482	-0.30564
O43765	Small glutamine-rich tetratricopeptide repeat-containing protein alpha	SGTA	sp|O43765|SGTA_HUMAN Small glutamine-rich tetratricopeptide repeat-containing protein alpha OS=Homo sapiens GN=SGTA PE=1 SV=1	8	29.4	34.063	0	69.322	-0.315738	0.0650208	-0.0493972	-1.3531	-0.466158	-0.142847		0.662385	-0.553997
O43776;REV__H7BZ55	Asparagine--tRNA ligase, cytoplasmic	NARS	sp|O43776|SYNC_HUMAN Asparagine--tRNA ligase, cytoplasmic OS=Homo sapiens GN=NARS PE=1 SV=1	17	37.8	62.942	0	188.18	0.309176	0.303459	0.25882	0.644871	0.0610158	0.221197		0.0358957	0.0185427
O43795;Q8N1T3	Unconventional myosin-Ib	MYO1B	sp|O43795|MYO1B_HUMAN Unconventional myosin-Ib OS=Homo sapiens GN=MYO1B PE=1 SV=3	40	35.2	131.98	0	323.31	0.191184	0.125783	-0.0915406	0.125519	1.05033	0.90049		0.966291	0.61697
O43815;O43815-A	Striatin	STRN	sp|O43815|STRN_HUMAN Striatin OS=Homo sapiens GN=STRN PE=1 SV=4;sp|O43815-A|STRN-A_HUMAN Striatin-A OS=Homo sapiens OX=9606 GN=STRN-A PE=1 SV=4	18	33.2	86.131	0	65.805	0.141302	-0.158011	-0.1763	-0.00523207	0.0691523	0.208517		0.572825	0.155149
O43823	A-kinase anchor protein 8	AKAP8	sp|O43823|AKAP8_HUMAN A-kinase anchor protein 8 OS=Homo sapiens GN=AKAP8 PE=1 SV=1	9	22.1	76.107	0	30.107	0.032242	-0.394601	-0.744922	0.0603242	-0.528074	-0.294049		0.152239	0.115161
O43837	Isocitrate dehydrogenase [NAD] subunit beta, mitochondrial	IDH3B	sp|O43837|IDH3B_HUMAN Isocitrate dehydrogenase [NAD] subunit beta, mitochondrial OS=Homo sapiens GN=IDH3B PE=1 SV=2	9	28.8	42.183	0	58.403	-0.322686		-0.508055	-0.445283		-0.0280721		0.287595	0.178692
O43852	Calumenin	CALU	sp|O43852|CALU_HUMAN Calumenin OS=Homo sapiens GN=CALU PE=1 SV=2	12	41	37.106	0	108.86	0.635522	0.807355	0.794353	0.5889	0.688673	0.847035		0.150027	-0.0375409
O43865	Putative adenosylhomocysteinase 2	AHCYL1	sp|O43865|SAHH2_HUMAN Adenosylhomocysteinase 2 OS=Homo sapiens GN=AHCYL1 PE=1 SV=2	13	28.3	58.951	0	27.364	0.364236	0.183582	0.210389	-0.301906	-0.0629872	-0.114754		1.96332	-0.412618
O43896	Kinesin-like protein KIF1C	KIF1C	sp|O43896|KIF1C_HUMAN Kinesin-like protein KIF1C OS=Homo sapiens GN=KIF1C PE=1 SV=3	16	21.7	122.95	0	37.455	-0.224857	-0.241219	-0.290057	-0.675143	-0.137711	-0.273709		0.271562	-0.110144
O43933	Peroxisome biogenesis factor 1	PEX1	sp|O43933|PEX1_HUMAN Peroxisome biogenesis factor 1 OS=Homo sapiens GN=PEX1 PE=1 SV=1	13	11.5	142.87	0	91.95	-1.31179	-0.993178	-1.38764	-1.35812	-2.0282	1.4982		0.214813	0.601494
O60216	Double-strand-break repair protein rad21 homolog	RAD21	sp|O60216|RAD21_HUMAN Double-strand-break repair protein rad21 homolog OS=Homo sapiens GN=RAD21 PE=1 SV=2	17	36.1	71.689	0	38.834	-0.101505	-0.510354	-0.614094	0.16337	-0.0067532	-0.11724		1.124	0.421777
O60231	Putative pre-mRNA-splicing factor ATP-dependent RNA helicase DHX16	DHX16	sp|O60231|DHX16_HUMAN Putative pre-mRNA-splicing factor ATP-dependent RNA helicase DHX16 OS=Homo sapiens GN=DHX16 PE=1 SV=2	30	32.6	119.26	0	146.35	-1.29159	-1.11045	-1.17821	-0.0830801	0.53655	-1.0632		0.990614	0.990174
O60244	Mediator of RNA polymerase II transcription subunit 14	MED14	sp|O60244|MED14_HUMAN Mediator of RNA polymerase II transcription subunit 14 OS=Homo sapiens GN=MED14 PE=1 SV=2	11	11.1	160.6	0	14.62	-0.632562	-1.01389	-0.454763	-1.22351		0.660016		0.216007	0.418658
O60256	Phosphoribosyl pyrophosphate synthase-associated protein 2	PRPSAP2	sp|O60256|KPRB_HUMAN Phosphoribosyl pyrophosphate synthase-associated protein 2 OS=Homo sapiens GN=PRPSAP2 PE=1 SV=1	7	19.8	40.925	0	8.1977	-0.497955	-1.20148	-0.881162	-0.583203		-1.64021		0.199256	-0.251509
O60264	SWI/SNF-related matrix-associated actin-dependent regulator of chromatin subfamily A member 5	SMARCA5	sp|O60264|SMCA5_HUMAN SWI/SNF-related matrix-associated actin-dependent regulator of chromatin subfamily A member 5 OS=Homo sapiens GN=SMARCA5 PE=1 SV=1	59	47.7	121.9	0	323.31	-1.78155	-1.02788	-1.68501	-1.80531	-0.155679	-1.61149		0.207948	0.307324
O60271;Q9UPT6	C-Jun-amino-terminal kinase-interacting protein 4	SPAG9	sp|O60271|JIP4_HUMAN C-Jun-amino-terminal kinase-interacting protein 4 OS=Homo sapiens GN=SPAG9 PE=1 SV=4	41	40	146.2	0	227.79	-0.310379	-0.681863	-0.420125	-1.14934	-1.15985	-0.696143		1.31945	-0.53099
O60282	Kinesin heavy chain isoform 5C	KIF5C	sp|O60282|KIF5C_HUMAN Kinesin heavy chain isoform 5C OS=Homo sapiens GN=KIF5C PE=1 SV=1	12	14.3	109.49	0.006386	2.4456	0.943134	0.638491	0.674461	0.586693	0.333996	-0.232345		0.938023	-0.522581
O60292	Signal-induced proliferation-associated 1-like protein 3	SIPA1L3	sp|O60292|SI1L3_HUMAN Signal-induced proliferation-associated 1-like protein 3 OS=Homo sapiens GN=SIPA1L3 PE=1 SV=3	10	8.3	194.61	0	17.623		-0.134889	-0.585172		0.0827026	0.154065		0.767758	0.478414
O60306	Intron-binding protein aquarius	AQR	sp|O60306|AQR_HUMAN Intron-binding protein aquarius OS=Homo sapiens GN=AQR PE=1 SV=4	20	16.2	171.29	0	50.814	-0.863599	-0.990424	-1.05415	-0.782645	-0.648168	0.0203421		0.915884	0.499235
O60313	Dynamin-like 120 kDa protein, mitochondrial;Dynamin-like 120 kDa protein, form S1	OPA1	sp|O60313|OPA1_HUMAN Dynamin-like 120 kDa protein, mitochondrial OS=Homo sapiens GN=OPA1 PE=1 SV=3	27	32.2	111.63	0	83.037	-0.493297	-0.721254	-0.817765	-0.414711	-0.566827	-0.437604		0.888427	0.204392
O60318	Germinal-center associated nuclear protein	MCM3AP	sp|O60318|GANP_HUMAN Germinal-center associated nuclear protein OS=Homo sapiens GN=MCM3AP PE=1 SV=2	14	10.1	218.4	0	26.988	-0.36911	-0.450498	-0.879462	-1.40171	-1.04139	-0.491429		0.597414	-0.411819
O60331	Phosphatidylinositol 4-phosphate 5-kinase type-1 gamma	PIP5K1C	sp|O60331|PI51C_HUMAN Phosphatidylinositol 4-phosphate 5-kinase type-1 gamma OS=Homo sapiens GN=PIP5K1C PE=1 SV=2	6	10	73.259	0	9.1478	1.20546	-0.0865074	0.678973	-0.550951	-0.255477	0.705757		0.521208	-0.632864
O60333	Kinesin-like protein KIF1B	KIF1B	sp|O60333|KIF1B_HUMAN Kinesin-like protein KIF1B OS=Homo sapiens GN=KIF1B PE=1 SV=5	14	10	204.47	0	28.627	-0.315684	-0.801154	-0.480297	-0.00849355		-0.250646		0.841329	0.402809
O60341	Lysine-specific histone demethylase 1A	KDM1A	sp|O60341|KDM1A_HUMAN Lysine-specific histone demethylase 1A OS=Homo sapiens GN=KDM1A PE=1 SV=2	24	37.6	92.902	0	58.691	-0.856241	-1.02815	-1.17182	-0.622132	-0.426645	-1.1537		0.532194	0.284577
O60343	TBC1 domain family member 4	TBC1D4	sp|O60343|TBCD4_HUMAN TBC1 domain family member 4 OS=Homo sapiens GN=TBC1D4 PE=1 SV=2	13	14.7	146.56	0	24.069	0.120352	-0.0611647	0.166972	-0.842232	-0.0555913	-0.59218		1.11041	-0.572054
O60437	Periplakin	PPL	sp|O60437|PEPL_HUMAN Periplakin OS=Homo sapiens GN=PPL PE=1 SV=4	16	10.6	204.74	0	37.049	0.520548	-0.985931	-2.1078	-2.11647		-1.86765		0.476361	-1.13433
O60443	Non-syndromic hearing impairment protein 5	DFNA5	sp|O60443|DFNA5_HUMAN Non-syndromic hearing impairment protein 5 OS=Homo sapiens GN=DFNA5 PE=1 SV=2	9	23	54.554	0	79.674	0.0494913	-0.0923094	-0.247046	-0.770978	1.25948	0.545968		0.298205	0.441446
O60502	Protein O-GlcNAcase	MGEA5	sp|O60502|OGA_HUMAN Protein O-GlcNAcase OS=Homo sapiens GN=MGEA5 PE=1 SV=2	20	25.9	102.91	0	39.752	-0.598588	-0.386431	-0.438992	-0.415769	0.587941	-1.11945		0.115604	0.158912
O60504	Vinexin	SORBS3	sp|O60504|VINEX_HUMAN Vinexin OS=Homo sapiens GN=SORBS3 PE=1 SV=2	6	10.9	75.34	0	12.401	0.592828		0.851519	-0.432143		0.607484		0.446242	-0.634503
O60506	Heterogeneous nuclear ribonucleoprotein Q	SYNCRIP	sp|O60506|HNRPQ_HUMAN Heterogeneous nuclear ribonucleoprotein Q OS=Homo sapiens GN=SYNCRIP PE=1 SV=2	28	51.8	69.602	0	323.31	-0.305218	-0.358324	-0.215262	-0.129765	0.104202	-0.0738639		1.47002	0.259792
O60547	GDP-mannose 4,6 dehydratase	GMDS	sp|O60547|GMDS_HUMAN GDP-mannose 4,6 dehydratase OS=Homo sapiens GN=GMDS PE=1 SV=1	5	14.2	41.949	0	11.924	-0.132958		-0.339126	0.0787465		-0.187937		0.404186	0.181446
O60568	Procollagen-lysine,2-oxoglutarate 5-dioxygenase 3	PLOD3	sp|O60568|PLOD3_HUMAN Procollagen-lysine,2-oxoglutarate 5-dioxygenase 3 OS=Homo sapiens GN=PLOD3 PE=1 SV=1	21	32.5	84.784	0	98.165	-0.13329	-0.0827592	0.450169	0.366476	0.144699	0.464877		0.518884	0.247311	+
O60610	Protein diaphanous homolog 1	DIAPH1	sp|O60610|DIAP1_HUMAN Protein diaphanous homolog 1 OS=Homo sapiens GN=DIAPH1 PE=1 SV=2	46	38.1	141.35	0	323.31	-1.01546	-0.732812	-0.912646	-0.609068	-1.02888	-1.06603		0.0286831	-0.014355
O60645	Exocyst complex component 3	EXOC3	sp|O60645|EXOC3_HUMAN Exocyst complex component 3 OS=Homo sapiens GN=EXOC3 PE=1 SV=2	9	13.4	86.844	0	15.528	0.354339	0.0285691	0.0313951	-0.3182	-0.0953734	0.0784732		0.725006	-0.249801
O60678	Protein arginine N-methyltransferase 3	PRMT3	sp|O60678|ANM3_HUMAN Protein arginine N-methyltransferase 3 OS=Homo sapiens GN=PRMT3 PE=1 SV=3	7	14.9	59.875	0	12.658	-1.50619	-0.971544	-0.0336877	0.141171	0.0911243	-0.918279		0.478981	0.608479
O60684;O15131	Importin subunit alpha-7	KPNA6	sp|O60684|IMA7_HUMAN Importin subunit alpha-7 OS=Homo sapiens GN=KPNA6 PE=1 SV=1	12	25.9	60.029	0	67.87	-0.246977	-0.169453	-0.139665	-0.303134	-0.0932018	-0.5256		0.400558	-0.121947
O60701	UDP-glucose 6-dehydrogenase	UGDH	sp|O60701|UGDH_HUMAN UDP-glucose 6-dehydrogenase OS=Homo sapiens GN=UGDH PE=1 SV=1	22	56.3	55.023	0	208.89	1.02105	0.990374	0.77543	1.11417	1.13192	0.76511		0.202821	0.0747796
O60711	Leupaxin	LPXN	sp|O60711|LPXN_HUMAN Leupaxin OS=Homo sapiens GN=LPXN PE=1 SV=1	6	20.7	43.332	0	17.036	1.09464	0.802069	1.28913	1.49057	1.54542	1.40016		1.32067	0.416771
O60725	Protein-S-isoprenylcysteine O-methyltransferase	ICMT	sp|O60725|ICMT_HUMAN Protein-S-isoprenylcysteine O-methyltransferase OS=Homo sapiens GN=ICMT PE=1 SV=1	2	9.5	31.938	0.0004363	3.6776	0.0783365		-0.581367	-1.6696		-1.32909		1.10653	-1.24783
O60749	Sorting nexin-2	SNX2	sp|O60749|SNX2_HUMAN Sorting nexin-2 OS=Homo sapiens GN=SNX2 PE=1 SV=2	16	34.9	58.47	0	60.692	0.338795	0.274769	0.000865329	-0.175566	-0.059059	0.118891		0.840281	-0.243388
O60762	Dolichol-phosphate mannosyltransferase subunit 1	DPM1	sp|O60762|DPM1_HUMAN Dolichol-phosphate mannosyltransferase subunit 1 OS=Homo sapiens GN=DPM1 PE=1 SV=1	5	21.9	29.634	0	17.096	0.167743		0.182565	0.269033		0.776272		0.516667	0.347499
O60763;REV__Q5VZ89	General vesicular transport factor p115	USO1	sp|O60763|USO1_HUMAN General vesicular transport factor p115 OS=Homo sapiens GN=USO1 PE=1 SV=2	34	44.6	107.89	0	323.31	0.258459	0.260989	0.0677764	-0.0421003	0.386701	0.363339		0.093774	0.0402385
O60784	Target of Myb protein 1	TOM1	sp|O60784|TOM1_HUMAN Target of Myb protein 1 OS=Homo sapiens GN=TOM1 PE=1 SV=2	5	14.2	53.818	0	29.693	0.787098	0.355806	0.437547	0.879	1.07786	0.810567		1.20236	0.395658
O60826	Coiled-coil domain-containing protein 22	CCDC22	sp|O60826|CCD22_HUMAN Coiled-coil domain-containing protein 22 OS=Homo sapiens GN=CCDC22 PE=1 SV=1	13	25.2	70.755	0	30.239	0.490467	0.207143	0.132774	0.859731	-0.067198	0.318346		0.117271	0.093498
O60828	Polyglutamine-binding protein 1	PQBP1	sp|O60828|PQBP1_HUMAN Polyglutamine-binding protein 1 OS=Homo sapiens GN=PQBP1 PE=1 SV=1	6	37.4	30.472	0	23.14	-1.03304		-1.09548	-0.900099		-0.67791		0.854422	0.275255
O60831	PRA1 family protein 2	PRAF2	sp|O60831|PRAF2_HUMAN PRA1 family protein 2 OS=Homo sapiens GN=PRAF2 PE=1 SV=1	3	22.5	19.258	0	8.3987		0.14965	-0.10967		-0.248673	0.286408		0.00116101	-0.0011225
O60832	H/ACA ribonucleoprotein complex subunit 4	DKC1	sp|O60832|DKC1_HUMAN H/ACA ribonucleoprotein complex subunit 4 OS=Homo sapiens GN=DKC1 PE=1 SV=3	17	33.3	57.673	0	65.687	-0.630595	-1.00329	-1.04799	-0.407268	-0.0258379	-0.480619		1.41926	0.589386
O60841	Eukaryotic translation initiation factor 5B	EIF5B	sp|O60841|IF2P_HUMAN Eukaryotic translation initiation factor 5B OS=Homo sapiens GN=EIF5B PE=1 SV=4	29	26.6	138.83	0	80.632	-1.43917	-1.05077	-0.866016	-1.03884	-0.241373	-1.0901		0.436572	0.32855
O60879	Protein diaphanous homolog 2	DIAPH2	sp|O60879|DIAP2_HUMAN Protein diaphanous homolog 2 OS=Homo sapiens GN=DIAPH2 PE=1 SV=1	15	15.8	125.57	0	38.964	0.266517	0.0196308	-0.162154	-0.859902	-0.46959	0.52647		0.28982	-0.309005
O60934	Nibrin	NBN	sp|O60934|NBN_HUMAN Nibrin OS=Homo sapiens GN=NBN PE=1 SV=1	11	21	84.958	0	22.384	-0.0982121	-0.357363		0.0805212	-0.163365			0.392723	0.186366
O75044;P0DMP2;P0DJJ0	SLIT-ROBO Rho GTPase-activating protein 2	SRGAP2	sp|O75044|SRGP2_HUMAN SLIT-ROBO Rho GTPase-activating protein 2 OS=Homo sapiens GN=SRGAP2 PE=1 SV=2	16	21.7	120.88	0	54.045	0.238175	0.196607	0.257131	0.285343	-1.1473	-0.361602		0.702462	-0.63849
O75056	Syndecan-3	SDC3	sp|O75056|SDC3_HUMAN Syndecan-3 OS=Homo sapiens GN=SDC3 PE=1 SV=2	1	5	45.496	0	28.663	1.26999		-0.198461	-0.39591		-0.67206		0.539827	-1.06975	+
O75084	Frizzled-7	FZD7	sp|O75084|FZD7_HUMAN Frizzled-7 OS=Homo sapiens GN=FZD7 PE=1 SV=2	3	4.5	63.619	0.00022604	4.3159	-0.216451	0.45607	0.165172	-0.272994	0.209765	-0.170475		0.364409	-0.212832
O75094	Slit homolog 3 protein	SLIT3	sp|O75094|SLIT3_HUMAN Slit homolog 3 protein OS=Homo sapiens GN=SLIT3 PE=2 SV=3	9	7.3	167.71	0	14.305	1.73799	0.639325	0.351289	0.0363276	-0.0134944	-0.016191		1.00681	-0.90732	+
O75113	NEDD4-binding protein 1	N4BP1	sp|O75113|N4BP1_HUMAN NEDD4-binding protein 1 OS=Homo sapiens GN=N4BP1 PE=1 SV=4	11	17.6	100.38	0	27.026		-1.74618	-1.82021		-0.329794	-2.60051		0.0937745	0.318041
O75116	Rho-associated protein kinase 2	ROCK2	sp|O75116|ROCK2_HUMAN Rho-associated protein kinase 2 OS=Homo sapiens GN=ROCK2 PE=1 SV=4	38	33.4	160.9	0	126.66	0.443607	0.223917	0.395172	-0.251144	-0.391058	0.234869		1.14624	-0.49001
O75122	CLIP-associating protein 2	CLASP2	sp|O75122|CLAP2_HUMAN CLIP-associating protein 2 OS=Homo sapiens GN=CLASP2 PE=1 SV=2	25	24	141.13	0	60.372	-1.13109	-0.963391	-1.16207	-1.34703	-0.83748	-0.727451		0.223642	0.114864
O75146	Huntingtin-interacting protein 1-related protein	HIP1R	sp|O75146|HIP1R_HUMAN Huntingtin-interacting protein 1-related protein OS=Homo sapiens GN=HIP1R PE=1 SV=2	21	24.5	119.39	0	49.643	-1.07121	-1.14573	-0.868858	-0.774626	-0.401444	-1.04198		0.642174	0.289249
O75147	Obscurin-like protein 1	OBSL1	sp|O75147|OBSL1_HUMAN Obscurin-like protein 1 OS=Homo sapiens GN=OBSL1 PE=1 SV=4	13	8.6	206.94	0	19.498		-0.258943	-0.0245752		-1.00292	-0.663282		1.10404	-0.691341
O75150	E3 ubiquitin-protein ligase BRE1B	RNF40	sp|O75150|BRE1B_HUMAN E3 ubiquitin-protein ligase BRE1B OS=Homo sapiens GN=RNF40 PE=1 SV=4	25	29.7	113.65	0	93.821	-0.663991	-0.667172	-0.687637	-0.865911	-0.505492	-0.36682		0.248667	0.0935256
O75151	Lysine-specific demethylase PHF2	PHF2	sp|O75151|PHF2_HUMAN Lysine-specific demethylase PHF2 OS=Homo sapiens GN=PHF2 PE=1 SV=4	8	9.5	120.77	0	23.155	-0.510375	-0.826949	-0.702515	-1.1906	-1.57364	-0.967194		1.3226	-0.563865
O75152	Zinc finger CCCH domain-containing protein 11A	ZC3H11A	sp|O75152|ZC11A_HUMAN Zinc finger CCCH domain-containing protein 11A OS=Homo sapiens GN=ZC3H11A PE=1 SV=3	20	34.6	89.13	0	117.46	-0.776281	-0.905142	-0.837842	-0.620268	-1.2257	-0.799722		0.0811875	-0.0421416
O75153;Q9Y5I4	Clustered mitochondria protein homolog	CLUH	sp|O75153|CLU_HUMAN Clustered mitochondria protein homolog OS=Homo sapiens GN=CLUH PE=1 SV=2	40	37.7	146.67	0	247.08	-1.69493	-1.30961	-1.44446	-1.91926	-1.3333	-1.09176		0.0440523	0.0348941
O75157	TSC22 domain family protein 2	TSC22D2	sp|O75157|T22D2_HUMAN TSC22 domain family protein 2 OS=Homo sapiens GN=TSC22D2 PE=1 SV=3	6	12.6	79.227	0	11.197	0.274172	0.372618	-0.00206449	-0.429926		0.181293		0.526123	-0.339225
O75165	DnaJ homolog subfamily C member 13	DNAJC13	sp|O75165|DJC13_HUMAN DnaJ homolog subfamily C member 13 OS=Homo sapiens GN=DNAJC13 PE=1 SV=5	51	25.3	254.41	0	245.46	0.359409	-0.160863	-0.626647	-0.102899	0.219835	-0.512884		0.00994328	0.0107175
O75170	Serine/threonine-protein phosphatase 6 regulatory subunit 2	PPP6R2	sp|O75170|PP6R2_HUMAN Serine/threonine-protein phosphatase 6 regulatory subunit 2 OS=Homo sapiens GN=PPP6R2 PE=1 SV=2	12	17.3	104.94	0	17.129	0.0163537	-1.1881	-0.0548568	-0.917025	-3.31818	-1.00179		0.693433	-1.3368
O75175	CCR4-NOT transcription complex subunit 3	CNOT3	sp|O75175|CNOT3_HUMAN CCR4-NOT transcription complex subunit 3 OS=Homo sapiens GN=CNOT3 PE=1 SV=1	12	21.1	81.871	0	19.295	-0.0990154	-0.384282	-0.316618	0.680774	-1.40171	0.0508847		0.0232353	0.0432879
O75179	Ankyrin repeat domain-containing protein 17	ANKRD17	sp|O75179|ANR17_HUMAN Ankyrin repeat domain-containing protein 17 OS=Homo sapiens GN=ANKRD17 PE=1 SV=3	37	19.4	274.25	0	86.338	-2.41665	-1.00029	-1.60345		-0.463549	-1.20513		0.593713	0.839123
O75190;Q8WWF6	DnaJ homolog subfamily B member 6	DNAJB6	sp|O75190|DNJB6_HUMAN DnaJ homolog subfamily B member 6 OS=Homo sapiens GN=DNAJB6 PE=1 SV=2	6	22.4	36.087	0	39.824	-0.486125	-1.29262	-0.9603	0.914871	1.1477	-1.15313		0.72501	1.21616
O75306	NADH dehydrogenase [ubiquinone] iron-sulfur protein 2, mitochondrial	NDUFS2	sp|O75306|NDUS2_HUMAN NADH dehydrogenase [ubiquinone] iron-sulfur protein 2, mitochondrial OS=Homo sapiens GN=NDUFS2 PE=1 SV=2	6	17.9	52.545	0	39.189	-0.343348		-0.324256	-0.071679		0.686254		0.632869	0.64109
O75351	Vacuolar protein sorting-associated protein 4B	VPS4B	sp|O75351|VPS4B_HUMAN Vacuolar protein sorting-associated protein 4B OS=Homo sapiens GN=VPS4B PE=1 SV=2	8	18.9	49.301	0	28.843	-0.134794	-0.348629	-0.431559	-0.818172	-0.805989	-0.266941		0.738249	-0.325373
O75352	Mannose-P-dolichol utilization defect 1 protein	MPDU1	sp|O75352|MPU1_HUMAN Mannose-P-dolichol utilization defect 1 protein OS=Homo sapiens GN=MPDU1 PE=1 SV=2	2	8.1	26.638	0	5.3884	0.529971	-0.0883928	-0.00656479	-1.07522	1.11916	-0.819292		0.21836	-0.403455
O75369	Filamin-B	FLNB	sp|O75369|FLNB_HUMAN Filamin-B OS=Homo sapiens GN=FLNB PE=1 SV=2	146	68.2	278.16	0	323.31	-1.42868	-1.19734	-1.96072	-1.95288	-1.72442	-1.86412		0.605371	-0.318229
O75376	Nuclear receptor corepressor 1	NCOR1	sp|O75376|NCOR1_HUMAN Nuclear receptor corepressor 1 OS=Homo sapiens GN=NCOR1 PE=1 SV=2	30	16.5	270.21	0	70.042	-1.76332	-0.652244	-1.3381	-1.62789	-1.68636	-2.07054		0.704406	-0.54371
O75381	Peroxisomal membrane protein PEX14	PEX14	sp|O75381|PEX14_HUMAN Peroxisomal membrane protein PEX14 OS=Homo sapiens GN=PEX14 PE=1 SV=1	5	15.9	41.236	0	13.68	0.273695	0.196733	0.702746	0.432639	-0.844795	0.40806		0.363934	-0.392423
O75396	Vesicle-trafficking protein SEC22b	SEC22B	sp|O75396|SC22B_HUMAN Vesicle-trafficking protein SEC22b OS=Homo sapiens GN=SEC22B PE=1 SV=4	9	42.3	24.593	0	76.444	0.309758	-0.114738	0.127369	0.024036	1.35027	0.882447		0.724438	0.644788
O75400	Pre-mRNA-processing factor 40 homolog A	PRPF40A	sp|O75400|PR40A_HUMAN Pre-mRNA-processing factor 40 homolog A OS=Homo sapiens GN=PRPF40A PE=1 SV=2	4	5.3	108.8	0	7.4424	-2.40446	-1.31775	-1.28627	-1.0526	0.524665	-0.294562		1.12117	1.39533
O75436	Vacuolar protein sorting-associated protein 26A	VPS26A	sp|O75436|VP26A_HUMAN Vacuolar protein sorting-associated protein 26A OS=Homo sapiens GN=VPS26A PE=1 SV=2	8	26.3	38.169	0	72.251	0.0651587	-0.542164	-0.169874	-0.00981482	-0.0880554	-0.211097		0.238087	0.112638
O75439	Mitochondrial-processing peptidase subunit beta	PMPCB	sp|O75439|MPPB_HUMAN Mitochondrial-processing peptidase subunit beta OS=Homo sapiens GN=PMPCB PE=1 SV=2	10	22.9	54.366	0	94.077	-0.494658	-0.445126	-0.378382	-0.395416	-0.870783	-0.557009		0.514279	-0.168347
O75475	PC4 and SFRS1-interacting protein	PSIP1	sp|O75475|PSIP1_HUMAN PC4 and SFRS1-interacting protein OS=Homo sapiens GN=PSIP1 PE=1 SV=1	9	19.6	60.103	0	15.56	1.10755	0.114234	0.577151	0.735435	-0.217541	0.711495		0.168553	-0.18985
O75477	Erlin-1	ERLIN1	sp|O75477|ERLN1_HUMAN Erlin-1 OS=Homo sapiens GN=ERLIN1 PE=1 SV=1	9	25.7	38.925	0	23.885	0.347552	0.19131	0.104068	0.390117	0.144568	-0.148865		0.191697	-0.0857031
O75489	NADH dehydrogenase [ubiquinone] iron-sulfur protein 3, mitochondrial	NDUFS3	sp|O75489|NDUS3_HUMAN NADH dehydrogenase [ubiquinone] iron-sulfur protein 3, mitochondrial OS=Homo sapiens GN=NDUFS3 PE=1 SV=1	6	30.3	30.241	0	65.201	0.0385766		-0.607463	0.6345		-0.439872		0.218627	0.381757
O75521	Enoyl-CoA delta isomerase 2, mitochondrial	ECI2	sp|O75521|ECI2_HUMAN Enoyl-CoA delta isomerase 2, mitochondrial OS=Homo sapiens GN=ECI2 PE=1 SV=4	13	38.6	43.585	0	117.32	-0.0231671	-0.0578271	-0.274093	-0.145254	-0.726233	0.378623		0.0478844	-0.0459259
O75530	Polycomb protein EED	EED	sp|O75530|EED_HUMAN Polycomb protein EED OS=Homo sapiens GN=EED PE=1 SV=2	3	9.1	50.197	0	7.5036	-0.215714	-1.10706		2.31243	0.0560286			0.572603	1.84562
O75533	Splicing factor 3B subunit 1	SF3B1	sp|O75533|SF3B1_HUMAN Splicing factor 3B subunit 1 OS=Homo sapiens GN=SF3B1 PE=1 SV=3	58	52	145.83	0	323.31	-0.367732	-0.424785	-0.480861	-1.53642	-0.725565	-0.6293		0.866559	-0.539303
O75534	Cold shock domain-containing protein E1	CSDE1	sp|O75534|CSDE1_HUMAN Cold shock domain-containing protein E1 OS=Homo sapiens GN=CSDE1 PE=1 SV=2	39	46	88.884	0	271.98	-0.520004	-0.250268	-0.391134	-0.6171	0.19711	-1.05427		0.0998278	-0.104285
O75569	Interferon-inducible double-stranded RNA-dependent protein kinase activator A	PRKRA	sp|O75569|PRKRA_HUMAN Interferon-inducible double-stranded RNA-dependent protein kinase activator A OS=Homo sapiens GN=PRKRA PE=1 SV=1	8	27.8	34.404	0	27.338	0.654985		0.468218	0.503654		0.74485		0.142015	0.0626501
O75592	E3 ubiquitin-protein ligase MYCBP2	MYCBP2	sp|O75592|MYCB2_HUMAN E3 ubiquitin-protein ligase MYCBP2 OS=Homo sapiens GN=MYCBP2 PE=1 SV=3	41	10.4	510.08	0	83.017	-0.273849	-0.58929	-0.843008	-0.963729	-0.837145	-0.724182		0.696621	-0.27297
O75643	U5 small nuclear ribonucleoprotein 200 kDa helicase	SNRNP200	sp|O75643|U520_HUMAN U5 small nuclear ribonucleoprotein 200 kDa helicase OS=Homo sapiens GN=SNRNP200 PE=1 SV=2	67	33.6	244.5	0	323.31	-0.641941	-0.712906	-1.55042	-0.64697	-0.092171	-0.405834		0.815705	0.586765
O75663	TIP41-like protein	TIPRL	sp|O75663|TIPRL_HUMAN TIP41-like protein OS=Homo sapiens GN=TIPRL PE=1 SV=2	8	31.6	31.444	0	46.993	-0.417906	-0.489727	-0.50584	-0.806973	-0.896281	-1.29722		1.58571	-0.528999
O75676	Ribosomal protein S6 kinase alpha-4	RPS6KA4	sp|O75676|KS6A4_HUMAN Ribosomal protein S6 kinase alpha-4 OS=Homo sapiens GN=RPS6KA4 PE=1 SV=1	9	14.8	85.605	0	18.471	-0.728789	-0.163559	-1.03162	-0.636526	-1.03872	0.747001		0.215921	0.331909
O75683	Surfeit locus protein 6	SURF6	sp|O75683|SURF6_HUMAN Surfeit locus protein 6 OS=Homo sapiens GN=SURF6 PE=1 SV=3	7	17.5	41.45	0	6.0862	-0.547615	-0.368793	-0.581821	-0.202788	-0.318866	-0.576669		0.445029	0.133302
O75691	Small subunit processome component 20 homolog	UTP20	sp|O75691|UTP20_HUMAN Small subunit processome component 20 homolog OS=Homo sapiens GN=UTP20 PE=1 SV=3	24	9.8	318.38	0	41.59	-1.47682	-1.35923	-2.14089	-1.67756	-0.90958	-1.23277		0.512618	0.385675
O75694	Nuclear pore complex protein Nup155	NUP155	sp|O75694|NU155_HUMAN Nuclear pore complex protein Nup155 OS=Homo sapiens GN=NUP155 PE=1 SV=1	34	30.7	155.2	0	323.31	-0.239226	-0.430859	-0.520707	-0.969424	-0.0138294	0.0082		0.0759861	0.0719129
O75695	Protein XRP2	RP2	sp|O75695|XRP2_HUMAN Protein XRP2 OS=Homo sapiens GN=RP2 PE=1 SV=4	2	4.9	39.641	0.0034666	2.7545	0.425567		0.748375	0.528771		-0.470949		0.398631	-0.55806
O75717	WD repeat and HMG-box DNA-binding protein 1	WDHD1	sp|O75717|WDHD1_HUMAN WD repeat and HMG-box DNA-binding protein 1 OS=Homo sapiens GN=WDHD1 PE=1 SV=1	30	32.8	125.97	0	163.33	-2.29754	-1.66539	-1.79681	2.0474	-1.42849	-1.39973		0.640201	1.65964
O75718	Cartilage-associated protein	CRTAP	sp|O75718|CRTAP_HUMAN Cartilage-associated protein OS=Homo sapiens GN=CRTAP PE=1 SV=1	14	36.2	46.561	0	35.636	0.95888	0.693855	0.922959	0.928958	0.847837	1.31255		0.444157	0.171217
O75746	Calcium-binding mitochondrial carrier protein Aralar1	SLC25A12	sp|O75746|CMC1_HUMAN Calcium-binding mitochondrial carrier protein Aralar1 OS=Homo sapiens GN=SLC25A12 PE=1 SV=2	14	26	74.761	0	41.834	0.327228	-0.0641933	0.0380147	0.397146	-0.0104977	0.354001		0.348381	0.146533
O75792	Ribonuclease H2 subunit A	RNASEH2A	sp|O75792|RNH2A_HUMAN Ribonuclease H2 subunit A OS=Homo sapiens GN=RNASEH2A PE=1 SV=2	8	31.1	33.395	0	12.554	-0.725732		-0.574412	1.05617		-0.210179		0.629952	1.07307
O75794	Cell division cycle protein 123 homolog	CDC123	sp|O75794|CD123_HUMAN Cell division cycle protein 123 homolog OS=Homo sapiens GN=CDC123 PE=1 SV=1	4	15.5	39.134	0	5.6185	-0.863809	-0.66653	-0.762657		-0.662689	0.76901		0.645209	0.817493
O75815	Breast cancer anti-estrogen resistance protein 3	BCAR3	sp|O75815|BCAR3_HUMAN Breast cancer anti-estrogen resistance protein 3 OS=Homo sapiens GN=BCAR3 PE=1 SV=1	11	19.2	92.565	0	58.675	-1.00877	-0.701084	0.49774	-0.487035	-1.05059	-0.574326		0.240429	-0.299947
O75821	Eukaryotic translation initiation factor 3 subunit G	EIF3G	sp|O75821|EIF3G_HUMAN Eukaryotic translation initiation factor 3 subunit G OS=Homo sapiens GN=EIF3G PE=1 SV=2	17	56.9	35.611	0	271.25	-0.573445	-0.51056	-0.555905	-0.816113	-1.22408	-0.39534		0.480039	-0.265208
O75822	Eukaryotic translation initiation factor 3 subunit J	EIF3J	sp|O75822|EIF3J_HUMAN Eukaryotic translation initiation factor 3 subunit J OS=Homo sapiens GN=EIF3J PE=1 SV=2	14	45.7	29.062	0	128.91	-0.555015	-0.624466	-0.496387	-0.381611	1.10662	-0.805182		0.385466	0.531897
O75828	Carbonyl reductase [NADPH] 3	CBR3	sp|O75828|CBR3_HUMAN Carbonyl reductase [NADPH] 3 OS=Homo sapiens GN=CBR3 PE=1 SV=3	12	57	30.85	0	56.818	0.896931	0.801573	0.678162	0.238787	1.09424	-0.152516		0.461025	-0.39872
O75843	AP-1 complex subunit gamma-like 2	AP1G2	sp|O75843|AP1G2_HUMAN AP-1 complex subunit gamma-like 2 OS=Homo sapiens GN=AP1G2 PE=1 SV=1	13	19.1	87.116	0	39.797	-2.05709	-1.76087	0.0207689	-0.785975	-0.338889	-0.609662		0.446699	0.687556
O75844	CAAX prenyl protease 1 homolog	ZMPSTE24	sp|O75844|FACE1_HUMAN CAAX prenyl protease 1 homolog OS=Homo sapiens GN=ZMPSTE24 PE=1 SV=2	6	13.9	54.812	0	23.637	-0.294827	-0.340678	-0.82475	-0.499912	-0.66052	-0.864649		0.398874	-0.188275
O75874	Isocitrate dehydrogenase [NADP] cytoplasmic	IDH1	sp|O75874|IDHC_HUMAN Isocitrate dehydrogenase [NADP] cytoplasmic OS=Homo sapiens GN=IDH1 PE=1 SV=2	24	53.9	46.659	0	198.61	-0.662437	-1.05733	-1.02119	-1.47365	-1.30679	-1.63223		1.62134	-0.557235
O75891	Cytosolic 10-formyltetrahydrofolate dehydrogenase	ALDH1L1	sp|O75891|AL1L1_HUMAN Cytosolic 10-formyltetrahydrofolate dehydrogenase OS=Homo sapiens GN=ALDH1L1 PE=1 SV=2	6	6	98.828	0	8.6987	0.668119	0.880098	0.53047	0.0681893	0.705491	0.699996		0.357899	-0.20167
O75909	Cyclin-K	CCNK	sp|O75909|CCNK_HUMAN Cyclin-K OS=Homo sapiens GN=CCNK PE=1 SV=2	4	11.4	64.239	0	93.032	-0.686638	-0.695325	-0.769526	-0.726281	-0.108472	-0.853501		0.266465	0.154412
O75937	DnaJ homolog subfamily C member 8	DNAJC8	sp|O75937|DNJC8_HUMAN DnaJ homolog subfamily C member 8 OS=Homo sapiens GN=DNAJC8 PE=1 SV=2	7	34	29.841	0	69.875	-0.263854	-0.0117043	-0.332644	-0.074593	0.447949	-0.640636		0.12652	0.113641
O75955	Flotillin-1	FLOT1	sp|O75955|FLOT1_HUMAN Flotillin-1 OS=Homo sapiens GN=FLOT1 PE=1 SV=3	18	51.5	47.355	0	125.12	0.55454	0.413811	0.345056	0.850559	1.42159	0.679874		1.10427	0.546205
O75962;O60229	Triple functional domain protein	TRIO	sp|O75962|TRIO_HUMAN Triple functional domain protein OS=Homo sapiens GN=TRIO PE=1 SV=2	21	9.7	346.9	0	71.411	-0.940146	0.51541	-0.322451	-1.98805	-1.17121	-0.892982		0.964971	-1.10168
O75976	Carboxypeptidase D	CPD	sp|O75976|CBPD_HUMAN Carboxypeptidase D OS=Homo sapiens GN=CPD PE=1 SV=2	21	19.1	152.93	0	51.224	-0.327475	0.0786098	-0.599331	-0.801028	-1.17641	-0.844898		1.33907	-0.658048
O76003	Glutaredoxin-3	GLRX3	sp|O76003|GLRX3_HUMAN Glutaredoxin-3 OS=Homo sapiens GN=GLRX3 PE=1 SV=2	10	38.2	37.432	0	118.45	-0.615552	0.0556121	-0.544519	-0.316582	1.18903	-1.28521		0.111229	0.230566
O76021	Ribosomal L1 domain-containing protein 1	RSL1D1	sp|O76021|RL1D1_HUMAN Ribosomal L1 domain-containing protein 1 OS=Homo sapiens GN=RSL1D1 PE=1 SV=3	28	49.8	54.972	0	167.59	-0.880445	-0.876678	-0.810283	-0.620911	-0.44904	-0.464883		2.35593	0.34419
O76024	Wolframin	WFS1	sp|O76024|WFS1_HUMAN Wolframin OS=Homo sapiens GN=WFS1 PE=1 SV=2	11	16.3	100.29	0	28.018	-0.918333	0.38659	-0.195946	-1.36479	-1.07731	-0.823933		0.970364	-0.846117
O76031	ATP-dependent Clp protease ATP-binding subunit clpX-like, mitochondrial	CLPX	sp|O76031|CLPX_HUMAN ATP-dependent Clp protease ATP-binding subunit clpX-like, mitochondrial OS=Homo sapiens GN=CLPX PE=1 SV=2	18	37.8	69.223	0	46.996	-0.728335	-0.711086	-0.633166	0.397036	-0.321838	-0.195666		1.36016	0.650707
O76071	Probable cytosolic iron-sulfur protein assembly protein CIAO1	CIAO1	sp|O76071|CIAO1_HUMAN Probable cytosolic iron-sulfur protein assembly protein CIAO1 OS=Homo sapiens GN=CIAO1 PE=1 SV=1	7	30.1	37.84	0	29.302	-0.567447	0.43808	-0.33159	-0.459397	0.580724	-0.184851		0.110259	0.132478
O76094	Signal recognition particle subunit SRP72	SRP72	sp|O76094|SRP72_HUMAN Signal recognition particle subunit SRP72 OS=Homo sapiens GN=SRP72 PE=1 SV=3	31	52.5	74.605	0	232.09	-0.107306	-0.0497257	-0.0684682	-0.395416	-0.498607	-0.32724		2.49088	-0.331921
O94776	Metastasis-associated protein MTA2	MTA2	sp|O94776|MTA2_HUMAN Metastasis-associated protein MTA2 OS=Homo sapiens GN=MTA2 PE=1 SV=1	27	45.1	75.022	0	154.48	-1.06278	-0.716695	-0.737567	-1.43098	-1.28761	-0.343495		0.194181	-0.18168
O94822	E3 ubiquitin-protein ligase listerin	LTN1	sp|O94822|LTN1_HUMAN E3 ubiquitin-protein ligase listerin OS=Homo sapiens GN=LTN1 PE=1 SV=6	17	12.6	200.55	0	37.234	-0.404191	-0.243677	-1.15688	1.41321	0.494876	-0.728144		0.661748	0.9949
O94826	Mitochondrial import receptor subunit TOM70	TOMM70A	sp|O94826|TOM70_HUMAN Mitochondrial import receptor subunit TOM70 OS=Homo sapiens GN=TOMM70A PE=1 SV=1	25	52.3	67.454	0	124.77	0.042084	-0.256769	-0.388488	-0.179841	-0.770314	0.0234683		0.148742	-0.107838
O94832	Unconventional myosin-Id	MYO1D	sp|O94832|MYO1D_HUMAN Unconventional myosin-Id OS=Homo sapiens GN=MYO1D PE=1 SV=2	32	35.4	116.2	0	72.984	1.30247	-0.0589838	-0.0916635	0.398241	-0.455119	-0.122978		0.353413	-0.443891
O94842;O15405;Q96NM4;O94900	TOX high mobility group box family member 4	TOX4	sp|O94842|TOX4_HUMAN TOX high mobility group box family member 4 OS=Homo sapiens GN=TOX4 PE=1 SV=1	8	18.8	66.194	0	38.88	-1.01191	-1.0245	-1.26282	-0.293324	-0.998472	-0.91308		0.703009	0.364783
O94874	E3 UFM1-protein ligase 1	UFL1	sp|O94874|UFL1_HUMAN E3 UFM1-protein ligase 1 OS=Homo sapiens GN=UFL1 PE=1 SV=2	24	32.1	89.594	0	49.821	0.389016	0.232783	0.116764	0.0521377	0.101516	-0.0907415		1.08375	-0.225217
O94885	SAM and SH3 domain-containing protein 1	SASH1	sp|O94885|SASH1_HUMAN SAM and SH3 domain-containing protein 1 OS=Homo sapiens GN=SASH1 PE=1 SV=3	8	7.5	136.65	0	27.797	0.762731	0.644687	0.585347	-0.619359	0.148479	0.13711		1.3943	-0.775512
O94888	UBX domain-containing protein 7	UBXN7	sp|O94888|UBXN7_HUMAN UBX domain-containing protein 7 OS=Homo sapiens GN=UBXN7 PE=1 SV=2	9	28.6	54.862	0	32.289	-0.298886	-0.506066		-0.446856	-0.471889			0.193655	-0.0568965
O94901	SUN domain-containing protein 1	SUN1	sp|O94901|SUN1_HUMAN SUN domain-containing protein 1 OS=Homo sapiens GN=SUN1 PE=1 SV=3	9	15.3	90.063	0	13.698	-0.118085	-0.403179	-0.211682	-0.23737	-1.2642	0.570074		0.0419536	-0.0661836
O94903	Proline synthase co-transcribed bacterial homolog protein	PROSC	sp|O94903|PROSC_HUMAN Proline synthase co-transcribed bacterial homolog protein OS=Homo sapiens GN=PROSC PE=1 SV=1	5	20.4	30.344	0	12.243	0.165944		0.428464	1.20983		-0.178731		0.104285	0.218344
O94905	Erlin-2	ERLIN2	sp|O94905|ERLN2_HUMAN Erlin-2 OS=Homo sapiens GN=ERLIN2 PE=1 SV=1	13	40.4	37.839	0	85.248	0.381726	0.218347	0.350724	0.296898	0.941031	0.393636		0.47634	0.226923
O94906	Pre-mRNA-processing factor 6	PRPF6	sp|O94906|PRP6_HUMAN Pre-mRNA-processing factor 6 OS=Homo sapiens GN=PRPF6 PE=1 SV=1	34	36.3	106.92	0	153.83	0.314407	-0.58528	-0.728574	-0.243933	-0.633278	-0.44089		0.111439	-0.106218
O94907	Dickkopf-related protein 1	DKK1	sp|O94907|DKK1_HUMAN Dickkopf-related protein 1 OS=Homo sapiens GN=DKK1 PE=1 SV=1	4	16.5	28.671	0	11.432	0.274172	0.422233	0.122871	0.385155	-0.881933	-0.85048		0.781649	-0.722178
O94915	Protein furry homolog-like	FRYL	sp|O94915|FRYL_HUMAN Protein furry homolog-like OS=Homo sapiens GN=FRYL PE=1 SV=2	22	8.9	339.59	0	37.714	-1.4616	-0.985616	-1.78622	0.295253	-0.461382	-0.942668		1.14233	1.04155
O94919	Endonuclease domain-containing 1 protein	ENDOD1	sp|O94919|ENDD1_HUMAN Endonuclease domain-containing 1 protein OS=Homo sapiens GN=ENDOD1 PE=1 SV=2	3	7.6	55.016	0	9.195	-0.310415	-0.0871815		-1.5489	1.56886			0.0428911	0.208776
O94964	Protein SOGA1;N-terminal form;C-terminal 80 kDa form	SOGA1	sp|O94964|SOGA1_HUMAN Protein SOGA1 OS=Homo sapiens GN=SOGA1 PE=1 SV=2	24	19.3	159.76	0	42.197	-0.899803	-0.726233	-1.30947	-0.812004	-1.55898	-0.675466		0.0386975	-0.0369838
O94966	Ubiquitin carboxyl-terminal hydrolase 19	USP19	sp|O94966|UBP19_HUMAN Ubiquitin carboxyl-terminal hydrolase 19 OS=Homo sapiens GN=USP19 PE=1 SV=2	12	15.5	145.65	0	51.832	-0.785626	-0.931068	-0.720612	-0.634778	-0.0280721	-0.182901		1.2929	0.530519
O94973	AP-2 complex subunit alpha-2	AP2A2	sp|O94973|AP2A2_HUMAN AP-2 complex subunit alpha-2 OS=Homo sapiens GN=AP2A2 PE=1 SV=2	32	40.7	103.96	0	161.11	1.38593	0.15549	0.0788831	-0.345235	0.128029	0.27608		0.489542	-0.520476
O94992	Protein HEXIM1	HEXIM1	sp|O94992|HEXI1_HUMAN Protein HEXIM1 OS=Homo sapiens GN=HEXIM1 PE=1 SV=1	11	46.8	40.623	0	136.61	-1.54275	-1.70727	-1.78727	0.253505	-1.39331	-0.920762		0.937685	0.99224
O95071	E3 ubiquitin-protein ligase UBR5	UBR5	sp|O95071|UBR5_HUMAN E3 ubiquitin-protein ligase UBR5 OS=Homo sapiens GN=UBR5 PE=1 SV=2	48	22.7	309.35	0	147.26	-2.14976	-1.39002	-2.07376	-0.853188	-1.80869	-1.36268		0.653159	0.52966
O95104	Splicing factor, arginine/serine-rich 15	SCAF4	sp|O95104|SFR15_HUMAN Splicing factor, arginine/serine-rich 15 OS=Homo sapiens GN=SCAF4 PE=1 SV=3	11	15.9	125.87	0	46.886	-0.607639	-0.66534	-0.832899	-1.6652	-1.05889	-1.2307		1.48241	-0.616307
O95140	Mitofusin-2	MFN2	sp|O95140|MFN2_HUMAN Mitofusin-2 OS=Homo sapiens GN=MFN2 PE=1 SV=3	13	16.5	86.401	0	22.276	-0.225143	-0.554104	-0.536503	0.790855	-0.509122	0.611456		0.810078	0.736313
O95155	Ubiquitin conjugation factor E4 B	UBE4B	sp|O95155|UBE4B_HUMAN Ubiquitin conjugation factor E4 B OS=Homo sapiens GN=UBE4B PE=1 SV=1	31	33.8	146.18	0	125.41	-0.328924	-0.225784	-0.231295	-0.556648	-0.75794	-0.486509		1.73606	-0.338365
O95163	Elongator complex protein 1	IKBKAP	sp|O95163|ELP1_HUMAN Elongator complex protein 1 OS=Homo sapiens GN=IKBKAP PE=1 SV=3	31	31.6	150.25	0	152.22	-0.786522	-0.685361	-0.744004	-1.02145	-1.4665	-0.648688		0.5734	-0.306917
O95202	LETM1 and EF-hand domain-containing protein 1, mitochondrial	LETM1	sp|O95202|LETM1_HUMAN LETM1 and EF-hand domain-containing protein 1, mitochondrial OS=Homo sapiens GN=LETM1 PE=1 SV=1	18	29.9	83.353	0	87.203	-0.304398	-0.537906	-0.40612	0.0359054	-0.279581	-0.359749		0.709401	0.215
O95219	Sorting nexin-4	SNX4	sp|O95219|SNX4_HUMAN Sorting nexin-4 OS=Homo sapiens GN=SNX4 PE=1 SV=1	4	13.8	51.908	0	17.696	0.151989	0.110363	0.0430645	-0.240759	-0.120482	1.17095		0.137045	0.168098
O95239;Q2VIQ3	Chromosome-associated kinesin KIF4A	KIF4A	sp|O95239|KIF4A_HUMAN Chromosome-associated kinesin KIF4A OS=Homo sapiens GN=KIF4A PE=1 SV=3	16	15	139.88	0	35.705	-1.20626	-0.595751	-0.642865	-1.53203	-0.314033	-0.83748		0.0688713	-0.0795558
O95248	Myotubularin-related protein 5	SBF1	sp|O95248|MTMR5_HUMAN Myotubularin-related protein 5 OS=Homo sapiens GN=SBF1 PE=1 SV=3	18	12.2	208.31	0	23.495	-0.792907	0.213503	-0.272628	-1.26015	-0.364961	-0.234448		0.316756	-0.335843
O95292	Vesicle-associated membrane protein-associated protein B/C	VAPB	sp|O95292|VAPB_HUMAN Vesicle-associated membrane protein-associated protein B/C OS=Homo sapiens GN=VAPB PE=1 SV=3	9	37	27.228	0	16.691	0.214249		-0.240248	1.54325		-0.129813		0.306524	0.719717
O95297	Myelin protein zero-like protein 1	MPZL1	sp|O95297|MPZL1_HUMAN Myelin protein zero-like protein 1 OS=Homo sapiens GN=MPZL1 PE=1 SV=1	4	17.8	29.082	0	19.202	-0.38039		-0.102729	1.51162		-0.472709		0.278349	0.761014
O95302;Q75LS8	Peptidyl-prolyl cis-trans isomerase FKBP9	FKBP9	sp|O95302|FKBP9_HUMAN Peptidyl-prolyl cis-trans isomerase FKBP9 OS=Homo sapiens GN=FKBP9 PE=1 SV=2	17	29.3	63.083	0	86.029	1.29748	0.836005	0.943434	0.866789	0.927593	0.798921		0.486189	-0.161207
O95347	Structural maintenance of chromosomes protein 2	SMC2	sp|O95347|SMC2_HUMAN Structural maintenance of chromosomes protein 2 OS=Homo sapiens GN=SMC2 PE=1 SV=2	30	27.4	135.65	0	79.278	-1.31513	-0.99335	-0.82544	-0.661091	-1.09397	-1.01704		0.242886	0.120606
O95352	Ubiquitin-like modifier-activating enzyme ATG7	ATG7	sp|O95352|ATG7_HUMAN Ubiquitin-like modifier-activating enzyme ATG7 OS=Homo sapiens GN=ATG7 PE=1 SV=1	16	26.3	77.959	0	25.152	0.513491	0.315798	0.198871	0.213503	-0.00859519	0.3667		0.461388	-0.152184
O95361;H0Y626;Q309B1	Tripartite motif-containing protein 16	TRIM16	sp|O95361|TRI16_HUMAN Tripartite motif-containing protein 16 OS=Homo sapiens GN=TRIM16 PE=1 SV=3;tr|H0Y626|H0Y626_HUMAN Uncharacterized protein OS=Homo sapiens PE=4 SV=2	7	16	63.954	0	13.782	-0.423758	-0.0463846	-0.0458931	0.137766	0.00374607	-0.492972		0.0847093	0.0548588
O95373	Importin-7	IPO7	sp|O95373|IPO7_HUMAN Importin-7 OS=Homo sapiens GN=IPO7 PE=1 SV=1	26	29.4	119.52	0	316.98	-0.665867	-0.600162	-0.81127	-1.49753	-0.777467	-1.43261		1.07202	-0.543435
O95400	CD2 antigen cytoplasmic tail-binding protein 2	CD2BP2	sp|O95400|CD2B2_HUMAN CD2 antigen cytoplasmic tail-binding protein 2 OS=Homo sapiens GN=CD2BP2 PE=1 SV=1	5	16.1	37.646	0	14.301	-0.908253	-0.85964	-0.0707089	1.78228	0.0521377	0.16633		0.964996	1.27978
O95425	Supervillin	SVIL	sp|O95425|SVIL_HUMAN Supervillin OS=Homo sapiens GN=SVIL PE=1 SV=2	43	25.1	247.74	0	156.92	0.849519	0.216734	-0.458406	-0.203219	-0.228655	-0.6173		0.619533	-0.552341
O95433	Activator of 90 kDa heat shock protein ATPase homolog 1	AHSA1	sp|O95433|AHSA1_HUMAN Activator of 90 kDa heat shock protein ATPase homolog 1 OS=Homo sapiens GN=AHSA1 PE=1 SV=1	16	47.6	38.274	0	113.18	-1.03088	-1.06199	-1.10429	-0.721539	-1.30344	-0.952099		0.161673	0.0733657
O95453	Poly(A)-specific ribonuclease PARN	PARN	sp|O95453|PARN_HUMAN Poly(A)-specific ribonuclease PARN OS=Homo sapiens GN=PARN PE=1 SV=1	11	17.8	73.45	0	21.928	-0.513193	-0.851652	-0.501913	-0.783787	-0.283474	-0.912429		0.0582707	-0.0376444
O95456	Proteasome assembly chaperone 1	PSMG1	sp|O95456|PSMG1_HUMAN Proteasome assembly chaperone 1 OS=Homo sapiens GN=PSMG1 PE=1 SV=1	8	25	32.854	0	33.02	-1.35805		-0.869939	-1.54789		-1.7457		0.743835	-0.5328
O95479	GDH/6PGL endoplasmic bifunctional protein;Glucose 1-dehydrogenase;6-phosphogluconolactonase	H6PD	sp|O95479|G6PE_HUMAN GDH/6PGL endoplasmic bifunctional protein OS=Homo sapiens GN=H6PD PE=1 SV=2	13	18.2	88.892	0	100.26	1.6564	1.31017	1.10474	1.40877	1.48857	1.86774		0.466722	0.231254
O95486	Protein transport protein Sec24A	SEC24A	sp|O95486|SC24A_HUMAN Protein transport protein Sec24A OS=Homo sapiens GN=SEC24A PE=1 SV=2	22	24.6	119.75	0	135.27	0.331361	0.300182	0.396927	-0.620579	-0.266784	0.199374		1.12514	-0.572153
O95487	Protein transport protein Sec24B	SEC24B	sp|O95487|SC24B_HUMAN Protein transport protein Sec24B OS=Homo sapiens GN=SEC24B PE=1 SV=2	23	24.3	137.42	0	167.94	-0.127368	-0.432162	-0.485034	-1.18135	-0.574949	-0.928429		1.23333	-0.54672
O95571	Persulfide dioxygenase ETHE1, mitochondrial	ETHE1	sp|O95571|ETHE1_HUMAN Persulfide dioxygenase ETHE1, mitochondrial OS=Homo sapiens GN=ETHE1 PE=1 SV=2	8	37	27.873	0	38.479	0.235972		-0.0307076	-0.616592		-0.550909		1.4228	-0.686382
O95573	Long-chain-fatty-acid--CoA ligase 3	ACSL3	sp|O95573|ACSL3_HUMAN Long-chain-fatty-acid--CoA ligase 3 OS=Homo sapiens GN=ACSL3 PE=1 SV=3	26	45.4	80.419	0	301.28	-1.03599	-0.959065	-0.920134	-1.33913	-0.772308	-0.915201		0.0752056	-0.0371476
O95602	DNA-directed RNA polymerase I subunit RPA1	POLR1A	sp|O95602|RPA1_HUMAN DNA-directed RNA polymerase I subunit RPA1 OS=Homo sapiens GN=POLR1A PE=1 SV=2	26	20.5	194.81	0	69.523	-0.999221	-1.04662	-1.68511	-1.48677	-0.987589	-0.541387		0.271895	0.238401
O95630	STAM-binding protein	STAMBP	sp|O95630|STABP_HUMAN STAM-binding protein OS=Homo sapiens GN=STAMBP PE=1 SV=1	9	23.6	48.076	0	16.579	-0.323155	-0.367862	-0.581605	0.131063	-0.226679	0.124857		1.4169	0.433954
O95674	Phosphatidate cytidylyltransferase 2	CDS2	sp|O95674|CDS2_HUMAN Phosphatidate cytidylyltransferase 2 OS=Homo sapiens GN=CDS2 PE=1 SV=1	4	11.2	51.417	0	22.491	-1.44768	-0.212852	-0.962716	-1.02782	-0.538974	0.521654		0.380027	0.526036
O95696	Bromodomain-containing protein 1	BRD1	sp|O95696|BRD1_HUMAN Bromodomain-containing protein 1 OS=Homo sapiens GN=BRD1 PE=1 SV=1	5	4.2	119.52	0	6.3395	-1.36379	-1.10064		-0.881321	-2.05655			0.135383	-0.236722
O95714;Q9BVR0	E3 ubiquitin-protein ligase HERC2	HERC2	sp|O95714|HERC2_HUMAN E3 ubiquitin-protein ligase HERC2 OS=Homo sapiens GN=HERC2 PE=1 SV=2	19	6.5	527.22	0	37.764	-0.892982	-0.789536	-1.5059	-0.698319	-1.91992	-0.731135		0.0396508	-0.0536496
O95721	Synaptosomal-associated protein 29	SNAP29	sp|O95721|SNP29_HUMAN Synaptosomal-associated protein 29 OS=Homo sapiens GN=SNAP29 PE=1 SV=1	4	19.4	28.97	0	13.001	-0.0564912		-0.0552615	0.214249		-0.106778		0.24782	0.109612
O95757	Heat shock 70 kDa protein 4L	HSPA4L	sp|O95757|HS74L_HUMAN Heat shock 70 kDa protein 4L OS=Homo sapiens GN=HSPA4L PE=1 SV=3	25	36.5	94.511	0	76.476	-1.49082	-1.66763	-1.28191	-0.496224	-0.0738335	-1.1097		1.34194	0.920202
O95758	Polypyrimidine tract-binding protein 3	PTBP3	sp|O95758|PTBP3_HUMAN Polypyrimidine tract-binding protein 3 OS=Homo sapiens GN=PTBP3 PE=1 SV=2	9	18.5	59.689	0	28.973	0.714575	-0.404172	-0.896899	1.21232	-0.101722	-0.0263226		0.363641	0.556924
O95785	Protein Wiz	WIZ	sp|O95785|WIZ_HUMAN Protein Wiz OS=Homo sapiens GN=WIZ PE=1 SV=2	17	13.4	178.67	0	29.701	-0.699513	-0.867173	-0.84019	-0.873926	-0.292034	0.124593		0.706147	0.45517
O95816	BAG family molecular chaperone regulator 2	BAG2	sp|O95816|BAG2_HUMAN BAG family molecular chaperone regulator 2 OS=Homo sapiens GN=BAG2 PE=1 SV=1	7	33.2	23.772	0	14.445		1.31887	1.11956		0.737168	0.909504		1.02137	-0.395875
O95817	BAG family molecular chaperone regulator 3	BAG3	sp|O95817|BAG3_HUMAN BAG family molecular chaperone regulator 3 OS=Homo sapiens GN=BAG3 PE=1 SV=3	21	45.4	61.594	0	162.49	-0.153495	0.0137839	-0.0271603	-0.203386	-0.489929	-0.194757		1.03315	-0.2404
O95831	Apoptosis-inducing factor 1, mitochondrial	AIFM1	sp|O95831|AIFM1_HUMAN Apoptosis-inducing factor 1, mitochondrial OS=Homo sapiens GN=AIFM1 PE=1 SV=1	19	37.4	66.9	0	154.15	-0.105504	-0.374673	-0.504284	-0.966771	-0.445873	-0.385658		0.548818	-0.27128
O95833	Chloride intracellular channel protein 3	CLIC3	sp|O95833|CLIC3_HUMAN Chloride intracellular channel protein 3 OS=Homo sapiens GN=CLIC3 PE=1 SV=2	9	49.6	26.648	0	114.19	-2.20689		-2.19337	0.431035		-1.50112		0.644097	1.66509
O95834	Echinoderm microtubule-associated protein-like 2	EML2	sp|O95834|EMAL2_HUMAN Echinoderm microtubule-associated protein-like 2 OS=Homo sapiens GN=EML2 PE=1 SV=1	10	19.7	70.678	0	72.238	-0.523795	-0.527845	-0.617742	-0.284107	-0.526369	-0.497588		0.662857	0.120439
O95861	3(2),5-bisphosphate nucleotidase 1	BPNT1	sp|O95861|BPNT1_HUMAN 3(2),5-bisphosphate nucleotidase 1 OS=Homo sapiens GN=BPNT1 PE=1 SV=1	11	41.2	33.392	0	85.793	-0.529156	-0.735668	-0.659654	-0.512102	-0.861159	-1.42771		0.461401	-0.292165
O95864	Fatty acid desaturase 2	FADS2	sp|O95864|FADS2_HUMAN Fatty acid desaturase 2 OS=Homo sapiens GN=FADS2 PE=1 SV=1	2	6.5	52.259	0.0016881	3.178		1.04949	0.528771		0.141564	0.634221		0.420973	-0.401239
O95865	N(G),N(G)-dimethylarginine dimethylaminohydrolase 2	DDAH2	sp|O95865|DDAH2_HUMAN N(G),N(G)-dimethylarginine dimethylaminohydrolase 2 OS=Homo sapiens GN=DDAH2 PE=1 SV=1	10	48.1	29.644	0	98.86	0.548437	0.303342	0.336512	0.285343	-0.441654	-0.0854202		1.00055	-0.476674
O95870	Abhydrolase domain-containing protein 16A	ABHD16A	sp|O95870|ABHGA_HUMAN Protein ABHD16A OS=Homo sapiens GN=ABHD16A PE=1 SV=3	4	10.8	63.243	0	8.8164	-0.33692	-0.610411	-0.782918	1.31301	1.27953	-0.897275		0.701145	1.14184
O95967	EGF-containing fibulin-like extracellular matrix protein 2	EFEMP2	sp|O95967|FBLN4_HUMAN EGF-containing fibulin-like extracellular matrix protein 2 OS=Homo sapiens GN=EFEMP2 PE=1 SV=3	9	21.9	49.405	0	34.485	1.16234	0.795351	0.843019	1.15976	1.07998	0.662114		0.0607132	0.0337129	+
O95983	Methyl-CpG-binding domain protein 3	MBD3	sp|O95983|MBD3_HUMAN Methyl-CpG-binding domain protein 3 OS=Homo sapiens GN=MBD3 PE=1 SV=1	3	12.4	32.844	0	28.621	-1.09308		-0.948002	-0.0435864		-0.578844		0.903666	0.709325
O96005	Cleft lip and palate transmembrane protein 1	CLPTM1	sp|O96005|CLPT1_HUMAN Cleft lip and palate transmembrane protein 1 OS=Homo sapiens GN=CLPTM1 PE=1 SV=1	11	22.7	76.096	0	39.094	-0.737928	-0.433896	-0.724516	-0.457534	-1.30861	-0.787966		0.339692	-0.219256
O96008	Mitochondrial import receptor subunit TOM40 homolog	TOMM40	sp|O96008|TOM40_HUMAN Mitochondrial import receptor subunit TOM40 homolog OS=Homo sapiens GN=TOMM40 PE=1 SV=1	8	32.7	37.893	0	79.767	-0.834416	-0.822427	-0.852485	-0.514573	-0.451701	-0.727117		1.50184	0.271979
P00338	L-lactate dehydrogenase A chain	LDHA	sp|P00338|LDHA_HUMAN L-lactate dehydrogenase A chain OS=Homo sapiens GN=LDHA PE=1 SV=2	23	63.6	36.688	0	304.55	0.121413	0.104873	0.186247	-0.137267	-0.084242	-0.107881		2.9734	-0.247308
P00387	NADH-cytochrome b5 reductase 3;NADH-cytochrome b5 reductase 3 membrane-bound form;NADH-cytochrome b5 reductase 3 soluble form	CYB5R3	sp|P00387|NB5R3_HUMAN NADH-cytochrome b5 reductase 3 OS=Homo sapiens GN=CYB5R3 PE=1 SV=3	10	38.5	34.234	0	212.67	1.07772		0.854155	0.766213		0.783499		0.637448	-0.191082
P00488	Coagulation factor XIII A chain	F13A1	sp|P00488|F13A_HUMAN Coagulation factor XIII A chain OS=Homo sapiens GN=F13A1 PE=1 SV=4	4	6.1	83.266	0.00023127	4.7376	-3.8397		-2.02632	-1.78568		-1.41847		0.542349	1.33094	+
P00492	Hypoxanthine-guanine phosphoribosyltransferase	HPRT1	sp|P00492|HPRT_HUMAN Hypoxanthine-guanine phosphoribosyltransferase OS=Homo sapiens GN=HPRT1 PE=1 SV=2	5	28	24.579	0	57.453	-0.415846	-0.167604	-0.293394	-0.449828	-0.781479	-1.43733		0.934343	-0.597265
P00505	Aspartate aminotransferase, mitochondrial	GOT2	sp|P00505|AATM_HUMAN Aspartate aminotransferase, mitochondrial OS=Homo sapiens GN=GOT2 PE=1 SV=3	22	44.2	47.517	0	174.28	-0.31484	-0.507357	-0.484025	-0.731542	-0.486408	-0.690777		0.968747	-0.200835
P00519	Tyrosine-protein kinase ABL1	ABL1	sp|P00519|ABL1_HUMAN Tyrosine-protein kinase ABL1 OS=Homo sapiens GN=ABL1 PE=1 SV=4	8	10.9	122.87	0	15.636	0.0378742	-0.234414	-0.116082	1.82114	0.0554733	-1.22894		0.132755	0.320097
P00533	Epidermal growth factor receptor	EGFR	sp|P00533|EGFR_HUMAN Epidermal growth factor receptor OS=Homo sapiens GN=EGFR PE=1 SV=2	40	44	134.28	0	311.25	-0.439833	-0.642752	-0.800626	-0.832051	-0.659654	-0.812536		0.523842	-0.140344
P00966	Argininosuccinate synthase	ASS1	sp|P00966|ASSY_HUMAN Argininosuccinate synthase OS=Homo sapiens GN=ASS1 PE=1 SV=2	16	30.3	46.53	0	35.11	0.246226	-0.521453	-0.544161	0.0712136	-0.0407491	0.0816123		0.51899	0.310488
P01024	Complement C3;Complement C3 beta chain;C3-beta-c;Complement C3 alpha chain;C3a anaphylatoxin;Acylation stimulating protein;Complement C3b alpha chain;Complement C3c alpha chain fragment 1;Complement C3dg fragment;Complement C3g fragment;Complement C3d fragment;Complement C3f fragment;Complement C3c alpha chain fragment 2	C3	sp|P01024|CO3_HUMAN Complement C3 OS=Homo sapiens GN=C3 PE=1 SV=2	17	13.3	187.15	0	31.579	-1.05197	-1.92533		-0.786696	-0.149761			0.699763	1.02042
P01033	Metalloproteinase inhibitor 1	TIMP1	sp|P01033|TIMP1_HUMAN Metalloproteinase inhibitor 1 OS=Homo sapiens GN=TIMP1 PE=1 SV=1	5	34.3	23.171	0	19.36	1.49483		0.825216	2.09248		2.23192		1.00266	1.00218	+
P01891	HLA class I histocompatibility antigen, A-68 alpha chain	HLA-A	sp|P01891|1A68_HUMAN HLA class I histocompatibility antigen, A-68 alpha chain OS=Homo sapiens GN=HLA-A PE=1 SV=4	9	28.5	40.908	0	132.56	0.869635	0.45249	0.136716	-0.230482	0.447421	0.0663992		0.607836	-0.391835
P01893	Putative HLA class I histocompatibility antigen, alpha chain H	HLA-H	sp|P01893|HLAH_HUMAN Putative HLA class I histocompatibility antigen, alpha chain H OS=Homo sapiens GN=HLA-H PE=5 SV=3	5	16.9	40.891	0	13.286	0.392537	-0.0397552	0.145873	-0.606891	-0.254358	0.942083		0.103294	-0.139274
P02461	Collagen alpha-1(III) chain	COL3A1	sp|P02461|CO3A1_HUMAN Collagen alpha-1(III) chain OS=Homo sapiens GN=COL3A1 PE=1 SV=4	9	8.5	138.56	0	20.541	1.45817	1.37016	0.454387	0.205142	0.16543	0.306262		1.25953	-0.86863	+
P02545	Prelamin-A/C;Lamin-A/C	LMNA	sp|P02545|LMNA_HUMAN Prelamin-A/C OS=Homo sapiens GN=LMNA PE=1 SV=1	56	70	74.139	0	323.31	1.04488	0.695014	0.78157	1.334	1.1595	1.01271		1.09989	0.328247
P02751	Fibronectin;Anastellin;Ugl-Y1;Ugl-Y2;Ugl-Y3	FN1	sp|P02751|FINC_HUMAN Fibronectin OS=Homo sapiens GN=FN1 PE=1 SV=4	101	56.3	262.62	0	323.31	1.43002	0.726308	0.250719	0.285698	0.0612924	-0.467673		0.965004	-0.842576	+
P04049	RAF proto-oncogene serine/threonine-protein kinase	RAF1	sp|P04049|RAF1_HUMAN RAF proto-oncogene serine/threonine-protein kinase OS=Homo sapiens GN=RAF1 PE=1 SV=1	10	17.7	73.051	0	13.717	-0.346445	-0.252948	-0.163801	0.416083	-0.353856	0.350158		0.710223	0.39186
P04062	Glucosylceramidase	GBA	sp|P04062|GLCM_HUMAN Glucosylceramidase OS=Homo sapiens GN=GBA PE=1 SV=3	11	25.9	59.716	0	23.761	1.22151	0.470094	0.669299	1.82138	1.35473	1.30375		1.19159	0.706323
P04083	Annexin A1	ANXA1	sp|P04083|ANXA1_HUMAN Annexin A1 OS=Homo sapiens GN=ANXA1 PE=1 SV=2	26	72.8	38.714	0	323.31	0.531968	0.395831	0.457752	0.0127833	0.312665	0.0149266		1.50465	-0.348392	+
P04156	Major prion protein	PRNP	sp|P04156|PRIO_HUMAN Major prion protein OS=Homo sapiens GN=PRNP PE=1 SV=1	2	9.1	27.661	0	7.014	0.708408		0.454597	-0.0613303		0.112767		1.16213	-0.555784
P04181	Ornithine aminotransferase, mitochondrial;Ornithine aminotransferase, hepatic form;Ornithine aminotransferase, renal form	OAT	sp|P04181|OAT_HUMAN Ornithine aminotransferase, mitochondrial OS=Homo sapiens GN=OAT PE=1 SV=1	11	30.8	48.534	0	80.33	-0.479452	-0.0845632	-0.285741	-0.375702	0.263155	0.198871		0.599682	0.312027
P04216	Thy-1 membrane glycoprotein	THY1	sp|P04216|THY1_HUMAN Thy-1 membrane glycoprotein OS=Homo sapiens GN=THY1 PE=1 SV=2	2	14.9	17.935	0	43.204	2.02924		1.40463	0.874443		0.521553		0.979616	-1.01894
P04406;O14556	Glyceraldehyde-3-phosphate dehydrogenase	GAPDH	sp|P04406|G3P_HUMAN Glyceraldehyde-3-phosphate dehydrogenase OS=Homo sapiens GN=GAPDH PE=1 SV=3	20	73.1	36.053	0	323.31	-0.143245	-0.150817	-0.111383	-0.0176361	0.280481	0.1644		1.4698	0.277564
P04424;H7C0S8	Argininosuccinate lyase	ASL	sp|P04424|ARLY_HUMAN Argininosuccinate lyase OS=Homo sapiens GN=ASL PE=1 SV=4	10	24.6	51.657	0	29.991	-0.485095	-0.355202	-0.633927	0.141564	-1.00517	-0.651314		0.0128665	-0.0135669
P04843	Dolichyl-diphosphooligosaccharide--protein glycosyltransferase subunit 1	RPN1	sp|P04843|RPN1_HUMAN Dolichyl-diphosphooligosaccharide--protein glycosyltransferase subunit 1 OS=Homo sapiens GN=RPN1 PE=1 SV=1	27	43.7	68.569	0	283.63	0.16543	0.0267293	0.0511633	0.321582	0.742868	0.746141		1.622	0.522423
P04899;P11488;P19087;A8MTJ3;P38405	Guanine nucleotide-binding protein G(i) subunit alpha-2	GNAI2	sp|P04899|GNAI2_HUMAN Guanine nucleotide-binding protein G(i) subunit alpha-2 OS=Homo sapiens GN=GNAI2 PE=1 SV=3	13	46.8	40.45	0	142.6	0.674099	0.683831	0.599413	0.327112	0.512581	0.237808		1.58099	-0.29328
P05067	Amyloid beta A4 protein;N-APP;Soluble APP-alpha;Soluble APP-beta;C99;Beta-amyloid protein 42;Beta-amyloid protein 40;C83;P3(42);P3(40);C80;Gamma-secretase C-terminal fragment 59;Gamma-secretase C-terminal fragment 57;Gamma-secretase C-terminal fragment 50;C31	APP	sp|P05067|A4_HUMAN Amyloid beta A4 protein OS=Homo sapiens GN=APP PE=1 SV=3	13	21.7	86.942	0	93.301	0.152118	-0.047741	-0.149073	-0.444498	-0.542752	0.400866		0.226107	-0.180563
P05091;F8VP50	Aldehyde dehydrogenase, mitochondrial	ALDH2	sp|P05091|ALDH2_HUMAN Aldehyde dehydrogenase, mitochondrial OS=Homo sapiens GN=ALDH2 PE=1 SV=2	18	42.7	56.381	0	72.001	0.66339	-0.0906493	0.0920721	0.89103	0.473943	0.657549		0.814559	0.45257
P05114	Non-histone chromosomal protein HMG-14	HMGN1	sp|P05114|HMGN1_HUMAN Non-histone chromosomal protein HMG-14 OS=Homo sapiens GN=HMGN1 PE=1 SV=3	3	34	10.659	0	7.2698		-0.106638	-0.39121		-0.507132	-0.810334		0.726998	-0.409809
P05161	Ubiquitin-like protein ISG15	ISG15	sp|P05161|ISG15_HUMAN Ubiquitin-like protein ISG15 OS=Homo sapiens GN=ISG15 PE=1 SV=5	7	45.5	17.887	0	89.596	-2.44105	-2.31108	-2.71691	-1.90401	-2.63532	-1.8037		0.580707	0.375338
P05198	Eukaryotic translation initiation factor 2 subunit 1	EIF2S1	sp|P05198|IF2A_HUMAN Eukaryotic translation initiation factor 2 subunit 1 OS=Homo sapiens GN=EIF2S1 PE=1 SV=3	22	65.1	36.112	0	200	-0.553511	-0.470589	-0.510663	-0.678672	-0.391853	-0.656899		0.269927	-0.0642208
P05387	60S acidic ribosomal protein P2	RPLP2	sp|P05387|RLA2_HUMAN 60S acidic ribosomal protein P2 OS=Homo sapiens GN=RPLP2 PE=1 SV=1	3	53	11.665	0	15.145		0.0908535	-0.0906032		0.368936	3.07473		0.478969	1.72171
P05455	Lupus La protein	SSB	sp|P05455|LA_HUMAN Lupus La protein OS=Homo sapiens GN=SSB PE=1 SV=2	21	39.5	46.836	0	177.64	-0.674429	-0.678649	-0.796836	-0.448765	-0.972251	-0.841999		0.0820753	-0.0377001
P05556	Integrin beta-1	ITGB1	sp|P05556|ITB1_HUMAN Integrin beta-1 OS=Homo sapiens GN=ITGB1 PE=1 SV=2	23	27.7	88.414	0	298.12	1.06661	0.954345	0.731096	1.29131	1.33159	1.23964		1.65227	0.370165
P05997	Collagen alpha-2(V) chain	COL5A2	sp|P05997|CO5A2_HUMAN Collagen alpha-2(V) chain OS=Homo sapiens GN=COL5A2 PE=1 SV=3	14	14	144.91	0	61.365	0.870818	0.628634	0.356933	0.406754	-0.218095	-0.705876		1.04835	-0.7912	+
P06132	Uroporphyrinogen decarboxylase	UROD	sp|P06132|DCUP_HUMAN Uroporphyrinogen decarboxylase OS=Homo sapiens GN=UROD PE=1 SV=2	8	31.9	40.786	0	80.734	-0.221119	-0.174605	-0.00804374	-0.867963	0.409147	-1.06749		0.329812	-0.374178
P06400	Retinoblastoma-associated protein	RB1	sp|P06400|RB_HUMAN Retinoblastoma-associated protein OS=Homo sapiens GN=RB1 PE=1 SV=2	14	18.3	106.16	0	42.245	-0.999654	-0.855484	-0.98054	-0.410275	0.530071	-0.48835		1.17053	0.822375
P06454	Prothymosin alpha;Prothymosin alpha, N-terminally processed;Thymosin alpha-1	PTMA	sp|P06454|PTMA_HUMAN Prothymosin alpha OS=Homo sapiens GN=PTMA PE=1 SV=2	5	35.1	12.203	0	144.4		-0.491997	-0.779943		-1.77616	0.952557		0.0529467	0.22417
P06493;Q00526	Cyclin-dependent kinase 1	CDK1	sp|P06493|CDK1_HUMAN Cyclin-dependent kinase 1 OS=Homo sapiens GN=CDK1 PE=1 SV=3	12	46.5	34.095	0	73.381	-1.44497	-0.0521917	-1.18125	-1.2753	-0.755795	-1.64643		0.266667	-0.333037
P06730	Eukaryotic translation initiation factor 4E	EIF4E	sp|P06730|IF4E_HUMAN Eukaryotic translation initiation factor 4E OS=Homo sapiens GN=EIF4E PE=1 SV=2	9	43.8	25.097	0	56.428	-0.17705		-0.19967	-0.322469		-0.2601		1.04546	-0.102925
P06733	Alpha-enolase	ENO1	sp|P06733|ENOA_HUMAN Alpha-enolase OS=Homo sapiens GN=ENO1 PE=1 SV=2	32	72.4	47.168	0	323.31	-0.312599	-0.459596	-0.3531	-0.203934	-0.150577	-0.23121		1.64669	0.179858
P06737	Glycogen phosphorylase, liver form	PYGL	sp|P06737|PYGL_HUMAN Glycogen phosphorylase, liver form OS=Homo sapiens GN=PYGL PE=1 SV=4	44	50.4	97.147	0	323.31	-0.506045	-1.65023	-1.74202	-1.97971	-2.22864	-1.15393		0.402678	-0.487995
P06744;Q8N196	Glucose-6-phosphate isomerase	GPI	sp|P06744|G6PI_HUMAN Glucose-6-phosphate isomerase OS=Homo sapiens GN=GPI PE=1 SV=4	20	36.4	63.146	0	293.49	-0.423062	-0.534078	-0.473691	-0.591832	-0.589225	-0.591723		1.62379	-0.113983
P06753	Tropomyosin alpha-3 chain	TPM3	sp|P06753|TPM3_HUMAN Tropomyosin alpha-3 chain OS=Homo sapiens GN=TPM3 PE=1 SV=2	18	49.1	32.95	0	88.827	0.32458		0.280719	0.213876		0.159758		1.09827	-0.115832
P06756	Integrin alpha-V;Integrin alpha-V heavy chain;Integrin alpha-V light chain	ITGAV	sp|P06756|ITAV_HUMAN Integrin alpha-V OS=Homo sapiens GN=ITGAV PE=1 SV=2	31	32.6	116.04	0	142.46	1.33771	0.733268	0.758985	1.27107	1.54701	1.19988		0.818923	0.395995
P06865;A0A087WUJ7	Beta-hexosaminidase subunit alpha	HEXA	sp|P06865|HEXA_HUMAN Beta-hexosaminidase subunit alpha OS=Homo sapiens GN=HEXA PE=1 SV=2	10	21	60.702	0	24.477	1.1721	0.445939	0.356482	0.52085	0.0729976	0.420725		0.475828	-0.319984
P07099	Epoxide hydrolase 1	EPHX1	sp|P07099|HYEP_HUMAN Epoxide hydrolase 1 OS=Homo sapiens GN=EPHX1 PE=1 SV=1	9	18.2	52.948	0	13.719	0.805458	0.310689	0.283092	0.912726	1.03752	1.14287		1.44003	0.564627
P07355;A6NMY6	Annexin A2;Putative annexin A2-like protein	ANXA2;ANXA2P2	sp|P07355|ANXA2_HUMAN Annexin A2 OS=Homo sapiens GN=ANXA2 PE=1 SV=2;sp|A6NMY6|AXA2L_HUMAN Putative annexin A2-like protein OS=Homo sapiens GN=ANXA2P2 PE=5 SV=2	34	80.2	38.604	0	323.31	0.597126	0.491289	0.582363	0.189287	0.956874	0.422556		0.0509164	-0.0340202	+
P07437;A6NNZ2	Tubulin beta chain	TUBB	sp|P07437|TBB5_HUMAN Tubulin beta chain OS=Homo sapiens GN=TUBB PE=1 SV=2	22	55.6	49.67	0	116.56	0.0935602	-0.0465783	0.202762	0.504468	0.711935	-0.00336541		0.6465	0.321098
P07602	Prosaposin;Saposin-A;Saposin-B-Val;Saposin-B;Saposin-C;Saposin-D	PSAP	sp|P07602|SAP_HUMAN Prosaposin OS=Homo sapiens GN=PSAP PE=1 SV=2	5	11.6	58.112	0	9.357		0.250477	0.328722		1.07382	0.836247		1.47425	0.665435
P07686	Beta-hexosaminidase subunit beta;Beta-hexosaminidase subunit beta chain B;Beta-hexosaminidase subunit beta chain A	HEXB	sp|P07686|HEXB_HUMAN Beta-hexosaminidase subunit beta OS=Homo sapiens GN=HEXB PE=1 SV=3	11	20.7	63.111	0	24.319	0.960586	0.485015	0.206518	0.122474	-0.00183338	-0.115769		1.11955	-0.549082
P07737;CON__P02584	Profilin-1	PFN1	sp|P07737|PROF1_HUMAN Profilin-1 OS=Homo sapiens GN=PFN1 PE=1 SV=2	7	73.6	15.054	0	39.036	-0.272053	0.184725	0.119821	0.323658	-0.00197787	-0.0630775		0.150752	0.0753703
P07814	Bifunctional glutamate/proline--tRNA ligase;Glutamate--tRNA ligase;Proline--tRNA ligase	EPRS	sp|P07814|SYEP_HUMAN Bifunctional glutamate/proline--tRNA ligase OS=Homo sapiens GN=EPRS PE=1 SV=5	75	48.5	170.59	0	323.31	-0.53975	-0.463848	-0.517503	-1.05586	-0.65929	-0.704042		1.10489	-0.299364
P07858	Cathepsin B;Cathepsin B light chain;Cathepsin B heavy chain	CTSB	sp|P07858|CATB_HUMAN Cathepsin B OS=Homo sapiens GN=CTSB PE=1 SV=3	8	23.3	37.821	0	121	1.18288	0.747344	0.981487	0.867896	0.994652	0.776862		0.25628	-0.090768	+
P07910;P0DMR1;O60812;B7ZW38;B2RXH8;Q86SE5	Heterogeneous nuclear ribonucleoproteins C1/C2	HNRNPC	sp|P07910|HNRPC_HUMAN Heterogeneous nuclear ribonucleoproteins C1/C2 OS=Homo sapiens GN=HNRNPC PE=1 SV=4	20	45.4	33.67	0	236.1	-0.545908	-0.534934	-0.607529	-0.752097	-0.662049	-0.520335		0.504384	-0.0820364
P07942	Laminin subunit beta-1	LAMB1	sp|P07942|LAMB1_HUMAN Laminin subunit beta-1 OS=Homo sapiens GN=LAMB1 PE=1 SV=2	48	31	198.04	0	290.57	-0.207345	-0.57906	-1.29089	0.0462816	0.586597	-0.170735		1.02002	0.846478	+
P07948;P08631	Tyrosine-protein kinase Lyn	LYN	sp|P07948|LYN_HUMAN Tyrosine-protein kinase Lyn OS=Homo sapiens GN=LYN PE=1 SV=3	8	15.6	58.573	0	11.403	0.114767	0.140386	-0.275158	0.559051	-0.254892	-0.247474		0.0284706	0.0255634
P07954	Fumarate hydratase, mitochondrial	FH	sp|P07954|FUMH_HUMAN Fumarate hydratase, mitochondrial OS=Homo sapiens GN=FH PE=1 SV=3	19	36.3	54.636	0	146.86	0.148088	0.00158601	-0.0197406	-0.193948	-0.139617	-0.496549		1.223	-0.320016
P08237	ATP-dependent 6-phosphofructokinase, muscle type	PFKM	sp|P08237|PFKAM_HUMAN ATP-dependent 6-phosphofructokinase, muscle type OS=Homo sapiens GN=PFKM PE=1 SV=2	26	38.7	85.182	0	276.62	-0.537822	-0.511937	-0.369296	-0.826131	-0.561963	-0.764175		1.20364	-0.244404
P08238;Q58FF7	Heat shock protein HSP 90-beta	HSP90AB1	sp|P08238|HS90B_HUMAN Heat shock protein HSP 90-beta OS=Homo sapiens GN=HSP90AB1 PE=1 SV=4	48	60.1	83.263	0	323.31	-0.750931	-0.53483	-0.502812	-0.817409	-0.884993	-1.16968		1.27271	-0.36117
P08243	Asparagine synthetase [glutamine-hydrolyzing]	ASNS	sp|P08243|ASNS_HUMAN Asparagine synthetase [glutamine-hydrolyzing] OS=Homo sapiens GN=ASNS PE=1 SV=4	8	19.8	64.369	0	16.781	-0.467334	-0.0177675	0.0206267	-0.422656	2.30938	0.667847		0.550376	1.00635
P08473	Neprilysin	MME	sp|P08473|NEP_HUMAN Neprilysin OS=Homo sapiens GN=MME PE=1 SV=2	16	24.9	85.513	0	92.981	1.71967	-0.0404524	0.448161	2.31339	2.01125	1.55856		1.03402	1.25194
P08559;P29803	Pyruvate dehydrogenase E1 component subunit alpha, somatic form, mitochondrial	PDHA1	sp|P08559|ODPA_HUMAN Pyruvate dehydrogenase E1 component subunit alpha, somatic form, mitochondrial OS=Homo sapiens GN=PDHA1 PE=1 SV=3	14	31.8	43.295	0	30.552	-0.354704	-0.505165	-0.318272	-0.231667	-0.867015	-0.0266753		0.0226561	0.0175942
P08572	Collagen alpha-2(IV) chain;Canstatin	COL4A2	sp|P08572|CO4A2_HUMAN Collagen alpha-2(IV) chain OS=Homo sapiens GN=COL4A2 PE=1 SV=4	9	6.1	167.55	0	121.91	0.992841	0.660381	0.221197	0.67437	1.26382	0.0196308		0.0219237	0.0277994	+
P08579	U2 small nuclear ribonucleoprotein B	SNRPB2	sp|P08579|RU2B_HUMAN U2 small nuclear ribonucleoprotein B OS=Homo sapiens GN=SNRPB2 PE=1 SV=1	7	27.6	25.486	0	15.786		-0.499565	-0.439109		-0.750931	-0.995908		1.06952	-0.404083
P08621	U1 small nuclear ribonucleoprotein 70 kDa	SNRNP70	sp|P08621|RU17_HUMAN U1 small nuclear ribonucleoprotein 70 kDa OS=Homo sapiens GN=SNRNP70 PE=1 SV=2	14	35.2	51.556	0	64.551	-0.470389	-0.575379	-0.630818	-0.26953	0.711319	-0.34055		0.799208	0.592608
P08651;O00712	Nuclear factor 1 C-type	NFIC	sp|P08651|NFIC_HUMAN Nuclear factor 1 C-type OS=Homo sapiens GN=NFIC PE=1 SV=2	6	14.4	55.674	0	8.304	0.676087	-1.35871	0.423309	1.38466		0.996823		0.647081	1.27718
P08758	Annexin A5	ANXA5	sp|P08758|ANXA5_HUMAN Annexin A5 OS=Homo sapiens GN=ANXA5 PE=1 SV=2	24	70.3	35.936	0	323.31	0.983678	0.341189	0.743127	1.27673	1.75979	1.2372		1.36463	0.735244	+
P09001	39S ribosomal protein L3, mitochondrial	MRPL3	sp|P09001|RM03_HUMAN 39S ribosomal protein L3, mitochondrial OS=Homo sapiens GN=MRPL3 PE=1 SV=1	4	12.1	38.632	0	5.9257	-1.43663		-1.10225	-0.996484		0.285935		0.5204	0.914163
P09110	3-ketoacyl-CoA thiolase, peroxisomal	ACAA1	sp|P09110|THIK_HUMAN 3-ketoacyl-CoA thiolase, peroxisomal OS=Homo sapiens GN=ACAA1 PE=1 SV=2	12	46.2	44.292	0	145.77	-0.0542275	-0.14178	-0.227574	-0.123104	0.282143	-0.0887609		0.519971	0.16462
P09211	Glutathione S-transferase P	GSTP1	sp|P09211|GSTP1_HUMAN Glutathione S-transferase P OS=Homo sapiens GN=GSTP1 PE=1 SV=2	8	53.3	23.356	0	205.22	-0.820973	-0.823754	-1.20297	0.160146	-0.996283	-0.884727		0.409468	0.375611
P09417	Dihydropteridine reductase	QDPR	sp|P09417|DHPR_HUMAN Dihydropteridine reductase OS=Homo sapiens GN=QDPR PE=1 SV=2	7	42.6	25.789	0	48.985		-0.176658	-0.504571		-0.746592	-0.823652		0.926036	-0.444507
P09429;B2RPK0	High mobility group protein B1;Putative high mobility group protein B1-like 1	HMGB1;HMGB1P1	sp|P09429|HMGB1_HUMAN High mobility group protein B1 OS=Homo sapiens GN=HMGB1 PE=1 SV=3;sp|B2RPK0|HGB1A_HUMAN Putative high mobility group protein B1-like 1 OS=Homo sapiens GN=HMGB1P1 PE=5 SV=1	12	44.2	24.893	0	158.78	-0.458644	-0.0173002	-0.457019	-0.85397	1.48918	-1.11657		0.0621443	0.150536
P09486	SPARC	SPARC	sp|P09486|SPRC_HUMAN SPARC OS=Homo sapiens GN=SPARC PE=1 SV=1	8	37.3	34.632	0	28.515	0.151079		0.348572	0.249021		0.199625		0.0832562	-0.0255031	+
P09493	Tropomyosin alpha-1 chain	TPM1	sp|P09493|TPM1_HUMAN Tropomyosin alpha-1 chain OS=Homo sapiens GN=TPM1 PE=1 SV=2	21	49.6	32.708	0	87.363	1.09626	2.0345	2.07399	2.6575	-1.71028	-0.566421		0.5254	-1.60798
P09525	Annexin A4	ANXA4	sp|P09525|ANXA4_HUMAN Annexin A4 OS=Homo sapiens GN=ANXA4 PE=1 SV=4	19	55.2	35.882	0	278.63	0.816886	0.362105	0.365804	0.223917	0.649294	0.308827		0.239097	-0.12092	+
P09543	2,3-cyclic-nucleotide 3-phosphodiesterase	CNP	sp|P09543|CN37_HUMAN 2,3-cyclic-nucleotide 3-phosphodiesterase OS=Homo sapiens GN=CNP PE=1 SV=2	18	35.9	47.578	0	123.18	0.202637	-0.0708756	-0.0609088	0.219711	-0.30406	0.233152		0.0447676	0.0259834
P09601	Heme oxygenase 1	HMOX1	sp|P09601|HMOX1_HUMAN Heme oxygenase 1 OS=Homo sapiens GN=HMOX1 PE=1 SV=1	7	33	32.818	0	17.918	1.29772		0.647545	-0.12191		1.23695		0.195935	-0.415111
P09622	Dihydrolipoyl dehydrogenase, mitochondrial	DLD	sp|P09622|DLDH_HUMAN Dihydrolipoyl dehydrogenase, mitochondrial OS=Homo sapiens GN=DLD PE=1 SV=2	13	27.9	54.177	0	89.857	-0.436959	-0.484833	-0.466357	-0.526535	-0.590115	0.51167		0.296179	0.261056
P09651;Q32P51	Heterogeneous nuclear ribonucleoprotein A1;Heterogeneous nuclear ribonucleoprotein A1, N-terminally processed;Heterogeneous nuclear ribonucleoprotein A1-like 2	HNRNPA1;HNRNPA1L2	sp|P09651|ROA1_HUMAN Heterogeneous nuclear ribonucleoprotein A1 OS=Homo sapiens GN=HNRNPA1 PE=1 SV=5;sp|Q32P51|RA1L2_HUMAN Heterogeneous nuclear ribonucleoprotein A1-like 2 OS=Homo sapiens GN=HNRNPA1L2 PE=2 SV=2	18	49.7	38.746	0	232.34	-0.351976	-0.2189	-0.305985	-1.29134	-0.558007	-1.16676		1.44181	-0.713084
P09661	U2 small nuclear ribonucleoprotein A	SNRPA1	sp|P09661|RU2A_HUMAN U2 small nuclear ribonucleoprotein A OS=Homo sapiens GN=SNRPA1 PE=1 SV=2	10	40.8	28.415	0	118.45	-0.579642		-0.421689	-0.646112		-0.413058		0.0674039	-0.0289195
P09871	Complement C1s subcomponent;Complement C1s subcomponent heavy chain;Complement C1s subcomponent light chain	C1S	sp|P09871|C1S_HUMAN Complement C1s subcomponent OS=Homo sapiens GN=C1S PE=1 SV=1	7	15.3	76.684	0	13.254	1.79863	0.978342		3.02239	2.12005			0.716806	1.18273
P09874	Poly [ADP-ribose] polymerase 1	PARP1	sp|P09874|PARP1_HUMAN Poly [ADP-ribose] polymerase 1 OS=Homo sapiens GN=PARP1 PE=1 SV=4	62	56.4	113.08	0	323.31	-1.6708	-1.64539	-1.84027	-2.68511	-1.90855	-1.11241		0.148952	-0.183205
P09884	DNA polymerase alpha catalytic subunit	POLA1	sp|P09884|DPOLA_HUMAN DNA polymerase alpha catalytic subunit OS=Homo sapiens GN=POLA1 PE=1 SV=2	19	16.1	165.91	0	49.102	-0.690521	-0.535206	-1.37962	-0.0479647	0.137766	2.92102		0.876299	1.87206
P09913	Interferon-induced protein with tetratricopeptide repeats 2	IFIT2	sp|P09913|IFIT2_HUMAN Interferon-induced protein with tetratricopeptide repeats 2 OS=Homo sapiens GN=IFIT2 PE=1 SV=1	12	27.1	54.632	0	26.05	-2.3935	-2.22001	-1.01124	-0.84187		-0.870545		0.77679	1.01871
P09936	Ubiquitin carboxyl-terminal hydrolase isozyme L1	UCHL1	sp|P09936|UCHL1_HUMAN Ubiquitin carboxyl-terminal hydrolase isozyme L1 OS=Homo sapiens GN=UCHL1 PE=1 SV=2	9	53.4	24.824	0	118.17	0.986884		1.16646	1.52752		1.27685		0.771699	0.325516
P09960	Leukotriene A-4 hydrolase	LTA4H	sp|P09960|LKHA4_HUMAN Leukotriene A-4 hydrolase OS=Homo sapiens GN=LTA4H PE=1 SV=2	23	44.2	69.284	0	300.29	-0.105784	-0.554549	-0.495247	-0.73788	-0.7063	-1.29538		1.04428	-0.527992
Q71UI9;P0C0S5	Histone H2A.V;Histone H2A.Z	H2AFV;H2AFZ	sp|Q71UI9|H2AV_HUMAN Histone H2A.V OS=Homo sapiens GN=H2AFV PE=1 SV=3;sp|P0C0S5|H2AZ_HUMAN Histone H2A.Z OS=Homo sapiens GN=H2AFZ PE=1 SV=2	4	43	13.509	0	9.1401		-0.459001	-0.479533		0.109561	0.567059		1.14364	0.807576
P0DN79;P35520	Cystathionine beta-synthase	CBS	sp|P0DN79|CBSL_HUMAN Cystathionine beta-synthase-like protein OS=Homo sapiens GN=CBSL PE=3 SV=1;sp|P35520|CBS_HUMAN Cystathionine beta-synthase OS=Homo sapiens GN=CBS PE=1 SV=2	5	10	60.586	0	11.487	-0.300804	-0.124173		0.168514	0.00475299			0.882743	0.299122
P10155	60 kDa SS-A/Ro ribonucleoprotein	TROVE2	sp|P10155|RO60_HUMAN 60 kDa SS-A/Ro ribonucleoprotein OS=Homo sapiens GN=TROVE2 PE=1 SV=2	14	27.5	60.67	0	62.656	-0.239617	-0.385695	-0.491997	-0.549472	-0.0585931	0.331476		0.455729	0.28024
P10253	Lysosomal alpha-glucosidase;76 kDa lysosomal alpha-glucosidase;70 kDa lysosomal alpha-glucosidase	GAA	sp|P10253|LYAG_HUMAN Lysosomal alpha-glucosidase OS=Homo sapiens GN=GAA PE=1 SV=4	7	10.7	105.32	0	10.066		-0.53688	0.281787		-0.465341	-0.0292052		0.0859579	-0.119727
P10398	Serine/threonine-protein kinase A-Raf	ARAF	sp|P10398|ARAF_HUMAN Serine/threonine-protein kinase A-Raf OS=Homo sapiens GN=ARAF PE=1 SV=2	8	15.3	67.585	0	18.387	-0.297963	-0.696938	0.282262		0.130931	-0.386638		0.0923335	0.109693
P10515	Dihydrolipoyllysine-residue acetyltransferase component of pyruvate dehydrogenase complex, mitochondrial	DLAT	sp|P10515|ODP2_HUMAN Dihydrolipoyllysine-residue acetyltransferase component of pyruvate dehydrogenase complex, mitochondrial OS=Homo sapiens GN=DLAT PE=1 SV=3	14	28.3	68.996	0	131.7	-0.076615	-0.313943	-0.365704	-0.0794628	-0.0726344	-0.16579		0.710634	0.146125
P10586	Receptor-type tyrosine-protein phosphatase F	PTPRF	sp|P10586|PTPRF_HUMAN Receptor-type tyrosine-protein phosphatase F OS=Homo sapiens GN=PTPRF PE=1 SV=2	29	22.3	212.88	0	89.801	-0.8818	-0.860766	-0.837609	-1.42538	-1.07859	-0.620468		0.318334	-0.181424
P10619	Lysosomal protective protein;Lysosomal protective protein 32 kDa chain;Lysosomal protective protein 20 kDa chain	CTSA	sp|P10619|PPGB_HUMAN Lysosomal protective protein OS=Homo sapiens GN=CTSA PE=1 SV=2	5	11.2	54.465	0	61.441	1.67803		0.684101	0.598937		-0.00817432		0.572395	-0.885682	+
P10644	cAMP-dependent protein kinase type I-alpha regulatory subunit;cAMP-dependent protein kinase type I-alpha regulatory subunit, N-terminally processed	PRKAR1A	sp|P10644|KAP0_HUMAN cAMP-dependent protein kinase type I-alpha regulatory subunit OS=Homo sapiens GN=PRKAR1A PE=1 SV=1	16	42.5	42.981	0	136.67	0.62826	0.844787	0.691891	0.192825	-0.924098	0.569102		0.790593	-0.775703
P11047	Laminin subunit gamma-1	LAMC1	sp|P11047|LAMC1_HUMAN Laminin subunit gamma-1 OS=Homo sapiens GN=LAMC1 PE=1 SV=3	47	36.3	177.6	0	323.31	0.0176369	-0.358121	-0.871812	0.323543	1.01521	0.193078		1.18571	0.91471	+
P11142	Heat shock cognate 71 kDa protein	HSPA8	sp|P11142|HSP7C_HUMAN Heat shock cognate 71 kDa protein OS=Homo sapiens GN=HSPA8 PE=1 SV=1	40	63	70.897	0	323.31	-0.184769	-0.150994	-0.14709	-0.232684	-0.224924	-0.159235		0.786968	-0.0446634
P11172	Uridine 5-monophosphate synthase;Orotate phosphoribosyltransferase;Orotidine 5-phosphate decarboxylase	UMPS	sp|P11172|UMPS_HUMAN Uridine 5-monophosphate synthase OS=Homo sapiens GN=UMPS PE=1 SV=1	11	25	52.221	0	23.55	-0.606957	-0.451761	-0.750203	-0.130097	-0.678649	0.115832		0.675355	0.372002
P11177	Pyruvate dehydrogenase E1 component subunit beta, mitochondrial	PDHB	sp|P11177|ODPB_HUMAN Pyruvate dehydrogenase E1 component subunit beta, mitochondrial OS=Homo sapiens GN=PDHB PE=1 SV=3	14	44.8	39.233	0	137.56	-0.334371		-0.402111	-0.759747		-0.952182		1.38651	-0.487724
P11182	Lipoamide acyltransferase component of branched-chain alpha-keto acid dehydrogenase complex, mitochondrial	DBT	sp|P11182|ODB2_HUMAN Lipoamide acyltransferase component of branched-chain alpha-keto acid dehydrogenase complex, mitochondrial OS=Homo sapiens GN=DBT PE=1 SV=3	5	12.9	53.486	0	8.0079	-0.0654307	-0.0974247	0.61946	-0.274948	-1.43249	0.297954		0.482799	-0.622031
P11274	Breakpoint cluster region protein	BCR	sp|P11274|BCR_HUMAN Breakpoint cluster region protein OS=Homo sapiens GN=BCR PE=1 SV=2	14	12.5	142.82	0	24.873	-0.48754	-0.363809	0.277509	-0.780934	0.460795	-0.989965		0.182975	-0.245421
P11310	Medium-chain specific acyl-CoA dehydrogenase, mitochondrial	ACADM	sp|P11310|ACADM_HUMAN Medium-chain specific acyl-CoA dehydrogenase, mitochondrial OS=Homo sapiens GN=ACADM PE=1 SV=1	11	30.6	46.588	0	40.679	-0.0684985	-0.396441	-0.190816	0.0832474	0.727528	-0.0683321		0.824014	0.466067
P11387	DNA topoisomerase 1	TOP1	sp|P11387|TOP1_HUMAN DNA topoisomerase 1 OS=Homo sapiens GN=TOP1 PE=1 SV=2	30	38.2	90.725	0	323.31	-1.51845	-1.41561	-1.51354	-0.682557	-1.03765	-1.33909		1.12958	0.462771
P11388	DNA topoisomerase 2-alpha	TOP2A	sp|P11388|TOP2A_HUMAN DNA topoisomerase 2-alpha OS=Homo sapiens GN=TOP2A PE=1 SV=3	45	33.7	174.38	0	92.832	-1.60718	-1.63653	-1.736	-1.44902	-1.06622	-0.271252		0.981714	0.731073
P11498	Pyruvate carboxylase, mitochondrial	PC	sp|P11498|PYC_HUMAN Pyruvate carboxylase, mitochondrial OS=Homo sapiens GN=PC PE=1 SV=2	23	26	129.63	0	90.247	-0.11627	0.222681	-0.0827133	0.0569996	0.588709	1.22965		0.802028	0.61722
P11717	Cation-independent mannose-6-phosphate receptor	IGF2R	sp|P11717|MPRI_HUMAN Cation-independent mannose-6-phosphate receptor OS=Homo sapiens GN=IGF2R PE=1 SV=3	45	21.9	274.37	0	323.31	-0.820413	-0.12975	-0.68773	-0.367527	0.183709	0.16221		0.904327	0.538761
P11766	Alcohol dehydrogenase class-3	ADH5	sp|P11766|ADHX_HUMAN Alcohol dehydrogenase class-3 OS=Homo sapiens GN=ADH5 PE=1 SV=4	18	43.3	39.724	0	192.13	0.820077	0.309409	0.308943	0.162468	0.171207	-0.0983665		0.979465	-0.40104
P11802	Cyclin-dependent kinase 4	CDK4	sp|P11802|CDK4_HUMAN Cyclin-dependent kinase 4 OS=Homo sapiens GN=CDK4 PE=1 SV=2	4	14.9	33.729	0.0006453	3.4691	-0.507808		-0.391077	1.14711		0.168		0.812903	1.107
P11908	Ribose-phosphate pyrophosphokinase 2	PRPS2	sp|P11908|PRPS2_HUMAN Ribose-phosphate pyrophosphokinase 2 OS=Homo sapiens GN=PRPS2 PE=1 SV=2	9	32.7	34.769	0	52.383	-0.568495		-0.581799	-0.61394		-0.56043		0.151816	-0.0120378
P12004	Proliferating cell nuclear antigen	PCNA	sp|P12004|PCNA_HUMAN Proliferating cell nuclear antigen OS=Homo sapiens GN=PCNA PE=1 SV=1	15	65.5	28.768	0	246.26	-0.810156	-0.244651	-0.564521	-1.97534	-0.562687	-0.592876		0.437354	-0.503858
P12236;Q9H0C2	ADP/ATP translocase 3;ADP/ATP translocase 3, N-terminally processed	SLC25A6	sp|P12236|ADT3_HUMAN ADP/ATP translocase 3 OS=Homo sapiens GN=SLC25A6 PE=1 SV=4	19	54.7	32.866	0	48.584	-0.380878	-0.2881	-0.380803	-1.11463	-0.08804	-1.10104		0.540665	-0.417976
P12268	Inosine-5-monophosphate dehydrogenase 2	IMPDH2	sp|P12268|IMDH2_HUMAN Inosine-5-monophosphate dehydrogenase 2 OS=Homo sapiens GN=IMPDH2 PE=1 SV=2	22	46.5	55.804	0	323.31	-1.46112	-1.23074	-1.3847	-1.90812	-1.0932	-1.72528		0.351646	-0.21668
P12270	Nucleoprotein TPR	TPR	sp|P12270|TPR_HUMAN Nucleoprotein TPR OS=Homo sapiens GN=TPR PE=1 SV=3	66	34.3	267.29	0	317.68	-1.82225	-1.32171	-1.64021	-1.65095	-0.836836	-1.28177		0.538641	0.338203
P12429	Annexin A3	ANXA3	sp|P12429|ANXA3_HUMAN Annexin A3 OS=Homo sapiens GN=ANXA3 PE=1 SV=3	16	47.7	36.375	0	123.18	-2.702		-2.01054	-1.74164		-1.3317		0.74892	0.819601	+
P12931;P06241;Q9H3Y6;P42685	Proto-oncogene tyrosine-protein kinase Src	SRC	sp|P12931|SRC_HUMAN Proto-oncogene tyrosine-protein kinase Src OS=Homo sapiens GN=SRC PE=1 SV=3	15	32.1	59.834	0	24.688	0.143655	0.0721745	0.0576928	0.191942	0.449112	-0.240384		0.0732681	0.0423827
P12955	Xaa-Pro dipeptidase	PEPD	sp|P12955|PEPD_HUMAN Xaa-Pro dipeptidase OS=Homo sapiens GN=PEPD PE=1 SV=3	15	32	54.548	0	73.149	0.820975	0.616169	0.583615	0.0169242	0.31823	0.728661		0.658826	-0.318982
P12956	X-ray repair cross-complementing protein 6	XRCC6	sp|P12956|XRCC6_HUMAN X-ray repair cross-complementing protein 6 OS=Homo sapiens GN=XRCC6 PE=1 SV=2	34	53.5	69.842	0	323.31	-0.288258	-0.327367	-0.359027	-0.247577	-0.111602	-0.114879		1.55962	0.166865
P13010	X-ray repair cross-complementing protein 5	XRCC5	sp|P13010|XRCC5_HUMAN X-ray repair cross-complementing protein 5 OS=Homo sapiens GN=XRCC5 PE=1 SV=3	34	49.3	82.704	0	323.31	-0.210045	-0.364998	-0.371441	-0.127762	-0.0941408	-0.135745		1.64917	0.196279
P13164;Q01629;Q01628	Interferon-induced transmembrane protein 1;Interferon-induced transmembrane protein 2;Interferon-induced transmembrane protein 3	IFITM1;IFITM2;IFITM3	sp|P13164|IFM1_HUMAN Interferon-induced transmembrane protein 1 OS=Homo sapiens GN=IFITM1 PE=1 SV=3;sp|Q01629|IFM2_HUMAN Interferon-induced transmembrane protein 2 OS=Homo sapiens GN=IFITM2 PE=1 SV=2;sp|Q01628|IFM3_HUMAN Interferon-induced transmembrane pr	1	12.8	13.964	0	18.185	-0.418813	-0.420009	-1.01578	-0.432941	1.2781	0.102457		0.794455	0.934074
P13611	Versican core protein	VCAN	sp|P13611|CSPG2_HUMAN Versican core protein OS=Homo sapiens GN=VCAN PE=1 SV=3	12	3.7	372.82	0	35.658	0.716596	0.196355	-1.10905	-0.362659	-0.894939	-0.980853		0.518553	-0.680785	+
P13612	Integrin alpha-4	ITGA4	sp|P13612|ITA4_HUMAN Integrin alpha-4 OS=Homo sapiens GN=ITGA4 PE=1 SV=3	6	7.7	114.9	0	8.0994	1.84912		-0.58113	1.29525		-0.530364		0.0536679	-0.25155
P13667	Protein disulfide-isomerase A4	PDIA4	sp|P13667|PDIA4_HUMAN Protein disulfide-isomerase A4 OS=Homo sapiens GN=PDIA4 PE=1 SV=2	45	56.3	72.932	0	323.31	-0.536357	-0.58476	-0.505574	-0.00874027	-0.340057	-0.0959129		1.74499	0.393994
P13693;Q9HAU6;Q56UQ5	Translationally-controlled tumor protein	TPT1	sp|P13693|TCTP_HUMAN Translationally-controlled tumor protein OS=Homo sapiens GN=TPT1 PE=1 SV=1	5	24.4	19.595	0	13.053		-0.467713	-0.632204		-1.33486	0.191436		0.00879023	-0.0217544
P13716	Delta-aminolevulinic acid dehydratase	ALAD	sp|P13716|HEM2_HUMAN Delta-aminolevulinic acid dehydratase OS=Homo sapiens GN=ALAD PE=1 SV=1	5	19.4	36.294	0	15.405	0.606158		0.53824	-0.0323887		-0.575551		1.06914	-0.876169
P13798	Acylamino-acid-releasing enzyme	APEH	sp|P13798|ACPH_HUMAN Acylamino-acid-releasing enzyme OS=Homo sapiens GN=APEH PE=1 SV=4	17	32.1	81.224	0	140.24	-0.67738	-0.718094	-0.649028	-0.380296	-1.14159	-1.53692		0.424452	-0.338102
P13804	Electron transfer flavoprotein subunit alpha, mitochondrial	ETFA	sp|P13804|ETFA_HUMAN Electron transfer flavoprotein subunit alpha, mitochondrial OS=Homo sapiens GN=ETFA PE=1 SV=1	12	45.3	35.079	0	108.09	0.210638	0.593688	-0.162509	-0.338469	0.416732	-0.396251		0.39666	-0.319936
P13861	cAMP-dependent protein kinase type II-alpha regulatory subunit	PRKAR2A	sp|P13861|KAP2_HUMAN cAMP-dependent protein kinase type II-alpha regulatory subunit OS=Homo sapiens GN=PRKAR2A PE=1 SV=2	16	41.8	45.518	0	52.838	0.364348	0.0489336	0.0352017	-0.192134	0.328607	0.434348		0.064056	0.040779
P14314	Glucosidase 2 subunit beta	PRKCSH	sp|P14314|GLU2B_HUMAN Glucosidase 2 subunit beta OS=Homo sapiens GN=PRKCSH PE=1 SV=2	23	46.2	59.425	0	251.15	0.328032	0.197991	0.230941	0.525067	0.425352	0.718263		1.49044	0.303906
P14317	Hematopoietic lineage cell-specific protein	HCLS1	sp|P14317|HCLS1_HUMAN Hematopoietic lineage cell-specific protein OS=Homo sapiens GN=HCLS1 PE=1 SV=3	5	16.9	54.013	0	10.38	-0.0242965	-0.237133		-1.23521	-0.0169353			0.29488	-0.495359
P14324	Farnesyl pyrophosphate synthase	FDPS	sp|P14324|FPPS_HUMAN Farnesyl pyrophosphate synthase OS=Homo sapiens GN=FDPS PE=1 SV=4	6	14.1	48.275	0	101.93	-0.562474	-0.753799	-0.734491	-1.06486	-1.1051	-0.730751		0.996667	-0.283315
P14550	Alcohol dehydrogenase [NADP(+)]	AKR1A1	sp|P14550|AK1A1_HUMAN Alcohol dehydrogenase [NADP(+)] OS=Homo sapiens GN=AKR1A1 PE=1 SV=3	15	52.6	36.573	0	112.6	0.295488	-0.130334	-0.0835539	0.5065	1.15627	-0.0846551		0.580764	0.498837
P14618;P30613	Pyruvate kinase PKM	PKM	sp|P14618|KPYM_HUMAN Pyruvate kinase PKM OS=Homo sapiens GN=PKM PE=1 SV=4	43	71.8	57.936	0	323.31	0.102053	0.166972	0.214622	0.0150693	0.218099	0.017922		0.446075	-0.0775192
P14678;P63162	Small nuclear ribonucleoprotein-associated proteins B and B;Small nuclear ribonucleoprotein-associated protein N	SNRPB;SNRPN	sp|P14678|RSMB_HUMAN Small nuclear ribonucleoprotein-associated proteins B and B OS=Homo sapiens GN=SNRPB PE=1 SV=2;sp|P63162|RSMN_HUMAN Small nuclear ribonucleoprotein-associated protein N OS=Homo sapiens GN=SNRPN PE=1 SV=1	6	23.8	24.61	0	26.213	-0.2803		-0.313836	-0.014383		0.052555		1.86227	0.316154
P14735	Insulin-degrading enzyme	IDE	sp|P14735|IDE_HUMAN Insulin-degrading enzyme OS=Homo sapiens GN=IDE PE=1 SV=4	27	27.8	117.97	0	77.624	-0.284845	-0.310701	-0.373608	-0.312044	-0.822707	-0.24696		0.304311	-0.137519
P14866	Heterogeneous nuclear ribonucleoprotein L	HNRNPL	sp|P14866|HNRPL_HUMAN Heterogeneous nuclear ribonucleoprotein L OS=Homo sapiens GN=HNRNPL PE=1 SV=2	22	50.4	64.132	0	323.31	-0.250165	-0.319892	-0.315756	-0.0682413	-0.171693	0.03492		1.62666	0.226933
P15104	Glutamine synthetase	GLUL	sp|P15104|GLNA_HUMAN Glutamine synthetase OS=Homo sapiens GN=GLUL PE=1 SV=4	7	16.4	42.064	0	29.17	0.0855606	0.457332	0.715542	-1.01619	0.139862	-0.119119		0.885998	-0.751294
P15289	Arylsulfatase A;Arylsulfatase A component B;Arylsulfatase A component C	ARSA	sp|P15289|ARSA_HUMAN Arylsulfatase A OS=Homo sapiens GN=ARSA PE=1 SV=3	5	13.4	53.588	0	9.2839	1.14542	0.469678	0.494979	1.71048	1.43579	1.21083		1.32711	0.749007
P15311	Ezrin	EZR	sp|P15311|EZRI_HUMAN Ezrin OS=Homo sapiens GN=EZR PE=1 SV=4	42	57	69.412	0	201.42	-0.381912	-0.219488	0.0507454	0.0261627	-1.28835	-0.628831		0.48617	-0.446787
P15374	Ubiquitin carboxyl-terminal hydrolase isozyme L3	UCHL3	sp|P15374|UCHL3_HUMAN Ubiquitin carboxyl-terminal hydrolase isozyme L3 OS=Homo sapiens GN=UCHL3 PE=1 SV=1	5	31.3	26.182	0	79.58	-0.413096		-0.354944	0.528771		-0.594247		0.224826	0.351282
P15586	N-acetylglucosamine-6-sulfatase	GNS	sp|P15586|GNS_HUMAN N-acetylglucosamine-6-sulfatase OS=Homo sapiens GN=GNS PE=1 SV=3	10	19.4	62.081	0	25.874	1.04467	0.436482	0.476952	0.503756	0.421048	0.528371		0.351348	-0.168311
P15822	Zinc finger protein 40	HIVEP1	sp|P15822|ZEP1_HUMAN Zinc finger protein 40 OS=Homo sapiens GN=HIVEP1 PE=1 SV=3	3	1.3	296.86	0.0038469	2.6626	-0.152131	-0.0400815		0.300417	0.300651			1.71279	0.39664
P15848	Arylsulfatase B	ARSB	sp|P15848|ARSB_HUMAN Arylsulfatase B OS=Homo sapiens GN=ARSB PE=1 SV=1	4	9.2	59.687	0.00022568	4.2973	1.51485		1.07752	1.18992		1.1415		0.212348	-0.130477
P15880	40S ribosomal protein S2	RPS2	sp|P15880|RS2_HUMAN 40S ribosomal protein S2 OS=Homo sapiens GN=RPS2 PE=1 SV=2	13	50.2	31.324	0	91.25	-0.00555066	0.0977456	0.063779	-0.132657	0.257735	-0.00103915		0.0302051	-0.0106451
P15927	Replication protein A 32 kDa subunit	RPA2	sp|P15927|RFA2_HUMAN Replication protein A 32 kDa subunit OS=Homo sapiens GN=RPA2 PE=1 SV=1	4	15.6	29.247	0	7.9253	-0.00044731		-0.407	0.0180643		-0.270295		0.105157	0.0776084
P16070	CD44 antigen	CD44	sp|P16070|CD44_HUMAN CD44 antigen OS=Homo sapiens GN=CD44 PE=1 SV=3	9	13.1	81.537	0	91.649	0.800662	0.585251	0.916247	0.553557	0.548535	0.625083		0.892722	-0.191661
P16152	Carbonyl reductase [NADPH] 1	CBR1	sp|P16152|CBR1_HUMAN Carbonyl reductase [NADPH] 1 OS=Homo sapiens GN=CBR1 PE=1 SV=3	17	76.9	30.375	0	314.49	0.520045	0.401084	0.28629	-0.0255294	0.0776532	-0.271601		1.73638	-0.475632
P16220;P18846	Cyclic AMP-responsive element-binding protein 1;Cyclic AMP-dependent transcription factor ATF-1	CREB1;ATF1	sp|P16220|CREB1_HUMAN Cyclic AMP-responsive element-binding protein 1 OS=Homo sapiens GN=CREB1 PE=1 SV=2;sp|P18846|ATF1_HUMAN Cyclic AMP-dependent transcription factor ATF-1 OS=Homo sapiens GN=ATF1 PE=1 SV=2	4	17.3	36.688	0	6.6036	-0.279546	-0.305093		-0.614801	-0.0782895			0.0661788	-0.0542254
P16234	Platelet-derived growth factor receptor alpha	PDGFRA	sp|P16234|PGFRA_HUMAN Platelet-derived growth factor receptor alpha OS=Homo sapiens GN=PDGFRA PE=1 SV=1	17	21.6	122.67	0	62.985	1.60559	1.16562	0.991173	0.652968	0.920446	0.369383		1.17673	-0.606529
P16278	Beta-galactosidase	GLB1	sp|P16278|BGAL_HUMAN Beta-galactosidase OS=Homo sapiens GN=GLB1 PE=1 SV=2	8	14.9	76.074	0	68.881	0.954941	0.0454429	0.0462816	0.446256	0.671112	-0.142322		0.0204948	-0.0238728
P16298	Serine/threonine-protein phosphatase 2B catalytic subunit beta isoform	PPP3CB	sp|P16298|PP2BB_HUMAN Serine/threonine-protein phosphatase 2B catalytic subunit beta isoform OS=Homo sapiens GN=PPP3CB PE=1 SV=2	7	14.5	59.024	0	5.7337	1.35078		0.912956	0.340847		0.253747		1.18932	-0.834571
P16333	Cytoplasmic protein NCK1	NCK1	sp|P16333|NCK1_HUMAN Cytoplasmic protein NCK1 OS=Homo sapiens GN=NCK1 PE=1 SV=1	8	22.8	42.864	0	16.241	-0.176316		0.0082	3.61577		-0.804552		0.244069	1.48967
P16435	NADPH--cytochrome P450 reductase	POR	sp|P16435|NCPR_HUMAN NADPH--cytochrome P450 reductase OS=Homo sapiens GN=POR PE=1 SV=2	21	36.9	76.689	0	135.21	-0.177213	-0.637513	-0.706182	-0.210346	-0.315666	-0.211331		0.701991	0.261188
P16615;O14983;Q93084	Sarcoplasmic/endoplasmic reticulum calcium ATPase 2	ATP2A2	sp|P16615|AT2A2_HUMAN Sarcoplasmic/endoplasmic reticulum calcium ATPase 2 OS=Homo sapiens GN=ATP2A2 PE=1 SV=1	42	44	114.76	0	323.31	-0.240145	-0.281579	-0.665317	-0.173092	0.0513026	-0.418331		0.490328	0.215641
P16930	Fumarylacetoacetase	FAH	sp|P16930|FAAA_HUMAN Fumarylacetoacetase OS=Homo sapiens GN=FAH PE=1 SV=2	7	21	46.374	0	20.005	0.603597	0.234501	0.15562	-0.341519	-0.280931	0.151469		1.10514	-0.488233
P16949	Stathmin	STMN1	sp|P16949|STMN1_HUMAN Stathmin OS=Homo sapiens GN=STMN1 PE=1 SV=3	4	24.8	17.302	0	6.8905		0.178109	-0.191376		-2.1547	-1.11478		1.00774	-1.62811
P16989	Y-box-binding protein 3	YBX3	sp|P16989|YBOX3_HUMAN Y-box-binding protein 3 OS=Homo sapiens GN=YBX3 PE=1 SV=4	12	57.5	40.089	0	141.17	-0.390737	-0.296758	-0.378082	-0.243967	-0.0144705	-0.30768		0.822432	0.166486
P17050	Alpha-N-acetylgalactosaminidase	NAGA	sp|P17050|NAGAB_HUMAN Alpha-N-acetylgalactosaminidase OS=Homo sapiens GN=NAGA PE=1 SV=2	5	14.1	46.564	0	15.304	1.1333	0.836167	0.396269	1.51415	0.599889	2.27328		0.565886	0.673859
P17252;P05771;P05129	Protein kinase C alpha type	PRKCA	sp|P17252|KPCA_HUMAN Protein kinase C alpha type OS=Homo sapiens GN=PRKCA PE=1 SV=4	15	28.9	76.749	0	29.999	1.40844	1.0914	1.14333	0.686702	-0.0491135	0.749577		1.28436	-0.751999
P17302	Gap junction alpha-1 protein	GJA1	sp|P17302|CXA1_HUMAN Gap junction alpha-1 protein OS=Homo sapiens GN=GJA1 PE=1 SV=2	4	15.7	43.008	0	25.721	-0.518288	0.158725	0.178874	0.358284	1.10789	0.678793		1.15489	0.775218
P17693	HLA class I histocompatibility antigen, alpha chain G	HLA-G	sp|P17693|HLAG_HUMAN HLA class I histocompatibility antigen, alpha chain G OS=Homo sapiens GN=HLA-G PE=1 SV=1	3	10.9	38.224	0.004827	2.5731	0.693052	-0.0589838		1.43259	0.396269			0.347494	0.597393
P17812	CTP synthase 1	CTPS1	sp|P17812|PYRG1_HUMAN CTP synthase 1 OS=Homo sapiens GN=CTPS1 PE=1 SV=2	20	40.1	66.69	0	105.01	-0.56499	-0.0796	-0.0342637	-0.705947	-0.640861	-1.56584		1.01877	-0.744599
P17844	Probable ATP-dependent RNA helicase DDX5	DDX5	sp|P17844|DDX5_HUMAN Probable ATP-dependent RNA helicase DDX5 OS=Homo sapiens GN=DDX5 PE=1 SV=1	34	53.4	69.147	0	259.95	-0.609134	-0.503589	-0.494576	-1.03059	-0.736389	-0.769822		1.44028	-0.309834
P17858	ATP-dependent 6-phosphofructokinase, liver type	PFKL	sp|P17858|PFKAL_HUMAN ATP-dependent 6-phosphofructokinase, liver type OS=Homo sapiens GN=PFKL PE=1 SV=6	22	30.3	85.018	0	135.71	0.46289	0.325847	0.191815	0.228111	0.392317	0.112633		0.296833	-0.0824968
P17980	26S protease regulatory subunit 6A	PSMC3	sp|P17980|PRS6A_HUMAN 26S protease regulatory subunit 6A OS=Homo sapiens GN=PSMC3 PE=1 SV=3	19	49	49.203	0	151.46	-0.197302	-0.00876934	-0.214207	-0.103906	0.29337	0.0487942		0.758183	0.219512
P17987	T-complex protein 1 subunit alpha	TCP1	sp|P17987|TCPA_HUMAN T-complex protein 1 subunit alpha OS=Homo sapiens GN=TCP1 PE=1 SV=1	28	60.8	60.343	0	323.31	-0.527034	-0.430431	-0.365277	-0.603906	-0.498362	-0.576218		0.98159	-0.118581
P18031	Tyrosine-protein phosphatase non-receptor type 1	PTPN1	sp|P18031|PTN1_HUMAN Tyrosine-protein phosphatase non-receptor type 1 OS=Homo sapiens GN=PTPN1 PE=1 SV=1	14	40.9	49.966	0	145.01	-0.988247	-0.331463	-0.725637	-0.440812	-0.136458	-0.129623		0.964216	0.446151
P18074	TFIIH basal transcription factor complex helicase XPD subunit	ERCC2	sp|P18074|ERCC2_HUMAN TFIIH basal transcription factor complex helicase XPD subunit OS=Homo sapiens GN=ERCC2 PE=1 SV=1	3	6.7	86.908	0	13.726	-0.965925	-1.11244	-1.11247	-0.194394	-0.64345	-0.70228		1.51642	0.55024
P18084	Integrin beta-5	ITGB5	sp|P18084|ITB5_HUMAN Integrin beta-5 OS=Homo sapiens GN=ITGB5 PE=1 SV=1	10	19.5	88.053	0	17.742	0.812539	0.147828	0.364012	1	1.5801	0.738898		0.985058	0.664872
P18124	60S ribosomal protein L7	RPL7	sp|P18124|RL7_HUMAN 60S ribosomal protein L7 OS=Homo sapiens GN=RPL7 PE=1 SV=1	16	47.6	29.225	0	88.354	-0.0165412	0.0680517	0.0673633	-0.0486062	-0.00874027	-0.0943718		1.13339	-0.0901973
P18433	Receptor-type tyrosine-protein phosphatase alpha	PTPRA	sp|P18433|PTPRA_HUMAN Receptor-type tyrosine-protein phosphatase alpha OS=Homo sapiens GN=PTPRA PE=1 SV=2	5	8.7	90.599	0	9.856	0.819913	0.126048	0.164529	-0.456821	0.281669	-1.92216		0.712453	-1.06927
P18564	Integrin beta-6	ITGB6	sp|P18564|ITB6_HUMAN Integrin beta-6 OS=Homo sapiens GN=ITGB6 PE=1 SV=2	1	1.1	85.935	0.0088322	2.2444	1.09768	1.08929	0.836328	1.13619	1.42476	1.51344		1.15573	0.350364
P18583	Protein SON	SON	sp|P18583|SON_HUMAN Protein SON OS=Homo sapiens GN=SON PE=1 SV=4	15	8.8	263.83	0	32.82	-1.90882	-0.772012	-0.856711	-0.937049	-0.745841	-0.961114		0.329659	0.297847
P18615	Negative elongation factor E	NELFE	sp|P18615|NELFE_HUMAN Negative elongation factor E OS=Homo sapiens GN=NELFE PE=1 SV=3	8	30.3	43.239	0	42.93	-0.291451	-0.522799	-0.811776	0.606537		0.0116388		1.1995	0.851097
P18669;P15259;Q8N0Y7	Phosphoglycerate mutase 1	PGAM1	sp|P18669|PGAM1_HUMAN Phosphoglycerate mutase 1 OS=Homo sapiens GN=PGAM1 PE=1 SV=2	11	46.5	28.804	0	255.95	0.23131	0.212756	0.135798	0.00201835	0.433494	-0.16448		0.222509	-0.102944
P18827	Syndecan-1	SDC1	sp|P18827|SDC1_HUMAN Syndecan-1 OS=Homo sapiens GN=SDC1 PE=1 SV=3	5	15.8	32.461	0	105.35	-2.70548	-1.56277	-1.58441	-2.42291	-1.38843	-2.01392		0.00621034	0.00913604	+
P18858	DNA ligase 1	LIG1	sp|P18858|DNLI1_HUMAN DNA ligase 1 OS=Homo sapiens GN=LIG1 PE=1 SV=1	26	38.8	101.73	0	93.825	-1.3712	-1.06287	-1.27282	-1.03815	-1.54359	-1.64363		0.343598	-0.172831
P19022;P55283	Cadherin-2	CDH2	sp|P19022|CADH2_HUMAN Cadherin-2 OS=Homo sapiens GN=CDH2 PE=1 SV=4	13	25.3	99.808	0	74.684	0.535854	1.0633	1.27232	-0.423294	-0.638524	0.796432		0.985006	-1.04562
P19174	1-phosphatidylinositol 4,5-bisphosphate phosphodiesterase gamma-1	PLCG1	sp|P19174|PLCG1_HUMAN 1-phosphatidylinositol 4,5-bisphosphate phosphodiesterase gamma-1 OS=Homo sapiens GN=PLCG1 PE=1 SV=1	25	24	148.53	0	75.209	-0.381028	-0.318812	-0.406025	-0.801129	-0.49712	-0.320342		0.526684	-0.170908
P19367	Hexokinase-1	HK1	sp|P19367|HXK1_HUMAN Hexokinase-1 OS=Homo sapiens GN=HK1 PE=1 SV=3	40	45.8	102.48	0	323.31	0.599223	0.395721	0.279768	0.345396	0.552967	0.650213		0.283944	0.0912882
P19387	DNA-directed RNA polymerase II subunit RPB3	POLR2C	sp|P19387|RPB3_HUMAN DNA-directed RNA polymerase II subunit RPB3 OS=Homo sapiens GN=POLR2C PE=1 SV=2	9	48.7	31.441	0	28.469	-0.26734		-0.499626	-0.509225		-0.172587		0.0683644	0.0425772
P19447	TFIIH basal transcription factor complex helicase XPB subunit	ERCC3	sp|P19447|ERCC3_HUMAN TFIIH basal transcription factor complex helicase XPB subunit OS=Homo sapiens GN=ERCC3 PE=1 SV=1	6	9.3	89.277	0	9.541	-0.364199	-0.44605		-0.333007	-0.0720732			0.558087	0.202584
P19474	E3 ubiquitin-protein ligase TRIM21	TRIM21	sp|P19474|RO52_HUMAN E3 ubiquitin-protein ligase TRIM21 OS=Homo sapiens GN=TRIM21 PE=1 SV=1	6	16.8	54.169	0	13.4	0.139731	-0.00663718	0.339821	0.0526941		1.44122		0.456016	0.589317
P19634	Sodium/hydrogen exchanger 1	SLC9A1	sp|P19634|SL9A1_HUMAN Sodium/hydrogen exchanger 1 OS=Homo sapiens GN=SLC9A1 PE=1 SV=2	5	8.1	90.762	0	21.875	-0.830101	0.0221902	0.154194	-0.513008	2.36368	-1.07018		0.162215	0.478069
P19784	Casein kinase II subunit alpha	CSNK2A2	sp|P19784|CSK22_HUMAN Casein kinase II subunit alpha OS=Homo sapiens GN=CSNK2A2 PE=1 SV=1	4	14.9	41.213	0	27.438	-0.254221	-0.262209	-0.25367	-0.0861551		-0.787144		0.267235	-0.17995
P19838	Nuclear factor NF-kappa-B p105 subunit;Nuclear factor NF-kappa-B p50 subunit	NFKB1	sp|P19838|NFKB1_HUMAN Nuclear factor NF-kappa-B p105 subunit OS=Homo sapiens GN=NFKB1 PE=1 SV=2	18	22.8	105.35	0	47.244	0.472592	-0.299205	0.0865121	1.03386	0.614003	2.20226		1.07185	1.19674
P20042	Eukaryotic translation initiation factor 2 subunit 2	EIF2S2	sp|P20042|IF2B_HUMAN Eukaryotic translation initiation factor 2 subunit 2 OS=Homo sapiens GN=EIF2S2 PE=1 SV=2	20	65.5	38.388	0	299.1	-0.654195	-0.556457	-0.597343	-0.654513	-0.640749	-0.607924		0.43042	-0.0317302
P20073	Annexin A7	ANXA7	sp|P20073|ANXA7_HUMAN Annexin A7 OS=Homo sapiens GN=ANXA7 PE=1 SV=3	19	38.9	52.739	0	183.23	0.279768	0.0367495	-0.012912	-0.104899	-0.285689	-0.380315		1.37866	-0.358169	+
P20290	Transcription factor BTF3	BTF3	sp|P20290|BTF3_HUMAN Transcription factor BTF3 OS=Homo sapiens GN=BTF3 PE=1 SV=1	4	25.7	22.168	0	12.947		-0.0862011	-0.896173		-0.158639	-0.694368		0.0427677	0.0646839
P20339	Ras-related protein Rab-5A	RAB5A	sp|P20339|RAB5A_HUMAN Ras-related protein Rab-5A OS=Homo sapiens GN=RAB5A PE=1 SV=2	6	34.4	23.658	0	7.6432		-0.181313	-0.107586		0.122607	0.00848693		1.04266	0.209996
P20585	DNA mismatch repair protein Msh3	MSH3	sp|P20585|MSH3_HUMAN DNA mismatch repair protein Msh3 OS=Homo sapiens GN=MSH3 PE=1 SV=4	12	13.7	127.41	0	25.411	-0.44089	-0.437232	-0.448745	-1.88673	-1.00958	0.572696		0.175029	-0.332248
P20700	Lamin-B1	LMNB1	sp|P20700|LMNB1_HUMAN Lamin-B1 OS=Homo sapiens GN=LMNB1 PE=1 SV=2	45	64	66.408	0	323.31	0.671656	0.392647	0.381726	0.944259	0.555423	0.697329		0.779778	0.250327
P20839	Inosine-5-monophosphate dehydrogenase 1	IMPDH1	sp|P20839|IMDH1_HUMAN Inosine-5-monophosphate dehydrogenase 1 OS=Homo sapiens GN=IMPDH1 PE=1 SV=2	9	19.3	55.405	0	17.154	-0.653854	-0.517916	-0.310343	-0.261396	-0.585388	-0.574927		0.0472645	0.0201337
P20962	Parathymosin	PTMS	sp|P20962|PTMS_HUMAN Parathymosin OS=Homo sapiens GN=PTMS PE=1 SV=2	3	22.5	11.53	0	9.8534		1.06406	1.05631		-0.674222	0.0487942		1.20152	-1.37289
P21283;Q8NEY4	V-type proton ATPase subunit C 1	ATP6V1C1	sp|P21283|VATC1_HUMAN V-type proton ATPase subunit C 1 OS=Homo sapiens GN=ATP6V1C1 PE=1 SV=4	12	32.7	43.941	0	24.842	-0.277132	-0.32063	-0.420878	-0.485701	-0.215379	-0.393463		0.10093	-0.0253009
P21333	Filamin-A	FLNA	sp|P21333|FLNA_HUMAN Filamin-A OS=Homo sapiens GN=FLNA PE=1 SV=4	149	69.5	280.74	0	323.31	0.86995	0.627327	0.613532	1.31516	1.46519	0.925772		1.37163	0.531771
P21359	Neurofibromin;Neurofibromin truncated	NF1	sp|P21359|NF1_HUMAN Neurofibromin OS=Homo sapiens GN=NF1 PE=1 SV=2	18	7.2	319.37	0	39.714	-0.784383	-0.269617	-0.75599	-1.7083	-1.01453	-0.471749		0.512242	-0.46153
P21399	Cytoplasmic aconitate hydratase	ACO1	sp|P21399|ACOC_HUMAN Cytoplasmic aconitate hydratase OS=Homo sapiens GN=ACO1 PE=1 SV=3	30	39.3	98.398	0	190.95	0.74992	0.442121	0.330788	0.585539	0.461948	0.629753		0.14119	0.0514703
P21589	5-nucleotidase	NT5E	sp|P21589|5NTD_HUMAN 5-nucleotidase OS=Homo sapiens GN=NT5E PE=1 SV=1	16	38	63.367	0	95.914	1.02829	0.656542	0.59053	1.14124	0.901958	1.1501		0.899555	0.30598
P21810	Biglycan	BGN	sp|P21810|PGS1_HUMAN Biglycan OS=Homo sapiens GN=BGN PE=1 SV=2	11	31.5	41.654	0	71.345	1.51309	1.13185	1.12796	1.29042	1.9604	1.96732		0.867796	0.481746	+
P21912	Succinate dehydrogenase [ubiquinone] iron-sulfur subunit, mitochondrial	SDHB	sp|P21912|SDHB_HUMAN Succinate dehydrogenase [ubiquinone] iron-sulfur subunit, mitochondrial OS=Homo sapiens GN=SDHB PE=1 SV=3	10	34.6	31.629	0	27.104	-0.279336		-0.43226	0.0632269		-0.21496		0.657883	0.279931
P21953	2-oxoisovalerate dehydrogenase subunit beta, mitochondrial	BCKDHB	sp|P21953|ODBB_HUMAN 2-oxoisovalerate dehydrogenase subunit beta, mitochondrial OS=Homo sapiens GN=BCKDHB PE=1 SV=2	2	5.9	43.122	0.0034729	2.7829	0.472592		0.0850168	-0.266871		-0.645932		0.945792	-0.735206
P21980;P49221;O43548	Protein-glutamine gamma-glutamyltransferase 2	TGM2	sp|P21980|TGM2_HUMAN Protein-glutamine gamma-glutamyltransferase 2 OS=Homo sapiens GN=TGM2 PE=1 SV=2	26	45.9	77.328	0	308.58	2.05189	1.61871	1.39649	1.07293	1.15478	1.1141		1.38405	-0.575095	+
P22033	Methylmalonyl-CoA mutase, mitochondrial	MUT	sp|P22033|MUTA_HUMAN Methylmalonyl-CoA mutase, mitochondrial OS=Homo sapiens GN=MUT PE=1 SV=4	14	24.5	83.134	0	44.773	0.338795	-0.173027	-0.221001	-0.0382137	-0.171905	-0.211064		0.260411	-0.121983
P22059;Q969R2	Oxysterol-binding protein 1	OSBP	sp|P22059|OSBP1_HUMAN Oxysterol-binding protein 1 OS=Homo sapiens GN=OSBP PE=1 SV=1	18	28.6	89.42	0	114.71	0.0807941	-0.0911103	-0.261604	-0.321982	-0.283562	-0.302707		1.00035	-0.21211
P22090	40S ribosomal protein S4, Y isoform 1	RPS4Y1	sp|P22090|RS4Y1_HUMAN 40S ribosomal protein S4, Y isoform 1 OS=Homo sapiens GN=RPS4Y1 PE=1 SV=2	11	40.7	29.455	0	11.699	1.11603	1.33314	1.18403	1.53943	2.09119	0.146525		0.0276727	0.0479843
P22102	Trifunctional purine biosynthetic protein adenosine-3;Phosphoribosylamine--glycine ligase;Phosphoribosylformylglycinamidine cyclo-ligase;Phosphoribosylglycinamide formyltransferase	GART	sp|P22102|PUR2_HUMAN Trifunctional purine biosynthetic protein adenosine-3 OS=Homo sapiens GN=GART PE=1 SV=1	47	55	107.77	0	323.31	-1.02518	-1.106	-1.05116	-0.956852	-2.05727	-2.20776		0.79495	-0.679849
P22234	Multifunctional protein ADE2;Phosphoribosylaminoimidazole-succinocarboxamide synthase;Phosphoribosylaminoimidazole carboxylase	PAICS	sp|P22234|PUR6_HUMAN Multifunctional protein ADE2 OS=Homo sapiens GN=PAICS PE=1 SV=3	23	54.8	47.079	0	268.94	-1.24653	-0.992317	-0.9022	-1.52624	-1.02497	-1.18574		0.478666	-0.198634
P22307	Non-specific lipid-transfer protein	SCP2	sp|P22307|NLTP_HUMAN Non-specific lipid-transfer protein OS=Homo sapiens GN=SCP2 PE=1 SV=2	5	14.6	58.993	0	10.606	0.929564	0.517528	0.336855	0.933422	0.699463	1.05276		0.669061	0.300567
P22314	Ubiquitin-like modifier-activating enzyme 1	UBA1	sp|P22314|UBA1_HUMAN Ubiquitin-like modifier-activating enzyme 1 OS=Homo sapiens GN=UBA1 PE=1 SV=3	46	51.3	117.85	0	323.31	-0.0679085	-0.186952	-0.266906	-0.681515	-0.520438	-0.370098		1.51365	-0.350095
P22570	NADPH:adrenodoxin oxidoreductase, mitochondrial	FDXR	sp|P22570|ADRO_HUMAN NADPH:adrenodoxin oxidoreductase, mitochondrial OS=Homo sapiens GN=FDXR PE=1 SV=3	13	32.2	53.836	0	26.286	0.725698	0.339365	0.412185	1.02659	0.541317	-0.0300004		0.0205696	0.0202184
P22681;Q13191	E3 ubiquitin-protein ligase CBL	CBL	sp|P22681|CBL_HUMAN E3 ubiquitin-protein ligase CBL OS=Homo sapiens GN=CBL PE=1 SV=2	14	19.4	99.632	0	22.424	-1.16579	-0.353764	-0.388998	0.271665	-0.0683169	-0.255047		0.944441	0.618951
P22830	Ferrochelatase, mitochondrial	FECH	sp|P22830|HEMH_HUMAN Ferrochelatase, mitochondrial OS=Homo sapiens GN=FECH PE=1 SV=2	7	19.6	47.862	0	26.576	0.655901		-0.0549617	0.818196		0.531269		0.364692	0.374263
P23142	Fibulin-1	FBLN1	sp|P23142|FBLN1_HUMAN Fibulin-1 OS=Homo sapiens GN=FBLN1 PE=1 SV=4	21	34.9	77.213	0	197.4	0.966061	-1.11163	0.954717	0.321466	1.23315	1.47441		0.404904	0.739961	+
P23193;Q15560	Transcription elongation factor A protein 1	TCEA1	sp|P23193|TCEA1_HUMAN Transcription elongation factor A protein 1 OS=Homo sapiens GN=TCEA1 PE=1 SV=2	19	62.5	33.969	0	260.09	-1.46925	-1.32923	-1.52176	-1.23963	-1.10228	-1.309		1.25257	0.22311
P23229	Integrin alpha-6;Integrin alpha-6 heavy chain;Integrin alpha-6 light chain;Processed integrin alpha-6	ITGA6	sp|P23229|ITA6_HUMAN Integrin alpha-6 OS=Homo sapiens GN=ITGA6 PE=1 SV=5	25	30.8	126.6	0	247.8	-1.58641	-1.25044	-1.50001	-1.26576	-0.855536	-1.34769		0.725363	0.28929
P23246	Splicing factor, proline- and glutamine-rich	SFPQ	sp|P23246|SFPQ_HUMAN Splicing factor, proline- and glutamine-rich OS=Homo sapiens GN=SFPQ PE=1 SV=2	31	44.6	76.149	0	323.31	-0.0364815	-0.138188	-0.244736	-0.423294	-0.510889	-0.360953		1.76839	-0.29191
P23258;Q9NRH3	Tubulin gamma-1 chain;Tubulin gamma-2 chain	TUBG1;TUBG2	sp|P23258|TBG1_HUMAN Tubulin gamma-1 chain OS=Homo sapiens GN=TUBG1 PE=1 SV=2;sp|Q9NRH3|TBG2_HUMAN Tubulin gamma-2 chain OS=Homo sapiens GN=TUBG2 PE=2 SV=1	6	14.4	51.169	0	57.139	-0.31371		-0.502587	0.0589399		-0.385846		0.379061	0.244695
P23284	Peptidyl-prolyl cis-trans isomerase B	PPIB	sp|P23284|PPIB_HUMAN Peptidyl-prolyl cis-trans isomerase B OS=Homo sapiens GN=PPIB PE=1 SV=2	10	41.2	23.742	0	42.391		0.551688	0.437334		0.380951	0.998918		0.223701	0.195423
P23368;Q16798	NAD-dependent malic enzyme, mitochondrial	ME2	sp|P23368|MAOM_HUMAN NAD-dependent malic enzyme, mitochondrial OS=Homo sapiens GN=ME2 PE=1 SV=1	13	26.7	65.443	0	20.439	-0.622399	-0.633994	-0.986045	-0.262088	-0.391702	-0.753872		0.665857	0.278259
P23381	Tryptophan--tRNA ligase, cytoplasmic;T1-TrpRS;T2-TrpRS	WARS	sp|P23381|SYWC_HUMAN Tryptophan--tRNA ligase, cytoplasmic OS=Homo sapiens GN=WARS PE=1 SV=2	18	53.1	53.165	0	226.94	0.280838	-0.126108	0.121413	-0.769158	-0.210529	-0.395056		1.27451	-0.550295
P23396	40S ribosomal protein S3	RPS3	sp|P23396|RS3_HUMAN 40S ribosomal protein S3 OS=Homo sapiens GN=RPS3 PE=1 SV=2	19	78.2	26.688	0	127.95	-0.0217751	0.0482362	0.00963388	0.0479571	0.0899048	0.127369		1.17383	0.0763787
P23526	Adenosylhomocysteinase	AHCY	sp|P23526|SAHH_HUMAN Adenosylhomocysteinase OS=Homo sapiens GN=AHCY PE=1 SV=4	24	46.5	47.716	0	259.8	-0.967335	-1.14248	-0.982164	-1.57523	-1.53366	-1.24148		1.61312	-0.419461
P23528	Cofilin-1	CFL1	sp|P23528|COF1_HUMAN Cofilin-1 OS=Homo sapiens GN=CFL1 PE=1 SV=3	12	68.7	18.502	0	91.102	-0.418736	0.332049	0.185359	0.792439	-0.00911769	-0.624466		0.0141198	0.020061
P23634	Plasma membrane calcium-transporting ATPase 4	ATP2B4	sp|P23634|AT2B4_HUMAN Plasma membrane calcium-transporting ATPase 4 OS=Homo sapiens GN=ATP2B4 PE=1 SV=2	43	38.6	137.92	0	323.31	1.00547	0.569686	0.141956	0.626205	0.949572	0.379621		0.0949535	0.0794285
P23743	Diacylglycerol kinase alpha	DGKA	sp|P23743|DGKA_HUMAN Diacylglycerol kinase alpha OS=Homo sapiens GN=DGKA PE=1 SV=3	22	38.1	82.629	0	57.539	0.390558	0.0265876	-0.0584579	0.397146	-0.445539	-0.564265		0.414214	-0.323782
P23921	Ribonucleoside-diphosphate reductase large subunit	RRM1	sp|P23921|RIR1_HUMAN Ribonucleoside-diphosphate reductase large subunit OS=Homo sapiens GN=RRM1 PE=1 SV=1	25	40.4	90.069	0	94.218	-0.690358	-0.213119	-0.220732	-1.27104	-0.657309	-0.735235		0.964139	-0.513126
P24386;P26374	Rab proteins geranylgeranyltransferase component A 1	CHM	sp|P24386|RAE1_HUMAN Rab proteins geranylgeranyltransferase component A 1 OS=Homo sapiens GN=CHM PE=1 SV=3	4	7	73.475	0	8.0643	0.250719		-0.259875	-0.10341		0.767909		0.241543	0.336828
P24539	ATP synthase F(0) complex subunit B1, mitochondrial	ATP5F1	sp|P24539|AT5F1_HUMAN ATP synthase F(0) complex subunit B1, mitochondrial OS=Homo sapiens GN=ATP5F1 PE=1 SV=2	4	16.8	28.908	0	66.808		-0.0573916	0.0486547		0.443182	0.510962		1.77835	0.481441
P24593	Insulin-like growth factor-binding protein 5	IGFBP5	sp|P24593|IBP5_HUMAN Insulin-like growth factor-binding protein 5 OS=Homo sapiens GN=IGFBP5 PE=1 SV=1	6	27.9	30.57	0	11.376	1.57352		1.27453	0.37362		1.18986		0.556688	-0.642287	+
P24752	Acetyl-CoA acetyltransferase, mitochondrial	ACAT1	sp|P24752|THIL_HUMAN Acetyl-CoA acetyltransferase, mitochondrial OS=Homo sapiens GN=ACAT1 PE=1 SV=1	17	43.3	45.199	0	323.31	0.536749	-0.399902	-0.470769	-0.430314	-0.567425	-0.784731		0.639499	-0.48285
P24928	DNA-directed RNA polymerase II subunit RPB1	POLR2A	sp|P24928|RPB1_HUMAN DNA-directed RNA polymerase II subunit RPB1 OS=Homo sapiens GN=POLR2A PE=1 SV=2	32	20.2	217.17	0	121.89	-0.750154	-0.75599	-1.35649	-0.781454	-0.119495	-0.688334		0.667036	0.424452
P24941	Cyclin-dependent kinase 2	CDK2	sp|P24941|CDK2_HUMAN Cyclin-dependent kinase 2 OS=Homo sapiens GN=CDK2 PE=1 SV=2	11	40.3	33.929	0	34.997	-1.48536		-0.915772	0.446044		-0.595816		0.702426	1.12568
P25098;P35626	Beta-adrenergic receptor kinase 1	ADRBK1	sp|P25098|ARBK1_HUMAN Beta-adrenergic receptor kinase 1 OS=Homo sapiens GN=ADRBK1 PE=1 SV=2	11	17	79.573	0	10.245	0.753177	0.0395595	0.0187766	1.98874	1.26291	-0.396005		0.384401	0.681379
P25205	DNA replication licensing factor MCM3	MCM3	sp|P25205|MCM3_HUMAN DNA replication licensing factor MCM3 OS=Homo sapiens GN=MCM3 PE=1 SV=3	43	57.4	90.98	0	323.31	-1.01269	0.433494	-0.58059	-1.43889	-1.14137	-0.3394		0.470641	-0.586623
P25325	3-mercaptopyruvate sulfurtransferase	MPST	sp|P25325|THTM_HUMAN 3-mercaptopyruvate sulfurtransferase OS=Homo sapiens GN=MPST PE=1 SV=3	9	37.4	33.178	0	69.286	-0.570679		-0.268626	2.42366		-0.611777		0.322017	1.32559
P25490;O15391	Transcriptional repressor protein YY1	YY1	sp|P25490|TYY1_HUMAN Transcriptional repressor protein YY1 OS=Homo sapiens GN=YY1 PE=1 SV=2	3	7.2	44.712	0	11.011	-0.964461	-0.864885	-1.04904	-0.221691	-1.1879	-0.801808		0.318713	0.222327
P25786;B4DEV8	Proteasome subunit alpha type-1	PSMA1	sp|P25786|PSA1_HUMAN Proteasome subunit alpha type-1 OS=Homo sapiens GN=PSMA1 PE=1 SV=1	17	57.8	29.555	0	125.26	-0.116285	-0.0871049	-0.188776	0.0177795	-0.239992	-0.0485167		0.186274	0.0404789
P25788	Proteasome subunit alpha type-3	PSMA3	sp|P25788|PSA3_HUMAN Proteasome subunit alpha type-3 OS=Homo sapiens GN=PSMA3 PE=1 SV=2	9	36.1	28.433	0	102.93	-0.137235	-0.0527902	-0.240963	1.30001	0.161565	-0.449493		0.394059	0.481022
P25789	Proteasome subunit alpha type-4	PSMA4	sp|P25789|PSA4_HUMAN Proteasome subunit alpha type-4 OS=Homo sapiens GN=PSMA4 PE=1 SV=1	12	48.3	29.483	0	187.99	-0.138648		-0.175208	-0.0919865		0.0124972		0.773541	0.117183
P25940	Collagen alpha-3(V) chain	COL5A3	sp|P25940|CO5A3_HUMAN Collagen alpha-3(V) chain OS=Homo sapiens GN=COL5A3 PE=1 SV=3	2	1.8	172.12	0	16.102	0.0896338	1.19226		0.374177	1.14012			0.0562586	0.116205	+
P26006	Integrin alpha-3;Integrin alpha-3 heavy chain;Integrin alpha-3 light chain	ITGA3	sp|P26006|ITA3_HUMAN Integrin alpha-3 OS=Homo sapiens GN=ITGA3 PE=1 SV=5	18	18.3	116.61	0	65.931	-0.388752	0.0825664	0.131589	-1.00613	-0.275804	-0.334298		0.770931	-0.480545
P26196	Probable ATP-dependent RNA helicase DDX6	DDX6	sp|P26196|DDX6_HUMAN Probable ATP-dependent RNA helicase DDX6 OS=Homo sapiens GN=DDX6 PE=1 SV=2	16	41.8	54.416	0	188.81	-0.415307	-0.324076	-0.367136	-1.26625	-0.153045	-0.741614		0.472117	-0.351462
P26358	DNA (cytosine-5)-methyltransferase 1	DNMT1	sp|P26358|DNMT1_HUMAN DNA (cytosine-5)-methyltransferase 1 OS=Homo sapiens GN=DNMT1 PE=1 SV=2	50	34.1	183.16	0	226.24	-1.54473	-1.35126	-2.05529	-1.75147	-0.972761	-1.45265		0.346186	0.258135
P26368	Splicing factor U2AF 65 kDa subunit	U2AF2	sp|P26368|U2AF2_HUMAN Splicing factor U2AF 65 kDa subunit OS=Homo sapiens GN=U2AF2 PE=1 SV=4	10	33.3	53.5	0	90.038	-0.589464	-0.610389	-0.684063	-0.0846703	-0.563135	-0.860976		0.21293	0.125045
P26440	Isovaleryl-CoA dehydrogenase, mitochondrial	IVD	sp|P26440|IVD_HUMAN Isovaleryl-CoA dehydrogenase, mitochondrial OS=Homo sapiens GN=IVD PE=1 SV=1	7	17	46.319	0	14.128	0.319502		0.000432815	-0.535164		0.419107		0.15055	-0.217996
P26572	Alpha-1,3-mannosyl-glycoprotein 2-beta-N-acetylglucosaminyltransferase	MGAT1	sp|P26572|MGAT1_HUMAN Alpha-1,3-mannosyl-glycoprotein 2-beta-N-acetylglucosaminyltransferase OS=Homo sapiens GN=MGAT1 PE=1 SV=2	4	10.1	50.878	0	7.4102	-0.322144	-0.0689826	-0.0291317	-0.567789	0.507211	0.264837		0.24296	0.208173
P26583	High mobility group protein B2	HMGB2	sp|P26583|HMGB2_HUMAN High mobility group protein B2 OS=Homo sapiens GN=HMGB2 PE=1 SV=2	7	32.1	24.033	0	43.604	0.0304067		-0.132072	-0.634912		-0.332408		0.893278	-0.432827
P26599	Polypyrimidine tract-binding protein 1	PTBP1	sp|P26599|PTBP1_HUMAN Polypyrimidine tract-binding protein 1 OS=Homo sapiens GN=PTBP1 PE=1 SV=1	17	44.4	57.221	0	295.53	-0.129308	-0.371572	-0.398113	-0.508301	-0.601496	-0.73226		1.36719	-0.314355
P26640	Valine--tRNA ligase	VARS	sp|P26640|SYVC_HUMAN Valine--tRNA ligase OS=Homo sapiens GN=VARS PE=1 SV=4	56	48.4	140.47	0	323.31	-0.648281	-0.760724	-0.792907	-0.781975	-0.461978	-0.327348		0.673033	0.210203
P27348	14-3-3 protein theta	YWHAQ	sp|P27348|1433T_HUMAN 14-3-3 protein theta OS=Homo sapiens GN=YWHAQ PE=1 SV=1	18	66.1	27.764	0	323.31	0.349365	-0.0338649	0.33754	-0.414634	-0.0288225	-0.361083		1.30569	-0.48586
P27361	Mitogen-activated protein kinase 3	MAPK3	sp|P27361|MK03_HUMAN Mitogen-activated protein kinase 3 OS=Homo sapiens GN=MAPK3 PE=1 SV=4	9	24.8	43.135	0	19.755	0.60862	0.370164	0.351855	0.359746	-0.215429	0.0253123		0.974085	-0.387003
P27448	MAP/microtubule affinity-regulating kinase 3	MARK3	sp|P27448|MARK3_HUMAN MAP/microtubule affinity-regulating kinase 3 OS=Homo sapiens GN=MARK3 PE=1 SV=4	17	26.3	84.488	0	40.277	-0.527055	-0.644127		0.617769	-0.649412			0.332511	0.569769
P27487	Dipeptidyl peptidase 4;Dipeptidyl peptidase 4 membrane form;Dipeptidyl peptidase 4 soluble form	DPP4	sp|P27487|DPP4_HUMAN Dipeptidyl peptidase 4 OS=Homo sapiens GN=DPP4 PE=1 SV=2	13	19.1	88.278	0	39.868	2.03407	0.851119	0.326997	2.54799	2.21251	2.11253		1.0997	1.22028
P27635;Q96L21	60S ribosomal protein L10	RPL10	sp|P27635|RL10_HUMAN 60S ribosomal protein L10 OS=Homo sapiens GN=RPL10 PE=1 SV=4	8	36.9	24.604	0	70.897	-0.106809	0.182692	0.175045	1.18072	0.155361	-0.0166579		0.389271	0.356165
P27694	Replication protein A 70 kDa DNA-binding subunit;Replication protein A 70 kDa DNA-binding subunit, N-terminally processed	RPA1	sp|P27694|RFA1_HUMAN Replication protein A 70 kDa DNA-binding subunit OS=Homo sapiens GN=RPA1 PE=1 SV=2	22	42.2	68.137	0	180.87	-0.280598	-0.358509	-0.522882	-0.251522	0.103531	-0.574519		0.28325	0.146493
P27708	CAD protein;Glutamine-dependent carbamoyl-phosphate synthase;Aspartate carbamoyltransferase;Dihydroorotase	CAD	sp|P27708|PYR1_HUMAN CAD protein OS=Homo sapiens GN=CAD PE=1 SV=3	67	37.1	242.98	0	323.31	-1.18347	-1.23179	-1.80405	-2.20171	-1.82414	-1.71558		0.958463	-0.507373
P27797	Calreticulin	CALR	sp|P27797|CALR_HUMAN Calreticulin OS=Homo sapiens GN=CALR PE=1 SV=1	21	52	48.141	0	323.31	0.0299829	0.132906	0.115965	0.50019	0.283448	0.459012		1.91828	0.321265
P27824	Calnexin	CANX	sp|P27824|CALX_HUMAN Calnexin OS=Homo sapiens GN=CANX PE=1 SV=2	31	40.4	67.567	0	323.31	-0.177392	-0.308251	-0.0810032	0.194717	0.0367495	-0.0677423		1.1361	0.243457
P27986;Q92569	Phosphatidylinositol 3-kinase regulatory subunit alpha	PIK3R1	sp|P27986|P85A_HUMAN Phosphatidylinositol 3-kinase regulatory subunit alpha OS=Homo sapiens GN=PIK3R1 PE=1 SV=2	8	16.7	83.597	0	20.876	0.255199	0.344033	0.0687396	-0.128314	-0.0999583	0.385928		0.385989	-0.170105
P28066	Proteasome subunit alpha type-5	PSMA5	sp|P28066|PSA5_HUMAN Proteasome subunit alpha type-5 OS=Homo sapiens GN=PSMA5 PE=1 SV=3	8	41.9	26.411	0	68.427	-0.140539		-0.209411	1.05735		0.285343		0.794179	0.84632
P28070	Proteasome subunit beta type-4	PSMB4	sp|P28070|PSB4_HUMAN Proteasome subunit beta type-4 OS=Homo sapiens GN=PSMB4 PE=1 SV=4	6	29.9	29.204	0	17.478		-0.013742	-0.049024		1.71251	0.100978		0.438294	0.938126
P28072	Proteasome subunit beta type-6	PSMB6	sp|P28072|PSB6_HUMAN Proteasome subunit beta type-6 OS=Homo sapiens GN=PSMB6 PE=1 SV=4	3	12.1	25.357	0	5.5467		0.206768	0.0224743		0.703189	-0.247971		0.0771336	0.112988
P28288	ATP-binding cassette sub-family D member 3	ABCD3	sp|P28288|ABCD3_HUMAN ATP-binding cassette sub-family D member 3 OS=Homo sapiens GN=ABCD3 PE=1 SV=1	6	7.7	75.475	0	9.9514	0.203013	-0.0263667	-0.579318	0.449324	0.10675	0.130931		0.637183	0.363225
P28290	Sperm-specific antigen 2	SSFA2	sp|P28290|SSFA2_HUMAN Sperm-specific antigen 2 OS=Homo sapiens GN=SSFA2 PE=1 SV=3	18	19.4	138.38	0	48.203	0.134747	-0.239174	-0.352529	-1.16929	-0.680035	1.30521		0.0124503	-0.0290524
P28331	NADH-ubiquinone oxidoreductase 75 kDa subunit, mitochondrial	NDUFS1	sp|P28331|NDUS1_HUMAN NADH-ubiquinone oxidoreductase 75 kDa subunit, mitochondrial OS=Homo sapiens GN=NDUFS1 PE=1 SV=3	32	54.1	79.467	0	323.31	0.109026	-0.191821	-0.311793	0.266397	0.290188	0.347552		1.56276	0.432908
P28340;M0R3H8	DNA polymerase delta catalytic subunit	POLD1	sp|P28340|DPOD1_HUMAN DNA polymerase delta catalytic subunit OS=Homo sapiens GN=POLD1 PE=1 SV=2	31	31.3	123.63	0	119.66	-1.78389	-1.22183	-1.36108	-1.69218	-1.37546	-0.74241		0.221848	0.185583
P28370	Probable global transcription activator SNF2L1	SMARCA1	sp|P28370|SMCA1_HUMAN Probable global transcription activator SNF2L1 OS=Homo sapiens GN=SMARCA1 PE=1 SV=2	26	24.1	122.6	0	29.433	0.830742	0.735002	0.867422	-0.315253	1.57381	0.84318		0.0700848	-0.110476
P28715;R4GMW8	DNA repair protein complementing XP-G cells	ERCC5;BIVM-ERCC5	sp|P28715|ERCC5_HUMAN DNA repair protein complementing XP-G cells OS=Homo sapiens GN=ERCC5 PE=1 SV=3;tr|R4GMW8|R4GMW8_HUMAN Protein BIVM-ERCC5 (Fragment) OS=Homo sapiens GN=BIVM-ERCC5 PE=4 SV=1	3	2.7	133.11	0.00044307	3.9671	1.07519	0.555914		0.936742	1.84527			0.413295	0.575453
P28799	Granulins;Acrogranin;Paragranulin;Granulin-1;Granulin-2;Granulin-3;Granulin-4;Granulin-5;Granulin-6;Granulin-7	GRN	sp|P28799|GRN_HUMAN Granulins OS=Homo sapiens GN=GRN PE=1 SV=2	5	9.6	63.544	0.00023529	5.1545	0.611928	0.908813	0.361544		0.317073	0.0507454		0.836296	-0.443519
P29144	Tripeptidyl-peptidase 2	TPP2	sp|P29144|TPP2_HUMAN Tripeptidyl-peptidase 2 OS=Homo sapiens GN=TPP2 PE=1 SV=4	53	48.6	138.35	0	308.55	0.0886844	-0.00921937	-0.0290138	-0.555545	-0.0812932	-0.188134		0.919949	-0.291808
P29218	Inositol monophosphatase 1	IMPA1	sp|P29218|IMPA1_HUMAN Inositol monophosphatase 1 OS=Homo sapiens GN=IMPA1 PE=1 SV=1	9	32.5	30.188	0	21.522	0.182311	0.00762616	-0.053329	-0.16054	-0.246395	-0.481646		1.34135	-0.34173
P29317;Q15375;Q06187;P29322	Ephrin type-A receptor 2	EPHA2	sp|P29317|EPHA2_HUMAN Ephrin type-A receptor 2 OS=Homo sapiens GN=EPHA2 PE=1 SV=2	28	36.1	108.27	0	103.23	-1.23402	-0.716529	-0.691196	-1.31133	-1.08326	-0.673578		0.214824	-0.14214
P29353	SHC-transforming protein 1	SHC1	sp|P29353|SHC1_HUMAN SHC-transforming protein 1 OS=Homo sapiens GN=SHC1 PE=1 SV=4	9	23	62.821	0	45.665	-0.434871	-0.148209	-0.475134	-0.0934326	0.135929	0.51339		1.23465	0.538033
P29372	DNA-3-methyladenine glycosylase	MPG	sp|P29372|3MG_HUMAN DNA-3-methyladenine glycosylase OS=Homo sapiens GN=MPG PE=1 SV=3	7	36.6	32.868	0	30.382	-0.114488		-0.161137	0.751549		0.45386		1.40906	0.740517
P29401	Transketolase	TKT	sp|P29401|TKT_HUMAN Transketolase OS=Homo sapiens GN=TKT PE=1 SV=3	31	45.9	67.877	0	323.31	0.200755	-0.130492	-0.134715	-0.121031	-0.394051	-0.24501		0.784843	-0.23188
P29466;Q5EG05	Caspase-1;Caspase-1 subunit p20;Caspase-1 subunit p10	CASP1	sp|P29466|CASP1_HUMAN Caspase-1 OS=Homo sapiens GN=CASP1 PE=1 SV=1	4	12.6	45.158	0	6.4126	1.214		0.806365	0.299362		0.188654		1.16562	-0.766175
P29558;Q6XE24	RNA-binding motif, single-stranded-interacting protein 1	RBMS1	sp|P29558|RBMS1_HUMAN RNA-binding motif, single-stranded-interacting protein 1 OS=Homo sapiens GN=RBMS1 PE=1 SV=3	4	13.1	44.505	0	32.07	0.369941	0.513592	0.200002	0.279174	-0.0282633	-0.0105122		0.977754	-0.281045
P29692	Elongation factor 1-delta	EEF1D	sp|P29692|EF1D_HUMAN Elongation factor 1-delta OS=Homo sapiens GN=EEF1D PE=1 SV=5	15	57.7	31.121	0	323.31	-0.217675	-0.278899	-0.154394	-0.148705	-0.0632585	-0.274791		0.314452	0.0547377
P29992;O95837	Guanine nucleotide-binding protein subunit alpha-11	GNA11	sp|P29992|GNA11_HUMAN Guanine nucleotide-binding protein subunit alpha-11 OS=Homo sapiens GN=GNA11 PE=1 SV=2	12	35.4	42.123	0	38.553	0.964805		0.559932	0.614192		0.622181		0.259427	-0.144183
P30038	Delta-1-pyrroline-5-carboxylate dehydrogenase, mitochondrial	ALDH4A1	sp|P30038|AL4A1_HUMAN Delta-1-pyrroline-5-carboxylate dehydrogenase, mitochondrial OS=Homo sapiens GN=ALDH4A1 PE=1 SV=3	8	16.3	61.719	0	24.079	0.28558	0.350384	0.320658	0.0809305	0.532866	-0.214525		0.354223	-0.185784
P30040	Endoplasmic reticulum resident protein 29	ERP29	sp|P30040|ERP29_HUMAN Endoplasmic reticulum resident protein 29 OS=Homo sapiens GN=ERP29 PE=1 SV=4	7	30.3	28.993	0	97.885	-0.048084	-0.184244	-0.206295	0.0385766	0.373063	-0.386751		0.2752	0.154504
P30041	Peroxiredoxin-6	PRDX6	sp|P30041|PRDX6_HUMAN Peroxiredoxin-6 OS=Homo sapiens GN=PRDX6 PE=1 SV=3	17	67	25.035	0	186.54	-0.241117	-0.443556	-0.355719	-0.821075	-0.17909	-1.14401		0.564243	-0.367928
P30050	60S ribosomal protein L12	RPL12	sp|P30050|RL12_HUMAN 60S ribosomal protein L12 OS=Homo sapiens GN=RPL12 PE=1 SV=1	7	54.5	17.818	0	91.224		0.0163537	0.15004		1.03794	-0.0863848		0.252019	0.392583
P30084	Enoyl-CoA hydratase, mitochondrial	ECHS1	sp|P30084|ECHM_HUMAN Enoyl-CoA hydratase, mitochondrial OS=Homo sapiens GN=ECHS1 PE=1 SV=4	9	45.2	31.387	0	89.836	0.380064		-0.108052	0.0192037		-0.143644		0.282669	-0.198226
P30086	Phosphatidylethanolamine-binding protein 1;Hippocampal cholinergic neurostimulating peptide	PEBP1	sp|P30086|PEBP1_HUMAN Phosphatidylethanolamine-binding protein 1 OS=Homo sapiens GN=PEBP1 PE=1 SV=3	7	49.2	21.057	0	125.22		0.190678	0.0557509		0.0468402	0.102725		0.24004	-0.0484317
P30260	Cell division cycle protein 27 homolog	CDC27	sp|P30260|CDC27_HUMAN Cell division cycle protein 27 homolog OS=Homo sapiens GN=CDC27 PE=1 SV=2	10	19.1	91.866	0	25.414	-0.611645	-0.717786	-0.655149	-0.243523	-0.870809	-0.268765		0.410868	0.200494
P30419	Glycylpeptide N-tetradecanoyltransferase 1	NMT1	sp|P30419|NMT1_HUMAN Glycylpeptide N-tetradecanoyltransferase 1 OS=Homo sapiens GN=NMT1 PE=1 SV=2	10	22.2	56.806	0	45.503	-0.0827592	-0.119698	-0.0352391	0.0611541	-0.198858	0.343123		0.393763	0.147706
P30519	Heme oxygenase 2	HMOX2	sp|P30519|HMOX2_HUMAN Heme oxygenase 2 OS=Homo sapiens GN=HMOX2 PE=1 SV=2	12	37.7	36.032	0	143.15	-0.902902	-0.961901	-0.940229	-0.943167	-1.3065	-1.40133		0.937285	-0.281989
P30520	Adenylosuccinate synthetase isozyme 2	ADSS	sp|P30520|PURA2_HUMAN Adenylosuccinate synthetase isozyme 2 OS=Homo sapiens GN=ADSS PE=1 SV=3	12	31.4	50.097	0	152.4	-0.66605	-0.458287	-0.498525	-0.674614	-0.0136983	0.482745		0.622687	0.472432
P30530	Tyrosine-protein kinase receptor UFO	AXL	sp|P30530|UFO_HUMAN Tyrosine-protein kinase receptor UFO OS=Homo sapiens GN=AXL PE=1 SV=3	6	10.1	98.335	0	10.527	0.0482362	0.384934		-1.21136	1.19988			0.059524	-0.222329
P30533	Alpha-2-macroglobulin receptor-associated protein	LRPAP1	sp|P30533|AMRP_HUMAN Alpha-2-macroglobulin receptor-associated protein OS=Homo sapiens GN=LRPAP1 PE=1 SV=1	16	43.7	41.465	0	52.19	1.12247	0.763836	0.559736	0.568908	1.05228	0.776862		0.0247963	-0.0160001
P30566	Adenylosuccinate lyase	ADSL	sp|P30566|PUR8_HUMAN Adenylosuccinate lyase OS=Homo sapiens GN=ADSL PE=1 SV=2	11	24.4	54.889	0	79.338	-0.740336	-0.584739	-0.597103	-1.05793	-0.655649	-0.443831		0.157165	-0.0784111
P30740	Leukocyte elastase inhibitor	SERPINB1	sp|P30740|ILEU_HUMAN Leukocyte elastase inhibitor OS=Homo sapiens GN=SERPINB1 PE=1 SV=1	10	26.9	42.741	0	31.62	0.798175	0.864493	0.593306	0.564427	0.156397	0.650121		0.787872	-0.29501	+
P30825	High affinity cationic amino acid transporter 1	SLC7A1	sp|P30825|CTR1_HUMAN High affinity cationic amino acid transporter 1 OS=Homo sapiens GN=SLC7A1 PE=1 SV=1	3	4.6	67.638	0	21.562	-0.500075	-0.0929094	-0.556054	-1.89186	-0.687079	-1.79201		1.22256	-1.07397
P30837	Aldehyde dehydrogenase X, mitochondrial	ALDH1B1	sp|P30837|AL1B1_HUMAN Aldehyde dehydrogenase X, mitochondrial OS=Homo sapiens GN=ALDH1B1 PE=1 SV=3	8	22.6	57.206	0	43.385	0.572599	0.0659859	0.295841	0.113034	-0.328399	-0.0696638		0.979215	-0.406485
P30876	DNA-directed RNA polymerase II subunit RPB2	POLR2B	sp|P30876|RPB2_HUMAN DNA-directed RNA polymerase II subunit RPB2 OS=Homo sapiens GN=POLR2B PE=1 SV=1	40	38.2	133.9	0	216.31	-0.435515	-0.655808	-0.705265	-0.418061	-0.258701	-0.908334		0.121164	0.0704969
P31040	Succinate dehydrogenase [ubiquinone] flavoprotein subunit, mitochondrial	SDHA	sp|P31040|SDHA_HUMAN Succinate dehydrogenase [ubiquinone] flavoprotein subunit, mitochondrial OS=Homo sapiens GN=SDHA PE=1 SV=2	17	35.2	72.691	0	267.18	-0.102248	-0.332371	-0.354926	0.156138	0.0663992	0.377624		1.70891	0.463235
P31146	Coronin-1A	CORO1A	sp|P31146|COR1A_HUMAN Coronin-1A OS=Homo sapiens GN=CORO1A PE=1 SV=4	8	16.7	51.026	0	15.7	-1.52599	-0.61266	-0.605661	-1.28835	-2.06945	-2.24612		1.05571	-0.953201
P31150	Rab GDP dissociation inhibitor alpha	GDI1	sp|P31150|GDIA_HUMAN Rab GDP dissociation inhibitor alpha OS=Homo sapiens GN=GDI1 PE=1 SV=2	18	48.1	50.582	0	178.78	0.54092	0.485015	0.447738	0.706995	0.490365	0.792939		0.851046	0.172209
P31153	S-adenosylmethionine synthase isoform type-2	MAT2A	sp|P31153|METK2_HUMAN S-adenosylmethionine synthase isoform type-2 OS=Homo sapiens GN=MAT2A PE=1 SV=1	11	29.6	43.66	0	66.475	-0.430567	-0.452945	-0.428488	-0.45111	0.0926134	0.0129261		0.884366	0.322143
P31323	cAMP-dependent protein kinase type II-beta regulatory subunit	PRKAR2B	sp|P31323|KAP3_HUMAN cAMP-dependent protein kinase type II-beta regulatory subunit OS=Homo sapiens GN=PRKAR2B PE=1 SV=3	4	14.6	46.302	0	13.401	1.11063		1.06778	0.134615		0.981341		0.472638	-0.531225
P31327	Carbamoyl-phosphate synthase [ammonia], mitochondrial	CPS1	sp|P31327|CPSM_HUMAN Carbamoyl-phosphate synthase [ammonia], mitochondrial OS=Homo sapiens GN=CPS1 PE=1 SV=2	25	23.1	164.94	0	43.977	-0.78595	-0.869201	-0.922319	-0.937685	0.719665	0.123931		0.78532	0.827794
P31350	Ribonucleoside-diphosphate reductase subunit M2	RRM2	sp|P31350|RIR2_HUMAN Ribonucleoside-diphosphate reductase subunit M2 OS=Homo sapiens GN=RRM2 PE=1 SV=1	7	24.9	44.877	0	36.046	-1.41265	-1.3456	-1.38586	-0.255891	-0.0221999	-1.22149		1.1278	0.881514
P31749	RAC-alpha serine/threonine-protein kinase	AKT1	sp|P31749|AKT1_HUMAN RAC-alpha serine/threonine-protein kinase OS=Homo sapiens GN=AKT1 PE=1 SV=2	7	17.5	55.686	0	14.032	0.269512	0.123136	0.396269	0.578601	0.380397	-0.360675		0.0752899	-0.0635317
P31751	RAC-beta serine/threonine-protein kinase	AKT2	sp|P31751|AKT2_HUMAN RAC-beta serine/threonine-protein kinase OS=Homo sapiens GN=AKT2 PE=1 SV=2	7	21	55.768	0	10.959	-0.288699	-0.106172	-0.118978	-0.909743		0.321928		0.0919532	-0.122625
P31937	3-hydroxyisobutyrate dehydrogenase, mitochondrial	HIBADH	sp|P31937|3HIDH_HUMAN 3-hydroxyisobutyrate dehydrogenase, mitochondrial OS=Homo sapiens GN=HIBADH PE=1 SV=2	7	27.4	35.329	0	147.42	0.717474	0.0500489	0.139339	0.376957	0.161694	0.156526		0.115807	-0.0705612
P31942	Heterogeneous nuclear ribonucleoprotein H3	HNRNPH3	sp|P31942|HNRH3_HUMAN Heterogeneous nuclear ribonucleoprotein H3 OS=Homo sapiens GN=HNRNPH3 PE=1 SV=2	11	44.2	36.926	0	180.38	-0.216116	-0.144074	-0.285689	-0.185573	-0.00319192	-0.150401		0.670087	0.102238
P31943	Heterogeneous nuclear ribonucleoprotein H;Heterogeneous nuclear ribonucleoprotein H, N-terminally processed	HNRNPH1	sp|P31943|HNRH1_HUMAN Heterogeneous nuclear ribonucleoprotein H OS=Homo sapiens GN=HNRNPH1 PE=1 SV=4	15	43.2	49.229	0	323.31	-0.0782133	-0.104837	-0.211582	0.0706641	0.247684	0.0237522		1.43751	0.245578
P31946	14-3-3 protein beta/alpha;14-3-3 protein beta/alpha, N-terminally processed	YWHAB	sp|P31946|1433B_HUMAN 14-3-3 protein beta/alpha OS=Homo sapiens GN=YWHAB PE=1 SV=3	14	61.4	28.082	0	323.31	0.169155	-0.364385	0.051024	-0.676803	-0.0407788	-0.52108		0.659158	-0.364819
P31947	14-3-3 protein sigma	SFN	sp|P31947|1433S_HUMAN 14-3-3 protein sigma OS=Homo sapiens GN=SFN PE=1 SV=1	17	62.1	27.774	0	323.31	-2.87981	-2.50857	-3.29237	-2.38052	-2.69554	-1.74633		0.79625	0.619454
P31948	Stress-induced-phosphoprotein 1	STIP1	sp|P31948|STIP1_HUMAN Stress-induced-phosphoprotein 1 OS=Homo sapiens GN=STIP1 PE=1 SV=1	44	65.2	62.639	0	269.53	-0.678187	-0.425327	-0.345235	-0.569993	-0.738289	-0.911668		0.848598	-0.257067
P32119	Peroxiredoxin-2	PRDX2	sp|P32119|PRDX2_HUMAN Peroxiredoxin-2 OS=Homo sapiens GN=PRDX2 PE=1 SV=5	6	26.8	21.892	0	7.005		0.191184	-0.119134		-0.324076	0.392757		0.00132617	-0.00168406
P32322	Pyrroline-5-carboxylate reductase 1, mitochondrial	PYCR1	sp|P32322|P5CR1_HUMAN Pyrroline-5-carboxylate reductase 1, mitochondrial OS=Homo sapiens GN=PYCR1 PE=1 SV=2	9	37.3	33.36	0	72.712	-0.0533889		0.609566	0.512682		0.113701		0.0287366	0.0351028
P32456	Interferon-induced guanylate-binding protein 2	GBP2	sp|P32456|GBP2_HUMAN Guanylate-binding protein 2 OS=Homo sapiens GN=GBP2 PE=1 SV=3	4	9.6	67.208	0	21.571	1.44334	0.856946	1.12506	0.867501	-0.711204	-0.572136		1.13111	-1.28039
P32519	ETS-related transcription factor Elf-1	ELF1	sp|P32519|ELF1_HUMAN ETS-related transcription factor Elf-1 OS=Homo sapiens GN=ELF1 PE=1 SV=2	5	14.5	67.497	0	8.4088	-0.347068	-0.0216286		1.131	0.485427			0.954733	0.99256
P33121;Q9ULC5	Long-chain-fatty-acid--CoA ligase 1	ACSL1	sp|P33121|ACSL1_HUMAN Long-chain-fatty-acid--CoA ligase 1 OS=Homo sapiens GN=ACSL1 PE=1 SV=1	18	28.5	77.942	0	47.35	-0.216753	-0.908199	-0.859143	-0.154667	-0.4455	-0.0194774		0.823928	0.454817
P33176;Q12840	Kinesin-1 heavy chain	KIF5B	sp|P33176|KINH_HUMAN Kinesin-1 heavy chain OS=Homo sapiens GN=KIF5B PE=1 SV=1	56	63.9	109.68	0	323.31	-0.0411647	4.06091	-0.0621133	-0.949728	-0.87102	-0.947306		0.751125	-2.2419
P33240	Cleavage stimulation factor subunit 2	CSTF2	sp|P33240|CSTF2_HUMAN Cleavage stimulation factor subunit 2 OS=Homo sapiens GN=CSTF2 PE=1 SV=1	9	19.9	60.959	0.00023646	5.2543	-0.209028	-0.0262638	-0.0121843	-0.117678	0.0935602	0.416515		0.564627	0.213291
P33527	Multidrug resistance-associated protein 1	ABCC1	sp|P33527|MRP1_HUMAN Multidrug resistance-associated protein 1 OS=Homo sapiens GN=ABCC1 PE=1 SV=3	8	6.8	171.59	0	15.975	-0.213939	0.521855	-0.190882	-1.03159	0.558072	0.159629		0.0960147	-0.143642
P33991;Q9UJA3	DNA replication licensing factor MCM4	MCM4	sp|P33991|MCM4_HUMAN DNA replication licensing factor MCM4 OS=Homo sapiens GN=MCM4 PE=1 SV=5	35	50.3	96.557	0	176.52	-1.14411	-0.673693	-0.75358	-1.08274	-0.912863	-1.04484		0.43428	-0.156355
P33992	DNA replication licensing factor MCM5	MCM5	sp|P33992|MCM5_HUMAN DNA replication licensing factor MCM5 OS=Homo sapiens GN=MCM5 PE=1 SV=5	36	53.5	82.285	0	154.98	-0.946499	-0.46935	-0.608716	-1.20719	-0.794282	-1.07765		0.875631	-0.35152
P33993	DNA replication licensing factor MCM7	MCM7	sp|P33993|MCM7_HUMAN DNA replication licensing factor MCM7 OS=Homo sapiens GN=MCM7 PE=1 SV=4	26	40.1	81.307	0	198.01	-1.01815	-0.468471	-0.650001	-0.907278	-0.960047	-1.19856		0.771781	-0.309755
P34896	Serine hydroxymethyltransferase, cytosolic	SHMT1	sp|P34896|GLYC_HUMAN Serine hydroxymethyltransferase, cytosolic OS=Homo sapiens GN=SHMT1 PE=1 SV=1	13	29.8	53.082	0	67.61	-0.920516	-0.801984	-1.02953	0.221568	-0.82928	-0.650159		0.683974	0.498052
P34897	Serine hydroxymethyltransferase, mitochondrial	SHMT2	sp|P34897|GLYM_HUMAN Serine hydroxymethyltransferase, mitochondrial OS=Homo sapiens GN=SHMT2 PE=1 SV=3	19	33.3	55.992	0	115.49	-0.696354	-0.468511	-0.449592	-0.592375	-0.139967	-0.456365		0.383372	0.141916
P35052	Glypican-1;Secreted glypican-1	GPC1	sp|P35052|GPC1_HUMAN Glypican-1 OS=Homo sapiens GN=GPC1 PE=1 SV=2	17	38	61.68	0	57.918	-1.20174	0.523261	0.263635	-1.51779	-0.822733	-0.37589		0.535824	-0.767189	+
P35249	Replication factor C subunit 4	RFC4	sp|P35249|RFC4_HUMAN Replication factor C subunit 4 OS=Homo sapiens GN=RFC4 PE=1 SV=2	11	36.6	39.681	0	61.618	-1.03774		-0.881162	-1.61035		0.201383		0.0939347	0.25497
P35250	Replication factor C subunit 2	RFC2	sp|P35250|RFC2_HUMAN Replication factor C subunit 2 OS=Homo sapiens GN=RFC2 PE=1 SV=3	12	41.5	39.157	0	28.523	-1.1978		-0.830203	-0.470069		-1.37924		0.0593764	0.089344
P35251	Replication factor C subunit 1	RFC1	sp|P35251|RFC1_HUMAN Replication factor C subunit 1 OS=Homo sapiens GN=RFC1 PE=1 SV=4	19	21.6	128.25	0	71.043	-1.1223	-0.827513	-0.931948	-1.69755	-0.940589	-0.590006		0.125021	-0.115459
P35556;Q75N90	Fibrillin-2	FBN2	sp|P35556|FBN2_HUMAN Fibrillin-2 OS=Homo sapiens GN=FBN2 PE=1 SV=3	51	23	314.77	0	199.73	-0.0877027	0.126048	-0.425928	-0.524064	-0.332208	-0.887126		0.923326	-0.451939	+
P35573	Glycogen debranching enzyme;4-alpha-glucanotransferase;Amylo-alpha-1,6-glucosidase	AGL	sp|P35573|GDE_HUMAN Glycogen debranching enzyme OS=Homo sapiens GN=AGL PE=1 SV=3	29	23.5	174.76	0	59.64	-0.199951	-0.451287	-0.264807	-1.33272	-0.369669	-0.793307		0.847052	-0.526549
P35580	Myosin-10	MYH10	sp|P35580|MYH10_HUMAN Myosin-10 OS=Homo sapiens GN=MYH10 PE=1 SV=3	42	23.2	229	0	112.38	1.27781	0.180912	-0.155454	0.0894982	-0.678326	-0.49285		0.743508	-0.794981
P35606	Coatomer subunit beta	COPB2	sp|P35606|COPB2_HUMAN Coatomer subunit beta OS=Homo sapiens GN=COPB2 PE=1 SV=2	40	53.9	102.49	0	306.56	0.464041	0.441908	0.399663	0.320311	0.495081	0.511873		0.0382165	0.00721755
P35611;P35612	Alpha-adducin	ADD1	sp|P35611|ADDA_HUMAN Alpha-adducin OS=Homo sapiens GN=ADD1 PE=1 SV=2	18	29	80.954	0	108.58	1.26087	0.828794	0.52717	0.528171	0.14991	0.0308304		1.14852	-0.635974
P35613	Basigin	BSG	sp|P35613|BASI_HUMAN Basigin OS=Homo sapiens GN=BSG PE=1 SV=2	8	25.5	42.2	0	74.253	0.324235	0.437121	0.343237	0.569783	0.692338	0.672742		2.23418	0.276757
P35658	Nuclear pore complex protein Nup214	NUP214	sp|P35658|NU214_HUMAN Nuclear pore complex protein Nup214 OS=Homo sapiens GN=NUP214 PE=1 SV=2	41	29.2	213.62	0	285.17	-0.554994	-0.299063	-1.04552	-1.10185	-0.958813	-0.80362		0.613392	-0.321567
P35659	Protein DEK	DEK	sp|P35659|DEK_HUMAN Protein DEK OS=Homo sapiens GN=DEK PE=1 SV=1	11	26.1	42.674	0	55.96	-1.01823	-1.2185	-1.13479	-0.279126	-1.46431	-0.272384		0.491898	0.451904
P35813	Protein phosphatase 1A	PPM1A	sp|P35813|PPM1A_HUMAN Protein phosphatase 1A OS=Homo sapiens GN=PPM1A PE=1 SV=1	9	28.8	42.447	0	25.723	0.0621218	-0.134556	-0.271653	0.727616	-0.117631	0.057277		0.540927	0.337116
P35914	Hydroxymethylglutaryl-CoA lyase, mitochondrial	HMGCL	sp|P35914|HMGCL_HUMAN Hydroxymethylglutaryl-CoA lyase, mitochondrial OS=Homo sapiens GN=HMGCL PE=1 SV=2	6	21.2	34.36	0	19.041	1.13711	0.743472	0.969823	0.221197	0.862035	0.642378		0.786727	-0.374932
P35998	26S protease regulatory subunit 7	PSMC2	sp|P35998|PRS7_HUMAN 26S protease regulatory subunit 7 OS=Homo sapiens GN=PSMC2 PE=1 SV=3	30	70.4	48.633	0	311.64	-0.117318	-0.0620982	-0.071012	-0.162428	0.0295589	0.0856966		0.367687	0.0677518
P36021	Monocarboxylate transporter 8	SLC16A2	sp|P36021|MOT8_HUMAN Monocarboxylate transporter 8 OS=Homo sapiens GN=SLC16A2 PE=1 SV=2	2	4.5	59.511	0	7.6123		0.943584	-0.310397		1.36592	0.608525		0.340513	0.670627
P36507	Dual specificity mitogen-activated protein kinase kinase 2	MAP2K2	sp|P36507|MP2K2_HUMAN Dual specificity mitogen-activated protein kinase kinase 2 OS=Homo sapiens GN=MAP2K2 PE=1 SV=1	9	20.8	44.424	0	19.751	-0.29078	-0.0250889	-0.123827	-0.121	0.19497	0.313942		0.847464	0.275869
P36543;Q96A05	V-type proton ATPase subunit E 1	ATP6V1E1	sp|P36543|VATE1_HUMAN V-type proton ATPase subunit E 1 OS=Homo sapiens GN=ATP6V1E1 PE=1 SV=1	8	33.2	26.145	0	33.409	0.949423	0.23585	0.152378	0.675003	0.660564	0.659285		0.361158	0.219067
P36551	Oxygen-dependent coproporphyrinogen-III oxidase, mitochondrial	CPOX	sp|P36551|HEM6_HUMAN Oxygen-dependent coproporphyrinogen-III oxidase, mitochondrial OS=Homo sapiens GN=CPOX PE=1 SV=3	10	26.4	50.151	0	52.772	-0.131851		-0.400911	-0.536398		-0.0934941		0.0611724	-0.0485656
P36578	60S ribosomal protein L4	RPL4	sp|P36578|RL4_HUMAN 60S ribosomal protein L4 OS=Homo sapiens GN=RPL4 PE=1 SV=5	23	46.6	47.697	0	177.68	-0.0198869	-0.175501	0.0930192	0.527671	0.227125	0.487178		1.66898	0.448114
P36776	Lon protease homolog, mitochondrial	LONP1	sp|P36776|LONM_HUMAN Lon protease homolog, mitochondrial OS=Homo sapiens GN=LONP1 PE=1 SV=2	30	40.9	106.49	0	323.31	-0.280755	-0.605705	-0.5551	-0.523069	-0.117302	0.135141		0.651383	0.31211
P36871	Phosphoglucomutase-1	PGM1	sp|P36871|PGM1_HUMAN Phosphoglucomutase-1 OS=Homo sapiens GN=PGM1 PE=1 SV=3	26	53.6	61.448	0	159.58	-0.0255588	-0.130697	-0.0313562	0.0582473	-0.235076	-0.0612701		0.0638018	-0.016829
P36873	Serine/threonine-protein phosphatase PP1-gamma catalytic subunit	PPP1CC	sp|P36873|PP1G_HUMAN Serine/threonine-protein phosphatase PP1-gamma catalytic subunit OS=Homo sapiens GN=PPP1CC PE=1 SV=1	11	41.2	36.983	0	58.612	0.0219061		-0.280738	-0.911886		0.464668		0.0429165	-0.0941928
P36915	Guanine nucleotide-binding protein-like 1	GNL1	sp|P36915|GNL1_HUMAN Guanine nucleotide-binding protein-like 1 OS=Homo sapiens GN=GNL1 PE=1 SV=2	16	25.4	68.66	0	42.942	-0.28072	-0.226932	-0.380333	-1.29233	-0.832128	-0.234754		0.725441	-0.49041
P36957	Dihydrolipoyllysine-residue succinyltransferase component of 2-oxoglutarate dehydrogenase complex, mitochondrial	DLST	sp|P36957|ODO2_HUMAN Dihydrolipoyllysine-residue succinyltransferase component of 2-oxoglutarate dehydrogenase complex, mitochondrial OS=Homo sapiens GN=DLST PE=1 SV=4	13	34.4	48.755	0	227.81	0.128425	-0.266108	-0.228926	0.275245	0.314058	0.421802		1.58328	0.459238
P37198	Nuclear pore glycoprotein p62	NUP62	sp|P37198|NUP62_HUMAN Nuclear pore glycoprotein p62 OS=Homo sapiens GN=NUP62 PE=1 SV=3	8	21.1	53.254	0	72.542	0.174662	-0.100221	-0.0327576	0.342327	0.288181	-0.0516682		0.531229	0.179052
P37802	Transgelin-2	TAGLN2	sp|P37802|TAGL2_HUMAN Transgelin-2 OS=Homo sapiens GN=TAGLN2 PE=1 SV=3	11	58.8	22.391	0	86.981	-0.812942	0.661658	0.563353	0.921055	-0.602723	0.226015		0.0227083	0.0440926
P38117	Electron transfer flavoprotein subunit beta	ETFB	sp|P38117|ETFB_HUMAN Electron transfer flavoprotein subunit beta OS=Homo sapiens GN=ETFB PE=1 SV=3	14	54.9	27.843	0	73.708	0.191057		-0.028175	0.117163		-0.261933		0.255622	-0.153826
P39023;Q92901	60S ribosomal protein L3	RPL3	sp|P39023|RL3_HUMAN 60S ribosomal protein L3 OS=Homo sapiens GN=RPL3 PE=1 SV=2	20	35	46.108	0	94.266	0.0319598	-0.118085	0.1133	0.274172	0.484293	0.387583		1.82774	0.372958
P39060	Collagen alpha-1(XVIII) chain;Endostatin	COL18A1	sp|P39060|COIA1_HUMAN Collagen alpha-1(XVIII) chain OS=Homo sapiens GN=COL18A1 PE=1 SV=5	7	4.3	178.19	0	25.124	0.537445	0.378401	-0.242396	0.344488	1.26556	0.344828		0.477363	0.427141	+
P39687;O95626;O43423	Acidic leucine-rich nuclear phosphoprotein 32 family member A	ANP32A	sp|P39687|AN32A_HUMAN Acidic leucine-rich nuclear phosphoprotein 32 family member A OS=Homo sapiens GN=ANP32A PE=1 SV=1	10	36.5	28.585	0	172.03	-0.445244		-0.627538	-0.691196		-0.674752		0.601396	-0.146583
P39748	Flap endonuclease 1	FEN1	sp|P39748|FEN1_HUMAN Flap endonuclease 1 OS=Homo sapiens GN=FEN1 PE=1 SV=1	7	21.3	42.592	0	94.739	-0.90301	-0.654967	-0.739782	-1.34033	-0.705829	-0.914358		0.478653	-0.22092
P39880;O14529	Homeobox protein cut-like 1	CUX1	sp|P39880|CUX1_HUMAN Homeobox protein cut-like 1 OS=Homo sapiens GN=CUX1 PE=1 SV=3	20	18.5	164.19	0	61.804	-0.812739	-0.517503	-1.23691	-0.23914	-1.02286	-0.589312		0.316973	0.238614
P40222;Q8N3L3	Alpha-taxilin	TXLNA	sp|P40222|TXLNA_HUMAN Alpha-taxilin OS=Homo sapiens GN=TXLNA PE=1 SV=3	17	39.6	61.89	0	205.94	-0.271009	0.0302654	0.119954	-0.660475	-0.973271	-0.16809		1.0014	-0.560349
P40227	T-complex protein 1 subunit zeta	CCT6A	sp|P40227|TCPZ_HUMAN T-complex protein 1 subunit zeta OS=Homo sapiens GN=CCT6A PE=1 SV=3	23	49.3	58.024	0	209.96	-0.627115	-0.481767	-0.508793	-0.36952	-0.188825	-0.178388		1.73454	0.293648
P40261	Nicotinamide N-methyltransferase	NNMT	sp|P40261|NNMT_HUMAN Nicotinamide N-methyltransferase OS=Homo sapiens GN=NNMT PE=1 SV=1	10	51.1	29.574	0	176.68	1.59469	-0.113083	1.30469	0.588613	-0.0676969	0.507719		0.444241	-0.585887
P40429;Q6NVV1	60S ribosomal protein L13a	RPL13A	sp|P40429|RL13A_HUMAN 60S ribosomal protein L13a OS=Homo sapiens GN=RPL13A PE=1 SV=2	10	42.4	23.577	0	39.492	-0.223306	0.139208	0.0930192	0.101784	0.0746424	0.191815		0.429227	0.119774
P40763	Signal transducer and activator of transcription 3	STAT3	sp|P40763|STAT3_HUMAN Signal transducer and activator of transcription 3 OS=Homo sapiens GN=STAT3 PE=1 SV=2	23	43.1	88.067	0	186.88	0.555129	0.322159	0.382391	0.227741	-0.0852518	-0.386318		1.23537	-0.501169
P40925	Malate dehydrogenase, cytoplasmic	MDH1	sp|P40925|MDHC_HUMAN Malate dehydrogenase, cytoplasmic OS=Homo sapiens GN=MDH1 PE=1 SV=4	14	37.4	36.426	0	91.468	0.311503	-0.103348	0.0497701	-0.753434	-0.217088	-0.665844		1.42896	-0.63143
P40926	Malate dehydrogenase, mitochondrial	MDH2	sp|P40926|MDHM_HUMAN Malate dehydrogenase, mitochondrial OS=Homo sapiens GN=MDH2 PE=1 SV=3	18	61.2	35.503	0	280.5	-0.553363	-0.79001	-0.857861	-0.823064	-1.01572	-0.950341		0.84016	-0.195965
P40937	Replication factor C subunit 5	RFC5	sp|P40937|RFC5_HUMAN Replication factor C subunit 5 OS=Homo sapiens GN=RFC5 PE=1 SV=1	9	30.9	38.496	0	50.469	-1.04582	-0.24313	-0.48451	0.178746	-0.871786	0.140648		0.413966	0.407022
P40938	Replication factor C subunit 3	RFC3	sp|P40938|RFC3_HUMAN Replication factor C subunit 3 OS=Homo sapiens GN=RFC3 PE=1 SV=2	7	23.6	40.556	0	135.64	-1.29421	-0.483561	-1.10923	-1.30582	0.884012	-1.47674		0.154231	0.329484
P40939	Trifunctional enzyme subunit alpha, mitochondrial;Long-chain enoyl-CoA hydratase;Long chain 3-hydroxyacyl-CoA dehydrogenase	HADHA	sp|P40939|ECHA_HUMAN Trifunctional enzyme subunit alpha, mitochondrial OS=Homo sapiens GN=HADHA PE=1 SV=2	39	59.5	82.999	0	323.31	0.473423	0.0791561	0.0617071	0.588133	0.544387	0.601316		1.29089	0.373183
P41091;Q2VIR3;F8W810	Eukaryotic translation initiation factor 2 subunit 3;Putative eukaryotic translation initiation factor 2 subunit 3-like protein	EIF2S3;EIF2S3L	sp|P41091|IF2G_HUMAN Eukaryotic translation initiation factor 2 subunit 3 OS=Homo sapiens GN=EIF2S3 PE=1 SV=3;sp|Q2VIR3|IF2GL_HUMAN Putative eukaryotic translation initiation factor 2 subunit 3-like protein OS=Homo sapiens GN=EIF2S3L PE=5 SV=2;tr|F8W810|F8	22	47.7	51.109	0	299.97	-0.569436	-0.513502	-0.592506	-0.35205	-0.497201	-0.243609		1.18391	0.194195
P41214	Eukaryotic translation initiation factor 2D	EIF2D	sp|P41214|EIF2D_HUMAN Eukaryotic translation initiation factor 2D OS=Homo sapiens GN=EIF2D PE=1 SV=3	17	44.2	64.706	0	79.766	-0.723944	-0.781901	-0.583939	-0.0639369	-0.464803	-0.668593		0.728137	0.297484
P41227;Q9BSU3	N-alpha-acetyltransferase 10	NAA10	sp|P41227|NAA10_HUMAN N-alpha-acetyltransferase 10 OS=Homo sapiens GN=NAA10 PE=1 SV=1	12	51.5	26.458	0	90.991	-0.763195	-0.687126	-0.632338	-1.23793	-0.508506	-0.905088		0.37052	-0.189622
P41250	Glycine--tRNA ligase	GARS	sp|P41250|SYG_HUMAN Glycine--tRNA ligase OS=Homo sapiens GN=GARS PE=1 SV=3	27	39	83.165	0	300.7	0.0747794	0.132379	0.207768	-0.123073	-0.0618724	-0.396156		1.40949	-0.332009
P41252	Isoleucine--tRNA ligase, cytoplasmic	IARS	sp|P41252|SYIC_HUMAN Isoleucine--tRNA ligase, cytoplasmic OS=Homo sapiens GN=IARS PE=1 SV=2	55	47.2	144.5	0	323.31	-0.387355	-0.401044	-0.387751	-0.466457	-0.136886	-0.166503		0.571819	0.135435
P41743	Protein kinase C iota type	PRKCI	sp|P41743|KPCI_HUMAN Protein kinase C iota type OS=Homo sapiens GN=PRKCI PE=1 SV=2	7	16.4	68.262	0	26.846	-0.317355	-0.403332	-0.207694	-0.931646	0.424062	-0.400968		0.00543675	0.00660986
P42025	Beta-centractin	ACTR1B	sp|P42025|ACTY_HUMAN Beta-centractin OS=Homo sapiens GN=ACTR1B PE=1 SV=1	11	28.2	42.293	0	17.377	0.482539		-0.0999119	0.437973		-0.164221		0.0416782	-0.0544373
P42166	Lamina-associated polypeptide 2, isoform alpha;Thymopoietin;Thymopentin	TMPO	sp|P42166|LAP2A_HUMAN Lamina-associated polypeptide 2, isoform alpha OS=Homo sapiens GN=TMPO PE=1 SV=2	25	52.4	75.491	0	314.14	-0.568281	-0.36775	-0.399997	-0.37215	-0.810409	-0.391115		0.195023	-0.0792157
P42226	Signal transducer and activator of transcription 6	STAT6	sp|P42226|STAT6_HUMAN Signal transducer and activator of transcription 6 OS=Homo sapiens GN=STAT6 PE=1 SV=1	9	10.7	94.134	0	15.565	1.08202	0.522458	0.386811	-0.122444	-0.29752	0.251689		1.26325	-0.719855
P42285	Superkiller viralicidic activity 2-like 2	SKIV2L2	sp|P42285|SK2L2_HUMAN Superkiller viralicidic activity 2-like 2 OS=Homo sapiens GN=SKIV2L2 PE=1 SV=3	33	34.1	117.8	0	139.41	-0.822937	-0.752	-0.891937	-1.4416	-0.615596	-0.729483		0.152119	-0.1066
P42345	Serine/threonine-protein kinase mTOR	MTOR	sp|P42345|MTOR_HUMAN Serine/threonine-protein kinase mTOR OS=Homo sapiens GN=MTOR PE=1 SV=1	28	14.2	288.89	0	94.732	-0.0736817	-0.448804	-1.19459	-1.29212	-0.570871	-0.640974		0.260213	-0.262296
P42356;A4QPH2	Phosphatidylinositol 4-kinase alpha	PI4KA	sp|P42356|PI4KA_HUMAN Phosphatidylinositol 4-kinase alpha OS=Homo sapiens GN=PI4KA PE=1 SV=4	20	11.8	236.83	0	40.273	-1.2052	-0.116129	-0.979317	-1.08085	-0.0128102	-0.184441		0.294602	0.340847
P42574	Caspase-3;Caspase-3 subunit p17;Caspase-3 subunit p12	CASP3	sp|P42574|CASP3_HUMAN Caspase-3 OS=Homo sapiens GN=CASP3 PE=1 SV=2	6	29.6	31.608	0	50.219	0.0167816	-0.0258085	0.0142124	-1.17684	-1.39361	-0.158156		1.12446	-0.911265
P42694	Probable helicase with zinc finger domain	HELZ	sp|P42694|HELZ_HUMAN Probable helicase with zinc finger domain OS=Homo sapiens GN=HELZ PE=1 SV=2	19	13	218.97	0	42.664	-0.111399	-0.319118	-1.03534		-0.262382	-0.857312		0.0568762	-0.0712275
P42696	RNA-binding protein 34	RBM34	sp|P42696|RBM34_HUMAN RNA-binding protein 34 OS=Homo sapiens GN=RBM34 PE=1 SV=2	11	30.9	48.564	0	28.585	-0.906169	-0.893678	-1.0131	-0.587923	0.128557	-0.503896		1.26195	0.616563
P42704	Leucine-rich PPR motif-containing protein, mitochondrial	LRPPRC	sp|P42704|LPPRC_HUMAN Leucine-rich PPR motif-containing protein, mitochondrial OS=Homo sapiens GN=LRPPRC PE=1 SV=3	82	60.6	157.9	0	323.31	-1.1131	-1.11226	-1.24311	-1.98017	-1.31678	-1.34026		0.813577	-0.38958
P42765	3-ketoacyl-CoA thiolase, mitochondrial	ACAA2	sp|P42765|THIM_HUMAN 3-ketoacyl-CoA thiolase, mitochondrial OS=Homo sapiens GN=ACAA2 PE=1 SV=2	12	44.3	41.924	0	110.79	1.58698	1.01386	1.04306	1.05922	1.40561	0.876802		0.155495	-0.100757
P42785	Lysosomal Pro-X carboxypeptidase	PRCP	sp|P42785|PCP_HUMAN Lysosomal Pro-X carboxypeptidase OS=Homo sapiens GN=PRCP PE=1 SV=1	4	9.7	55.799	0	14.619	0.931759	-0.00833397	0.390117	0.23217	0.151859	0.422448		0.233753	-0.169022
P42858	Huntingtin	HTT	sp|P42858|HD_HUMAN Huntingtin OS=Homo sapiens GN=HTT PE=1 SV=2	29	11.6	347.6	0	82.573	-1.61608	-0.578995	-1.5105	-1.28388	-1.281	-1.11826		0.00735517	0.00747999
P42892	Endothelin-converting enzyme 1	ECE1	sp|P42892|ECE1_HUMAN Endothelin-converting enzyme 1 OS=Homo sapiens GN=ECE1 PE=1 SV=2	13	20.9	87.163	0	52.494	0.995882	0.84559	0.528171	0.246347	0.197362	0.651959		0.998951	-0.424659
P43034	Platelet-activating factor acetylhydrolase IB subunit alpha	PAFAH1B1	sp|P43034|LIS1_HUMAN Platelet-activating factor acetylhydrolase IB subunit alpha OS=Homo sapiens GN=PAFAH1B1 PE=1 SV=2	17	42.2	46.637	0	227.46	0.406972	0.222681	0.512884	0.444031	0.312201	0.384713		0.00186422	-0.000530918
P43121	Cell surface glycoprotein MUC18	MCAM	sp|P43121|MUC18_HUMAN Cell surface glycoprotein MUC18 OS=Homo sapiens GN=MCAM PE=1 SV=2	8	17.3	71.607	0	16.291	-1.3104	-0.957216	-0.499953	-0.928402		-0.0522366		0.394263	0.432202
P43155	Carnitine O-acetyltransferase	CRAT	sp|P43155|CACP_HUMAN Carnitine O-acetyltransferase OS=Homo sapiens GN=CRAT PE=1 SV=5	10	20.1	70.857	0	18.131	0.578504	0.465818	0.0190613	1.03541	0.683921	-0.148577		0.162907	0.169125
P43235	Cathepsin K	CTSK	sp|P43235|CATK_HUMAN Cathepsin K OS=Homo sapiens GN=CTSK PE=1 SV=1	7	21.9	36.966	0	13.439	1.41012	0.641361	0.578794	0.460795	-0.0261169	0.611928		0.734511	-0.527891	+
P43246	DNA mismatch repair protein Msh2	MSH2	sp|P43246|MSH2_HUMAN DNA mismatch repair protein Msh2 OS=Homo sapiens GN=MSH2 PE=1 SV=1	23	26.8	104.74	0	94.879	-0.632271	-0.614249	-0.884221	-0.250011	0.4609	-0.669602		0.750165	0.557342
P43304	Glycerol-3-phosphate dehydrogenase, mitochondrial	GPD2	sp|P43304|GPDM_HUMAN Glycerol-3-phosphate dehydrogenase, mitochondrial OS=Homo sapiens GN=GPD2 PE=1 SV=3	29	41.1	80.852	0	125.63	0.1121	-0.122256	-0.312008	-0.231972	-0.145494	0.283803		0.140121	0.076167
P43307	Translocon-associated protein subunit alpha	SSR1	sp|P43307|SSRA_HUMAN Translocon-associated protein subunit alpha OS=Homo sapiens GN=SSR1 PE=1 SV=3	5	26.9	32.235	0	13.677	0.349705		0.253868	0.780646		0.965544		1.4996	0.571309
P43487;Q9C010	Ran-specific GTPase-activating protein	RANBP1	sp|P43487|RANG_HUMAN Ran-specific GTPase-activating protein OS=Homo sapiens GN=RANBP1 PE=1 SV=1	8	46.8	23.31	0	69.776	-0.554549		-0.485034	-1.08332		-1.3907		1.3465	-0.71722
P43686	26S protease regulatory subunit 6B	PSMC4	sp|P43686|PRS6B_HUMAN 26S protease regulatory subunit 6B OS=Homo sapiens GN=PSMC4 PE=1 SV=2	19	52.9	47.366	0	168.8	-0.162331	-0.010861	-0.0377842	-0.299898	0.013355	-0.166211		0.32438	-0.0805926
P43897	Elongation factor Ts, mitochondrial	TSFM	sp|P43897|EFTS_HUMAN Elongation factor Ts, mitochondrial OS=Homo sapiens GN=TSFM PE=1 SV=2	9	35.1	35.39	0	92.859	-0.221472		-0.285478	-0.357289		-0.337776		0.971985	-0.094058
P45880	Voltage-dependent anion-selective channel protein 2	VDAC2	sp|P45880|VDAC2_HUMAN Voltage-dependent anion-selective channel protein 2 OS=Homo sapiens GN=VDAC2 PE=1 SV=2	16	67.3	31.566	0	297.09	0.0360461	0.00590291	-0.102155	-0.288717	-0.2396	-0.409585		1.95091	-0.292565
P45954	Short/branched chain specific acyl-CoA dehydrogenase, mitochondrial	ACADSB	sp|P45954|ACDSB_HUMAN Short/branched chain specific acyl-CoA dehydrogenase, mitochondrial OS=Homo sapiens GN=ACADSB PE=1 SV=1	7	20.4	47.485	0	19.591	0.0621218		-0.146547	0.1149		0.618521		0.564896	0.408923
P45985	Dual specificity mitogen-activated protein kinase kinase 4	MAP2K4	sp|P45985|MP2K4_HUMAN Dual specificity mitogen-activated protein kinase kinase 4 OS=Homo sapiens GN=MAP2K4 PE=1 SV=1	3	8.8	44.287	0	6.9983	-0.0152138	0.15017		0.375179	0.650856			0.961609	0.44554
P46013	Antigen KI-67	MKI67	sp|P46013|KI67_HUMAN Antigen KI-67 OS=Homo sapiens GN=MKI67 PE=1 SV=2	90	40.4	358.69	0	323.31	-1.39301	-1.21524	-2.20164	-1.36479	-0.923523	-1.73389		0.274832	0.262563
P46063	ATP-dependent DNA helicase Q1	RECQL	sp|P46063|RECQ1_HUMAN ATP-dependent DNA helicase Q1 OS=Homo sapiens GN=RECQL PE=1 SV=3	20	31.9	73.457	0	105.68	0.902653	0.695014	0.657549	0.786931	0.894915	1.22157		0.645172	0.216066
P46087	Probable 28S rRNA (cytosine(4447)-C(5))-methyltransferase	NOP2	sp|P46087|NOP2_HUMAN Probable 28S rRNA (cytosine(4447)-C(5))-methyltransferase OS=Homo sapiens GN=NOP2 PE=1 SV=2	22	33.7	89.301	0	192.75	-0.800249	-0.791333	-0.821075	-0.859928	-1.12466	-1.06326		1.23552	-0.21173
P46109	Crk-like protein	CRKL	sp|P46109|CRKL_HUMAN Crk-like protein OS=Homo sapiens GN=CRKL PE=1 SV=1	7	35.6	33.777	0	47.011	-0.0679237	0.00748262	-0.140841	-0.0975482	0.148739	-0.297449		0.0373913	-0.0149918
P46199	Translation initiation factor IF-2, mitochondrial	MTIF2	sp|P46199|IF2M_HUMAN Translation initiation factor IF-2, mitochondrial OS=Homo sapiens GN=MTIF2 PE=1 SV=2	9	16.2	81.316	0	24.07	-0.251264	-0.503609	0.345396	0.779806	1.47155	0.29725		1.0943	0.986028
P46379	Large proline-rich protein BAG6	BAG6	sp|P46379|BAG6_HUMAN Large proline-rich protein BAG6 OS=Homo sapiens GN=BAG6 PE=1 SV=2	25	29.4	119.41	0	143.08	-0.750931	-0.457217	-0.806645	-1.02298	-0.323985	-1.55631		0.326477	-0.296159
P46734;P52564	Dual specificity mitogen-activated protein kinase kinase 3	MAP2K3	sp|P46734|MP2K3_HUMAN Dual specificity mitogen-activated protein kinase kinase 3 OS=Homo sapiens GN=MAP2K3 PE=1 SV=2	13	45.5	39.318	0	39.196	0.216982	0.832039	1.04621	0.529471	0.179638	0.0992279		0.694344	-0.428965
P46777	60S ribosomal protein L5	RPL5	sp|P46777|RL5_HUMAN 60S ribosomal protein L5 OS=Homo sapiens GN=RPL5 PE=1 SV=3	17	46.1	34.362	0	183.18	-0.0717548	-0.139093	0.012068	-0.358639	0.258459	-0.359601		0.154582	-0.0870006
P46779	60S ribosomal protein L28	RPL28	sp|P46779|RL28_HUMAN 60S ribosomal protein L28 OS=Homo sapiens GN=RPL28 PE=1 SV=3	6	33.6	15.747	0	13.588		0.244156	0.15056		0.0439044	0.0246034		1.11832	-0.163104
P46781	40S ribosomal protein S9	RPS9	sp|P46781|RS9_HUMAN 40S ribosomal protein S9 OS=Homo sapiens GN=RPS9 PE=1 SV=3	13	53.6	22.591	0	60.931	-0.257735	0.200002	0.00173014	1.4418	0.334911	0.282618		0.814893	0.705111
P46782	40S ribosomal protein S5;40S ribosomal protein S5, N-terminally processed	RPS5	sp|P46782|RS5_HUMAN 40S ribosomal protein S5 OS=Homo sapiens GN=RPS5 PE=1 SV=4	11	39.2	22.876	0	93.664		0.0574155	-0.146483		-0.142959	-0.213688		0.467534	-0.133789
P46934	E3 ubiquitin-protein ligase NEDD4	NEDD4	sp|P46934|NEDD4_HUMAN E3 ubiquitin-protein ligase NEDD4 OS=Homo sapiens GN=NEDD4 PE=1 SV=4	14	13.8	149.11	0	36.241	-0.28685	-0.158896	-0.18277	-0.531344	0.0468402	-0.291133		0.102378	-0.0490402
P46937;Q86UL8	Transcriptional coactivator YAP1	YAP1	sp|P46937|YAP1_HUMAN Transcriptional coactivator YAP1 OS=Homo sapiens GN=YAP1 PE=1 SV=2	11	37.9	54.461	0	75.187	0.369048	0.328377	0.551491	0.716596	0.0270125	-0.464484		0.390233	-0.323264
P46939	Utrophin	UTRN	sp|P46939|UTRO_HUMAN Utrophin OS=Homo sapiens GN=UTRN PE=1 SV=2	91	30.6	394.46	0	323.31	-0.0725283	0.0353423	-0.13473	-0.929721	-0.829485	0.0461418		0.751892	-0.513716
P46940	Ras GTPase-activating-like protein IQGAP1	IQGAP1	sp|P46940|IQGA1_HUMAN Ras GTPase-activating-like protein IQGAP1 OS=Homo sapiens GN=IQGAP1 PE=1 SV=1	88	55.3	189.25	0	323.31	0.162726	0.0220482	-0.217306	-0.455831	0.0574155	-0.130602		0.371608	-0.165495
P46977	Dolichyl-diphosphooligosaccharide--protein glycosyltransferase subunit STT3A	STT3A	sp|P46977|STT3A_HUMAN Dolichyl-diphosphooligosaccharide--protein glycosyltransferase subunit STT3A OS=Homo sapiens GN=STT3A PE=1 SV=2	11	14.5	80.529	0	64.423	0.090718	-0.111508	-0.760284	-0.215446	0.0378742	-0.26285		0.155558	0.113551
P47755	F-actin-capping protein subunit alpha-2	CAPZA2	sp|P47755|CAZA2_HUMAN F-actin-capping protein subunit alpha-2 OS=Homo sapiens GN=CAPZA2 PE=1 SV=3	12	58	32.949	0	215.63	0.617393	0.559834	0.467697	0.0776532	0.577344	0.381616		0.597779	-0.20277
P47914	60S ribosomal protein L29	RPL29	sp|P47914|RL29_HUMAN 60S ribosomal protein L29 OS=Homo sapiens GN=RPL29 PE=1 SV=2	2	14.5	17.752	0	19.4	0.105008	0.111165	-0.109546	0.40806	0.0200577	-0.0988609		0.164992	0.0742099
P48059	LIM and senescent cell antigen-like-containing domain protein 1	LIMS1	sp|P48059|LIMS1_HUMAN LIM and senescent cell antigen-like-containing domain protein 1 OS=Homo sapiens GN=LIMS1 PE=1 SV=4	5	17.5	37.251	0	13.101	0.991681	-0.196409	0.921512	0.453333	1.82619	1.0655		0.41802	0.542748
P48147	Prolyl endopeptidase	PREP	sp|P48147|PPCE_HUMAN Prolyl endopeptidase OS=Homo sapiens GN=PREP PE=1 SV=2	26	43.2	80.699	0	143.05	-0.0849764	-0.324383	-0.276275	-0.387129	-0.650363	-0.532074		1.30776	-0.294644
P48163	NADP-dependent malic enzyme	ME1	sp|P48163|MAOX_HUMAN NADP-dependent malic enzyme OS=Homo sapiens GN=ME1 PE=1 SV=1	9	20.1	64.149	0	37.168	-0.229788	-0.455594	-0.44283	-0.296102	-0.523338	-0.264027		0.0465393	0.0149148
P48426	Phosphatidylinositol 5-phosphate 4-kinase type-2 alpha	PIP4K2A	sp|P48426|PI42A_HUMAN Phosphatidylinositol 5-phosphate 4-kinase type-2 alpha OS=Homo sapiens GN=PIP4K2A PE=1 SV=2	6	19.7	46.224	0	52.051	1.11836	0.543199	0.871528	0.719052	0.0265876	0.842456		0.445889	-0.314997
P48454	Serine/threonine-protein phosphatase 2B catalytic subunit gamma isoform	PPP3CC	sp|P48454|PP2BC_HUMAN Serine/threonine-protein phosphatase 2B catalytic subunit gamma isoform OS=Homo sapiens GN=PPP3CC PE=1 SV=3	4	8.8	58.129	0	6.9008	-0.10939		-0.106669	2.01393		-0.0706635		0.388174	1.07966
P48506	Glutamate--cysteine ligase catalytic subunit	GCLC	sp|P48506|GSH1_HUMAN Glutamate--cysteine ligase catalytic subunit OS=Homo sapiens GN=GCLC PE=1 SV=2	9	15.4	72.765	0	18.563	-0.412501	-1.25212	-1.1654	0.481299	0.601982	-1.61476		0.426428	0.766183
P48507	Glutamate--cysteine ligase regulatory subunit	GCLM	sp|P48507|GSH0_HUMAN Glutamate--cysteine ligase regulatory subunit OS=Homo sapiens GN=GCLM PE=1 SV=1	4	20.4	30.727	0	31.208	0.0666747		-0.0369402	0.483158		0.275961		1.05653	0.364692
P48509	CD151 antigen	CD151	sp|P48509|CD151_HUMAN CD151 antigen OS=Homo sapiens GN=CD151 PE=1 SV=3	4	13.4	28.295	0	6.5335	1.00065	0.608052	0.229834	-0.202323	0.331591	-0.903144		0.96862	-0.870804
P48556	26S proteasome non-ATPase regulatory subunit 8	PSMD8	sp|P48556|PSMD8_HUMAN 26S proteasome non-ATPase regulatory subunit 8 OS=Homo sapiens GN=PSMD8 PE=1 SV=2	9	27.1	39.611	0	13.735	1.0653		-0.0272044	0.101247		0.990084		0.0117619	0.026619
P48634	Protein PRRC2A	PRRC2A	sp|P48634|PRC2A_HUMAN Protein PRRC2A OS=Homo sapiens GN=PRRC2A PE=1 SV=3	50	32.9	228.86	0	227.73	-1.81254	-1.19324	-1.73543	-1.44289	-0.913352	-1.12857		0.77773	0.418798
P48643	T-complex protein 1 subunit epsilon	CCT5	sp|P48643|TCPE_HUMAN T-complex protein 1 subunit epsilon OS=Homo sapiens GN=CCT5 PE=1 SV=1	38	71.5	59.67	0	323.31	-0.684132	-0.465799	-0.394373	-0.61772	-0.354796	-0.51835		0.0528316	0.0178127
P48729;Q8N752	Casein kinase I isoform alpha	CSNK1A1	sp|P48729|KC1A_HUMAN Casein kinase I isoform alpha OS=Homo sapiens GN=CSNK1A1 PE=1 SV=2	10	33.2	38.914	0	184.12	-0.433818	-0.298992	-0.530218	-0.560217		-0.686336		0.878323	-0.202267
P48739	Phosphatidylinositol transfer protein beta isoform	PITPNB	sp|P48739|PIPNB_HUMAN Phosphatidylinositol transfer protein beta isoform OS=Homo sapiens GN=PITPNB PE=1 SV=2	13	50.6	31.54	0	102.66	-0.160879		-0.235433	-0.54454		-0.135824		0.248148	-0.142026
P49023	Paxillin	PXN	sp|P49023|PAXI_HUMAN Paxillin OS=Homo sapiens GN=PXN PE=1 SV=3	16	38.2	64.505	0	323.31	-0.0574667	-0.170816	-0.151394	-0.356716	-0.491835	-0.798266		1.45088	-0.42238
P49137;Q16644;O43930;P51817	MAP kinase-activated protein kinase 2	MAPKAPK2	sp|P49137|MAPK2_HUMAN MAP kinase-activated protein kinase 2 OS=Homo sapiens GN=MAPKAPK2 PE=1 SV=1	8	23.2	45.567	0	11.11	-0.603556	-0.249874	0.669753	-0.87102	0.343351	2.60001		0.278559	0.752005
P49189	4-trimethylaminobutyraldehyde dehydrogenase	ALDH9A1	sp|P49189|AL9A1_HUMAN 4-trimethylaminobutyraldehyde dehydrogenase OS=Homo sapiens GN=ALDH9A1 PE=1 SV=3	20	40.7	53.801	0	103.38	0.392098	0.143393	0.0447438	0.0657101	-0.111274	-0.15327		0.988139	-0.25969
P49207	60S ribosomal protein L34	RPL34	sp|P49207|RL34_HUMAN 60S ribosomal protein L34 OS=Homo sapiens GN=RPL34 PE=1 SV=3	5	30.8	13.293	0	6.9853		0.126048	-0.0198138		0.0503276	1.09606		0.368134	0.520077
P49321	Nuclear autoantigenic sperm protein	NASP	sp|P49321|NASP_HUMAN Nuclear autoantigenic sperm protein OS=Homo sapiens GN=NASP PE=1 SV=2	22	40.7	85.237	0	170.68	-0.805056	0.111699	0.167229	-0.305646	-0.755113	-0.606847		0.484027	-0.380493
P49327	Fatty acid synthase;[Acyl-carrier-protein] S-acetyltransferase;[Acyl-carrier-protein] S-malonyltransferase;3-oxoacyl-[acyl-carrier-protein] synthase;3-oxoacyl-[acyl-carrier-protein] reductase;3-hydroxyacyl-[acyl-carrier-protein] dehydratase;Enoyl-[acyl-carrier-protein] reductase;Oleoyl-[acyl-carrier-protein] hydrolase	FASN	sp|P49327|FAS_HUMAN Fatty acid synthase OS=Homo sapiens GN=FASN PE=1 SV=3	106	49.8	273.42	0	323.31	-1.87266	-1.92265	-2.30907	-2.16075	-2.12545	-1.98427		0.138206	-0.0553643
P49354	Protein farnesyltransferase/geranylgeranyltransferase type-1 subunit alpha	FNTA	sp|P49354|FNTA_HUMAN Protein farnesyltransferase/geranylgeranyltransferase type-1 subunit alpha OS=Homo sapiens GN=FNTA PE=1 SV=1	6	18.5	44.408	0	11.676	-0.477603		-0.565204	-1.88598		-1.05008		0.8151	-0.946629
P49368	T-complex protein 1 subunit gamma	CCT3	sp|P49368|TCPG_HUMAN T-complex protein 1 subunit gamma OS=Homo sapiens GN=CCT3 PE=1 SV=4	37	67.2	60.533	0	323.31	-0.67137	-0.47331	-0.496834	-0.715367	-0.5664	-0.774306		0.718722	-0.138186
P49406	39S ribosomal protein L19, mitochondrial	MRPL19	sp|P49406|RM19_HUMAN 39S ribosomal protein L19, mitochondrial OS=Homo sapiens GN=MRPL19 PE=1 SV=2	7	26.7	33.535	0	23.572	-0.752631	-0.616658	-0.68866	-1.34077	2.1517	-0.62211		0.283258	0.748922
P49411	Elongation factor Tu, mitochondrial	TUFM	sp|P49411|EFTU_HUMAN Elongation factor Tu, mitochondrial OS=Homo sapiens GN=TUFM PE=1 SV=2	24	54	49.541	0	242.37	-0.517214	-0.782546	-0.678511	-0.852771	-0.462475	-0.609773		0.0440644	0.0177503
P49585;Q9Y5K3	Choline-phosphate cytidylyltransferase A	PCYT1A	sp|P49585|PCY1A_HUMAN Choline-phosphate cytidylyltransferase A OS=Homo sapiens GN=PCYT1A PE=1 SV=2	10	30	41.731	0	15.49	0.0690147	0.162081	0.129876	-0.0631378	-0.313764	-0.340934		1.75085	-0.359603
P49589	Cysteine--tRNA ligase, cytoplasmic	CARS	sp|P49589|SYCC_HUMAN Cysteine--tRNA ligase, cytoplasmic OS=Homo sapiens GN=CARS PE=1 SV=3	23	35.8	85.472	0	151.62	0.216113	0.186754	0.126576	-0.00797119	0.0448837	-0.121439		1.67156	-0.204657
P49590	Probable histidine--tRNA ligase, mitochondrial	HARS2	sp|P49590|SYHM_HUMAN Probable histidine--tRNA ligase, mitochondrial OS=Homo sapiens GN=HARS2 PE=1 SV=1	10	21.9	56.888	0	11.619		-0.808362	-0.209311		0.704872	1.47457		1.0872	1.59856
P49593	Protein phosphatase 1F	PPM1F	sp|P49593|PPM1F_HUMAN Protein phosphatase 1F OS=Homo sapiens GN=PPM1F PE=1 SV=3	5	18.3	49.83	0	18.01	0.759497	0.101247	-0.160831	3.20661	-0.390188	1.56091		0.497838	1.22581
P49711	Transcriptional repressor CTCF	CTCF	sp|P49711|CTCF_HUMAN Transcriptional repressor CTCF OS=Homo sapiens GN=CTCF PE=1 SV=1	11	24.1	82.785	0	58.437	-0.915011	-0.687265	-1.0451	-1.35705	-0.866963	-0.705712		0.158991	-0.0941145
P49716	CCAAT/enhancer-binding protein delta	CEBPD	sp|P49716|CEBPD_HUMAN CCAAT/enhancer-binding protein delta OS=Homo sapiens GN=CEBPD PE=1 SV=2	2	10.4	28.467	0.00023725	5.3261	-0.705194	0.306496		-0.219757	1.08366			0.280581	0.631299
P49736	DNA replication licensing factor MCM2	MCM2	sp|P49736|MCM2_HUMAN DNA replication licensing factor MCM2 OS=Homo sapiens GN=MCM2 PE=1 SV=4	34	46.6	101.89	0	323.31	-0.96221	0.168	-0.728144	-0.945832	-1.12967	-1.07884		0.712618	-0.543996
P49748	Very long-chain specific acyl-CoA dehydrogenase, mitochondrial	ACADVL	sp|P49748|ACADV_HUMAN Very long-chain specific acyl-CoA dehydrogenase, mitochondrial OS=Homo sapiens GN=ACADVL PE=1 SV=1	27	54	70.389	0	309.83	0.60483	0.480162	0.416191	0.627233	0.825216	0.780478		1.39366	0.243915
P49750	YLP motif-containing protein 1	YLPM1	sp|P49750|YLPM1_HUMAN YLP motif-containing protein 1 OS=Homo sapiens GN=YLPM1 PE=1 SV=3	38	26.9	219.98	0	229.5	-1.21954	-0.687753	-1.14337	-0.309485	-0.756697	-0.711653		0.905808	0.424277
P49756	RNA-binding protein 25	RBM25	sp|P49756|RBM25_HUMAN RNA-binding protein 25 OS=Homo sapiens GN=RBM25 PE=1 SV=3	9	12.7	100.18	0	42.658	-0.346812	-1.5745	-0.224772	0.279768	-0.933132	0.603976		0.476818	0.698898
P49757	Protein numb homolog	NUMB	sp|P49757|NUMB_HUMAN Protein numb homolog OS=Homo sapiens GN=NUMB PE=1 SV=2	12	20.6	70.803	0	36.536	-0.023783	-0.13416	-0.121298	-0.935945	-0.193651	0.021764		0.400108	-0.276197
P49770	Translation initiation factor eIF-2B subunit beta	EIF2B2	sp|P49770|EI2BB_HUMAN Translation initiation factor eIF-2B subunit beta OS=Homo sapiens GN=EIF2B2 PE=1 SV=3	8	27.4	38.989	0	77.561	-0.479472	-0.181542	-0.803695	0.0356239	-0.30536	-0.458446		0.457518	0.245509
P49790	Nuclear pore complex protein Nup153	NUP153	sp|P49790|NU153_HUMAN Nuclear pore complex protein Nup153 OS=Homo sapiens GN=NUP153 PE=1 SV=2	51	40.5	153.94	0	323.31	-0.575336	-1.14762	-1.84275	-1.44619	-1.15329	-1.49277		0.174315	-0.175513
P49792	E3 SUMO-protein ligase RanBP2	RANBP2	sp|P49792|RBP2_HUMAN E3 SUMO-protein ligase RanBP2 OS=Homo sapiens GN=RANBP2 PE=1 SV=2	107	40.2	358.2	0	323.31	-0.378082	-0.761873	-1.49736	-1.66736	-0.887874	-0.699115		0.176443	-0.205675
P49815	Tuberin	TSC2	sp|P49815|TSC2_HUMAN Tuberin OS=Homo sapiens GN=TSC2 PE=1 SV=2	14	10.1	200.61	0	29.979	1.1529	0.364124	-0.468092	-0.881561	-0.40947	-0.785378		0.997907	-1.04178
P49821	NADH dehydrogenase [ubiquinone] flavoprotein 1, mitochondrial	NDUFV1	sp|P49821|NDUV1_HUMAN NADH dehydrogenase [ubiquinone] flavoprotein 1, mitochondrial OS=Homo sapiens GN=NDUFV1 PE=1 SV=4	10	24.8	50.817	0	52.484	-0.00607205	-0.23055	-0.453004	0.208767	-0.0368662	-0.176511		0.596386	0.228338
P49840;M0QYV0	Glycogen synthase kinase-3 alpha	GSK3A	sp|P49840|GSK3A_HUMAN Glycogen synthase kinase-3 alpha OS=Homo sapiens GN=GSK3A PE=1 SV=2	5	19.3	50.98	0	17.077	-0.514924	-0.730249	-0.666462	-0.0729986	-0.936304	0.504976		0.48118	0.469103
P49841	Glycogen synthase kinase-3 beta	GSK3B	sp|P49841|GSK3B_HUMAN Glycogen synthase kinase-3 beta OS=Homo sapiens GN=GSK3B PE=1 SV=2	10	32.1	46.744	0	70.036	-0.639692	-0.558453	-0.797313	0.0496307	-0.385186	-0.0408233		1.64322	0.539693
P49903	Selenide, water dikinase 1	SEPHS1	sp|P49903|SPS1_HUMAN Selenide, water dikinase 1 OS=Homo sapiens GN=SEPHS1 PE=1 SV=2	5	16.3	42.91	0	22.714	-0.19679	-0.459675	-0.0696487	-0.822325	-0.316474	0.0200577		0.184628	-0.130876
P49915	GMP synthase [glutamine-hydrolyzing]	GMPS	sp|P49915|GUAA_HUMAN GMP synthase [glutamine-hydrolyzing] OS=Homo sapiens GN=GMPS PE=1 SV=1	29	51.5	76.715	0	134.47	-0.394278	-0.544119	-0.638883	-1.4808	-1.29431	-0.459814		0.792695	-0.552549
P49916	DNA ligase 3	LIG3	sp|P49916|DNLI3_HUMAN DNA ligase 3 OS=Homo sapiens GN=LIG3 PE=1 SV=2	17	17.6	112.91	0	48.985	-0.668799	-0.809069	-0.702586	-1.0313	-0.853788	-1.06416		1.52103	-0.256265
P49959	Double-strand break repair protein MRE11A	MRE11A	sp|P49959|MRE11_HUMAN Double-strand break repair protein MRE11A OS=Homo sapiens GN=MRE11A PE=1 SV=3	19	29.1	80.592	0	47.872	0.239031	-0.215798	-0.196013	0.125519	0.425459	0.459012		1.01447	0.394256
P50148	Guanine nucleotide-binding protein G(q) subunit alpha	GNAQ	sp|P50148|GNAQ_HUMAN Guanine nucleotide-binding protein G(q) subunit alpha OS=Homo sapiens GN=GNAQ PE=1 SV=4	9	27	42.142	0	6.4261	1.06129		0.627046	0.663755		0.778797		0.194377	-0.122894
P50213	Isocitrate dehydrogenase [NAD] subunit alpha, mitochondrial	IDH3A	sp|P50213|IDH3A_HUMAN Isocitrate dehydrogenase [NAD] subunit alpha, mitochondrial OS=Homo sapiens GN=IDH3A PE=1 SV=1	11	27.9	39.591	0	44.139	-0.342488	-0.357123	-0.405891	-0.497343	0.0223323	0.0533895		0.563376	0.22796
P50281;Q9Y5R2;P51511	Matrix metalloproteinase-14	MMP14	sp|P50281|MMP14_HUMAN Matrix metalloproteinase-14 OS=Homo sapiens GN=MMP14 PE=1 SV=3	10	18.2	65.893	0	66.881	0.249991	0.145743	0.28404	0.238787	0.176706	0.506297		0.299661	0.0806719	+
P50402	Emerin	EMD	sp|P50402|EMD_HUMAN Emerin OS=Homo sapiens GN=EMD PE=1 SV=1	10	52.4	28.994	0	78.075	0.665848	0.655993	0.301354	0.313594	0.409472	0.206518		0.80073	-0.231203
P50416	Carnitine O-palmitoyltransferase 1, liver isoform	CPT1A	sp|P50416|CPT1A_HUMAN Carnitine O-palmitoyltransferase 1, liver isoform OS=Homo sapiens GN=CPT1A PE=1 SV=2	14	21.2	88.367	0	38.115	0.655352	0.422448	0.356257	0.189287	0.0308304	0.292664		1.21837	-0.307092
P50452	Serpin B8	SERPINB8	sp|P50452|SPB8_HUMAN Serpin B8 OS=Homo sapiens GN=SERPINB8 PE=1 SV=2	11	30.2	42.766	0	46.619	0.862035	0.835116	0.688673	0.457962	0.47176	0.453017		2.45652	-0.334361	+
P50453	Serpin B9	SERPINB9	sp|P50453|SPB9_HUMAN Serpin B9 OS=Homo sapiens GN=SERPINB9 PE=1 SV=1	4	11.7	42.403	0	7.2604	1.0229	0.864176	1.35581	0.2587	-0.00740554	1.00346		0.923089	-0.66271	+
P50454	Serpin H1	SERPINH1	sp|P50454|SERPH_HUMAN Serpin H1 OS=Homo sapiens GN=SERPINH1 PE=1 SV=2	18	48.1	46.44	0	323.31	0.946132	0.593784	0.884246	0.959028	0.938926	0.930851		0.54766	0.134881	+
P50479	PDZ and LIM domain protein 4	PDLIM4	sp|P50479|PDLI4_HUMAN PDZ and LIM domain protein 4 OS=Homo sapiens GN=PDLIM4 PE=1 SV=2	9	33.6	35.398	0	58.477	1.327		1.23505	0.476952		-0.154426		1.13992	-1.11976
P50502;Q8NFI4;Q8IZP2	Hsc70-interacting protein;Putative protein FAM10A5;Putative protein FAM10A4	ST13;ST13P5;ST13P4	sp|P50502|F10A1_HUMAN Hsc70-interacting protein OS=Homo sapiens GN=ST13 PE=1 SV=2;sp|Q8NFI4|F10A5_HUMAN Putative protein FAM10A5 OS=Homo sapiens GN=ST13P5 PE=5 SV=1;sp|Q8IZP2|ST134_HUMAN Putative protein FAM10A4 OS=Homo sapiens GN=ST13P4 PE=5 SV=1	11	34.1	41.331	0	79.163	-0.688125	-0.825261	-0.523338	-0.927414	-1.03812	-0.0923248		0.00744188	-0.00704639
P50570	Dynamin-2	DNM2	sp|P50570|DYN2_HUMAN Dynamin-2 OS=Homo sapiens GN=DNM2 PE=1 SV=2	35	45.2	98.063	0	238.88	0.266517	0.0978804	-0.120122	-1.02295	-0.495675	-0.297183		1.319	-0.686693
P50579	Methionine aminopeptidase 2	METAP2	sp|P50579|MAP2_HUMAN Methionine aminopeptidase 2 OS=Homo sapiens GN=METAP2 PE=1 SV=1	14	45.2	52.891	0	247.53	-0.263473	-0.369613	-0.435085	-1.31036	-0.865437	-0.0116462		0.412711	-0.373091
P50613;Q9C098	Cyclin-dependent kinase 7	CDK7	sp|P50613|CDK7_HUMAN Cyclin-dependent kinase 7 OS=Homo sapiens GN=CDK7 PE=1 SV=1	5	16.2	39.038	0	10.379	-0.899238		-1.26996	-1.24192		-0.783191		0.0810414	0.072046
P50748	Kinetochore-associated protein 1	KNTC1	sp|P50748|KNTC1_HUMAN Kinetochore-associated protein 1 OS=Homo sapiens GN=KNTC1 PE=1 SV=1	13	6.6	250.75	0	26.669	-0.762118	-0.588378	-1.20646	-0.894054	-0.464743	-1.52446		0.109712	-0.108766
P50750;O94921	Cyclin-dependent kinase 9	CDK9	sp|P50750|CDK9_HUMAN Cyclin-dependent kinase 9 OS=Homo sapiens GN=CDK9 PE=1 SV=3	7	20.4	42.777	0	33.31	-1.24711	-0.970893		0.576087	-0.626937			0.655181	1.08358
P50895	Basal cell adhesion molecule	BCAM	sp|P50895|BCAM_HUMAN Basal cell adhesion molecule OS=Homo sapiens GN=BCAM PE=1 SV=2	12	27.1	67.404	0	27.547	-1.37314	-0.976958	-1.16634	0.851279	-0.158284	-0.769108		1.10934	1.14678
P50897	Palmitoyl-protein thioesterase 1	PPT1	sp|P50897|PPT1_HUMAN Palmitoyl-protein thioesterase 1 OS=Homo sapiens GN=PPT1 PE=1 SV=1	4	18.3	34.193	0	31.401	-0.533869		-0.19024	-0.409125		0.198997		0.268875	0.25699
P50914	60S ribosomal protein L14	RPL14	sp|P50914|RL14_HUMAN 60S ribosomal protein L14 OS=Homo sapiens GN=RPL14 PE=1 SV=4	6	30.2	23.432	0	32.431	0.0347792	0.542208	0.144568	-0.534621	1.80194	-0.439598		0.0150505	0.0353899
P50990	T-complex protein 1 subunit theta	CCT8	sp|P50990|TCPQ_HUMAN T-complex protein 1 subunit theta OS=Homo sapiens GN=CCT8 PE=1 SV=4	38	69	59.62	0	323.31	-0.586666	-0.541261	-0.462217	-0.49771	-0.274093	-0.310576		1.01549	0.169255
P50991	T-complex protein 1 subunit delta	CCT4	sp|P50991|TCPD_HUMAN T-complex protein 1 subunit delta OS=Homo sapiens GN=CCT4 PE=1 SV=4	33	63.8	57.924	0	323.31	-0.595119	-0.49716	-0.424397	-0.580483	-0.634621	-0.587706		0.847028	-0.0953779
P51003;Q9NRJ5	Poly(A) polymerase alpha	PAPOLA	sp|P51003|PAPOA_HUMAN Poly(A) polymerase alpha OS=Homo sapiens GN=PAPOLA PE=1 SV=4	18	34.1	82.842	0	66.314	-0.877897	-0.928402	-1.06507	-0.308895	-1.21615	-0.440577		0.450501	0.301916
P51114	Fragile X mental retardation syndrome-related protein 1	FXR1	sp|P51114|FXR1_HUMAN Fragile X mental retardation syndrome-related protein 1 OS=Homo sapiens GN=FXR1 PE=1 SV=3	23	44.6	69.72	0	109.34	-0.306555	-0.384527	-0.277254	-0.277394	0.145091	-0.259772		0.60805	0.192087
P51116	Fragile X mental retardation syndrome-related protein 2	FXR2	sp|P51116|FXR2_HUMAN Fragile X mental retardation syndrome-related protein 2 OS=Homo sapiens GN=FXR2 PE=1 SV=2	12	23.2	74.222	0	51.578	0.233152	0.291839	0.109026	0.593688	0.186627	0.363788		0.585556	0.170029
P51148	Ras-related protein Rab-5C	RAB5C	sp|P51148|RAB5C_HUMAN Ras-related protein Rab-5C OS=Homo sapiens GN=RAB5C PE=1 SV=2	6	34.3	23.482	0	50.174	-0.219959	0.192699	-0.570722	5.66886	-0.464883	-0.410083		0.366934	1.79729
P51149	Ras-related protein Rab-7a	RAB7A	sp|P51149|RAB7A_HUMAN Ras-related protein Rab-7a OS=Homo sapiens GN=RAB7A PE=1 SV=1	14	71	23.489	0	128.76	-0.46945		0.0863761	0.0223323		0.423094		0.455715	0.41425
P51178	1-phosphatidylinositol 4,5-bisphosphate phosphodiesterase delta-1	PLCD1	sp|P51178|PLCD1_HUMAN 1-phosphatidylinositol 4,5-bisphosphate phosphodiesterase delta-1 OS=Homo sapiens GN=PLCD1 PE=1 SV=2	11	15.7	85.664	0	15.194	1.19459	0.524064	0.914029	0.514804	-0.31928	0.543892		0.85413	-0.631089
P51398	28S ribosomal protein S29, mitochondrial	DAP3	sp|P51398|RT29_HUMAN 28S ribosomal protein S29, mitochondrial OS=Homo sapiens GN=DAP3 PE=1 SV=1	8	25.4	45.566	0	16.506	1.02233	-0.790734	-0.716244	2.78195	-0.28293	-1.09323		0.181708	0.630143
P51531	Probable global transcription activator SNF2L2	SMARCA2	sp|P51531|SMCA2_HUMAN Probable global transcription activator SNF2L2 OS=Homo sapiens GN=SMARCA2 PE=1 SV=2	18	12.5	181.28	0	25.886	0.478713	0.00403388	-0.366095	-1.16136	-0.566613	-2.47987		1.10046	-1.4415
P51532	Transcription activator BRG1	SMARCA4	sp|P51532|SMCA4_HUMAN Transcription activator BRG1 OS=Homo sapiens GN=SMARCA4 PE=1 SV=2	32	21.2	184.64	0	152.15	-1.81522	-1.42407	-2.02438	-1.64878	-0.80143	-1.26493		0.79006	0.51618
P51553	Isocitrate dehydrogenase [NAD] subunit gamma, mitochondrial	IDH3G	sp|P51553|IDH3G_HUMAN Isocitrate dehydrogenase [NAD] subunit gamma, mitochondrial OS=Homo sapiens GN=IDH3G PE=1 SV=1	6	22.1	42.794	0	11.071	-0.0377398		-0.17958	0.430178		1.35163		0.781967	0.999563
P51570	Galactokinase	GALK1	sp|P51570|GALK1_HUMAN Galactokinase OS=Homo sapiens GN=GALK1 PE=1 SV=1	11	29.3	42.272	0	27.906	0.305095	-0.094572	0.0492126	-0.109966	-0.0700272	-0.0710575		0.655058	-0.170262
P51572	B-cell receptor-associated protein 31	BCAP31	sp|P51572|BAP31_HUMAN B-cell receptor-associated protein 31 OS=Homo sapiens GN=BCAP31 PE=1 SV=3	10	29.3	27.991	0	43.85	-0.814818	-0.606496	-0.994586	-0.226881	-0.0904343	-1.12394		0.401	0.324883
P51610	Host cell factor 1;HCF N-terminal chain 1;HCF N-terminal chain 2;HCF N-terminal chain 3;HCF N-terminal chain 4;HCF N-terminal chain 5;HCF N-terminal chain 6;HCF C-terminal chain 1;HCF C-terminal chain 2;HCF C-terminal chain 3;HCF C-terminal chain 4;HCF C-terminal chain 5;HCF C-terminal chain 6	HCFC1	sp|P51610|HCFC1_HUMAN Host cell factor 1 OS=Homo sapiens GN=HCFC1 PE=1 SV=2	42	29.3	208.73	0	273.23	-0.39407	-0.547615	-0.675927	-1.44191	-0.69108	-0.653809		0.65474	-0.389729	+
P51648;P48448;P43353	Fatty aldehyde dehydrogenase	ALDH3A2	sp|P51648|AL3A2_HUMAN Fatty aldehyde dehydrogenase OS=Homo sapiens GN=ALDH3A2 PE=1 SV=1	7	17.1	54.847	0	19.532	-1.3233	-1.3411	-1.65776	-0.591984	-1.10277	-1.05535		1.25594	0.524017
P51659	Peroxisomal multifunctional enzyme type 2;(3R)-hydroxyacyl-CoA dehydrogenase;Enoyl-CoA hydratase 2	HSD17B4	sp|P51659|DHB4_HUMAN Peroxisomal multifunctional enzyme type 2 OS=Homo sapiens GN=HSD17B4 PE=1 SV=3	29	50	79.685	0	323.31	0.527671	0.491289	0.370834	0.395392	0.479438	0.691355		0.230518	0.0587972
P51665	26S proteasome non-ATPase regulatory subunit 7	PSMD7	sp|P51665|PSMD7_HUMAN 26S proteasome non-ATPase regulatory subunit 7 OS=Homo sapiens GN=PSMD7 PE=1 SV=2	8	26.5	37.025	0	71.036	-0.112927	-0.0823315	-0.139315	0.111566	0.220949	-0.261552		0.387453	0.135179
P51688	N-sulphoglucosamine sulphohydrolase	SGSH	sp|P51688|SPHM_HUMAN N-sulphoglucosamine sulphohydrolase OS=Homo sapiens GN=SGSH PE=1 SV=1	6	19.3	56.695	0	34.708	0.922578	0.518837	0.612022	0.895768	0.85814	0.321697		0.010978	0.0073892
P51692;P42229	Signal transducer and activator of transcription 5B	STAT5B	sp|P51692|STA5B_HUMAN Signal transducer and activator of transcription 5B OS=Homo sapiens GN=STAT5B PE=1 SV=2	5	8.4	89.865	0	9.4251	1.2082	0.514198		1.26027	0.851439			0.169665	0.194651
P51798	H(+)/Cl(-) exchange transporter 7	CLCN7	sp|P51798|CLCN7_HUMAN H(+)/Cl(-) exchange transporter 7 OS=Homo sapiens GN=CLCN7 PE=1 SV=2	5	6.2	88.678	0	6.7914	-1.35373		-1.03115	-0.736629		2.52785		0.480226	2.08805
P51812;Q15349;Q9UK32	Ribosomal protein S6 kinase alpha-3	RPS6KA3	sp|P51812|KS6A3_HUMAN Ribosomal protein S6 kinase alpha-3 OS=Homo sapiens GN=RPS6KA3 PE=1 SV=1	20	30.4	83.735	0	51.914	0.347212	0.0567222	-0.235586	-0.407191	-0.560579	0.264476		0.405056	-0.290547
P51858	Hepatoma-derived growth factor	HDGF	sp|P51858|HDGF_HUMAN Hepatoma-derived growth factor OS=Homo sapiens GN=HDGF PE=1 SV=1	23	70.8	26.788	0	323.31	-0.457851	-0.731566	-0.631377	-0.456999	-0.280019	-0.32283		1.23949	0.253648
P51884;CON__Q05443	Lumican	LUM	sp|P51884|LUM_HUMAN Lumican OS=Homo sapiens GN=LUM PE=1 SV=2	8	27.8	38.429	0	13.213	1.25236	0.83285	0.952035	1.94411	-0.0841044	0.830093		0.0673401	-0.115714	+
P51911	Calponin-1	CNN1	sp|P51911|CNN1_HUMAN Calponin-1 OS=Homo sapiens GN=CNN1 PE=1 SV=2	10	38.4	33.17	0	23.564	1.89068	1.32533	1.87802	0.804467	1.61339	0.761711		0.890876	-0.638153
P51991	Heterogeneous nuclear ribonucleoprotein A3	HNRNPA3	sp|P51991|ROA3_HUMAN Heterogeneous nuclear ribonucleoprotein A3 OS=Homo sapiens GN=HNRNPA3 PE=1 SV=2	11	31.7	39.594	0	216.61	0.000432815	-0.0940946	-0.0813696	-0.298247	0.0892269	-0.00348108		0.0350611	-0.0124899
P52209	6-phosphogluconate dehydrogenase, decarboxylating	PGD	sp|P52209|6PGD_HUMAN 6-phosphogluconate dehydrogenase, decarboxylating OS=Homo sapiens GN=PGD PE=1 SV=3	16	43.3	53.139	0	172.84	-0.454486	-0.75616	-0.644623	-1.23803	-0.8662	-0.685292		0.775693	-0.311419
P52272	Heterogeneous nuclear ribonucleoprotein M	HNRNPM	sp|P52272|HNRPM_HUMAN Heterogeneous nuclear ribonucleoprotein M OS=Homo sapiens GN=HNRNPM PE=1 SV=3	47	64.5	77.515	0	323.31	-0.0146744	-0.125242	-0.149921	-0.113785	0.0139266	0.132248		0.581771	0.107409
P52292	Importin subunit alpha-1	KPNA2	sp|P52292|IMA1_HUMAN Importin subunit alpha-1 OS=Homo sapiens GN=KPNA2 PE=1 SV=1	13	29.5	57.861	0	205	-0.979715	-0.875513	-0.976759	-1.07683	-1.44823	-0.991312		0.723055	-0.228129
P52294	Importin subunit alpha-5;Importin subunit alpha-5, N-terminally processed	KPNA1	sp|P52294|IMA5_HUMAN Importin subunit alpha-5 OS=Homo sapiens GN=KPNA1 PE=1 SV=3	7	17.8	60.221	0	17.768	-0.374935	-0.127463	-0.268991	0.210264	0.214747	-0.90544		0.091042	0.0969866
P52594	Arf-GAP domain and FG repeat-containing protein 1	AGFG1	sp|P52594|AGFG1_HUMAN Arf-GAP domain and FG repeat-containing protein 1 OS=Homo sapiens GN=AGFG1 PE=1 SV=2	5	16.9	58.259	0	23.653	0.0892269	-0.207195	0.0743684	-0.333007		0.939828		0.249504	0.317944
P52597	Heterogeneous nuclear ribonucleoprotein F;Heterogeneous nuclear ribonucleoprotein F, N-terminally processed	HNRNPF	sp|P52597|HNRPF_HUMAN Heterogeneous nuclear ribonucleoprotein F OS=Homo sapiens GN=HNRNPF PE=1 SV=3	14	41.4	45.671	0	211.46	-0.144903	-0.568644	-0.508383	-0.0239883	-0.598042	-0.6517		0.024004	-0.0172664
P52701	DNA mismatch repair protein Msh6	MSH6	sp|P52701|MSH6_HUMAN DNA mismatch repair protein Msh6 OS=Homo sapiens GN=MSH6 PE=1 SV=2	36	32.9	152.78	0	124.54	-0.994356	-0.878374	-1.04136	-1.15824	-0.68455	-0.706488		0.306201	0.121605
P52732	Kinesin-like protein KIF11	KIF11	sp|P52732|KIF11_HUMAN Kinesin-like protein KIF11 OS=Homo sapiens GN=KIF11 PE=1 SV=2	16	17.2	119.16	0	36.313	-1.57893	-1.56418	-1.58775	-1.84228	0.0485151	-0.0139023		0.718437	0.974396
P52756	RNA-binding protein 5	RBM5	sp|P52756|RBM5_HUMAN RNA-binding protein 5 OS=Homo sapiens GN=RBM5 PE=1 SV=2	9	12.4	92.153	0	28.582	-0.458921	-0.405757	-0.681492	0.503654	-0.474813	-0.544708		0.4196	0.343434
P52788	Spermine synthase	SMS	sp|P52788|SPSY_HUMAN Spermine synthase OS=Homo sapiens GN=SMS PE=1 SV=2	11	29.2	41.268	0	17.906	-0.626536	-0.516945	-0.531281	-0.834339	-1.2343	-0.0259407		0.14563	-0.139938
P52888	Thimet oligopeptidase	THOP1	sp|P52888|THOP1_HUMAN Thimet oligopeptidase OS=Homo sapiens GN=THOP1 PE=1 SV=2	20	34.8	78.839	0	87.969	-0.238085	-0.0345002	-0.289245	0.152638	-0.295447	-0.415153		0.00222208	0.00128955
P52907	F-actin-capping protein subunit alpha-1	CAPZA1	sp|P52907|CAZA1_HUMAN F-actin-capping protein subunit alpha-1 OS=Homo sapiens GN=CAPZA1 PE=1 SV=3	14	69.9	32.922	0	256.86	0.280362	0.357608	0.270708	0.119821	0.154972	-0.0189219		1.65819	-0.217603
P52948	Nuclear pore complex protein Nup98-Nup96;Nuclear pore complex protein Nup98;Nuclear pore complex protein Nup96	NUP98	sp|P52948|NUP98_HUMAN Nuclear pore complex protein Nup98-Nup96 OS=Homo sapiens GN=NUP98 PE=1 SV=4	37	25.5	197.58	0	272.25	0.0104934	-0.316869	-0.395739	-0.265726	-0.206279	-0.231549		0.00124608	-0.000479635
P53004	Biliverdin reductase A	BLVRA	sp|P53004|BIEA_HUMAN Biliverdin reductase A OS=Homo sapiens GN=BLVRA PE=1 SV=2	8	26.4	33.428	0	41.154	0.0457225	0.14483	-0.143277	-0.300608	-1.22125	-0.826438		1.33554	-0.798525
P53007	Tricarboxylate transport protein, mitochondrial	SLC25A1	sp|P53007|TXTP_HUMAN Tricarboxylate transport protein, mitochondrial OS=Homo sapiens GN=SLC25A1 PE=1 SV=2	7	22.2	34.012	0	36.088	-0.105458		-0.391304	-0.988733		-0.850507		1.28698	-0.671239
P53041	Serine/threonine-protein phosphatase 5	PPP5C	sp|P53041|PPP5_HUMAN Serine/threonine-protein phosphatase 5 OS=Homo sapiens GN=PPP5C PE=1 SV=1	12	28.7	56.878	0	38.045	0.0048968	-0.224486	-0.136537	0.1503	-0.305253	0.197991		0.312917	0.133055
P53365	Arfaptin-2	ARFIP2	sp|P53365|ARFP2_HUMAN Arfaptin-2 OS=Homo sapiens GN=ARFIP2 PE=1 SV=1	4	13.5	37.855	0	25.446	-0.647083	-0.394297	-0.28293		3.50805	-0.297786		0.608162	2.04657
P53367	Arfaptin-1	ARFIP1	sp|P53367|ARFP1_HUMAN Arfaptin-1 OS=Homo sapiens GN=ARFIP1 PE=1 SV=2	11	37	41.738	0	42.912	-0.37159	-0.133575	-0.165159	0.107152	0.524766	0.105812		1.38475	0.469351
P53582	Methionine aminopeptidase 1	METAP1	sp|P53582|MAP11_HUMAN Methionine aminopeptidase 1 OS=Homo sapiens GN=METAP1 PE=1 SV=2	7	22	43.215	0	33.244	-0.436022	-0.290621	-0.517234	-0.175191	0.262674	-1.01432		0.0996515	0.105678
P53597	Succinyl-CoA ligase [ADP/GDP-forming] subunit alpha, mitochondrial	SUCLG1	sp|P53597|SUCA_HUMAN Succinyl-CoA ligase [ADP/GDP-forming] subunit alpha, mitochondrial OS=Homo sapiens GN=SUCLG1 PE=1 SV=4	8	30.9	36.249	0	119.04	0.164014		-0.18595	0.258097		-0.388186		0.0474478	-0.0540763
P53602	Diphosphomevalonate decarboxylase	MVD	sp|P53602|MVD1_HUMAN Diphosphomevalonate decarboxylase OS=Homo sapiens GN=MVD PE=1 SV=1	9	27.8	43.404	0	67.214	-1.11272	-0.954865	-0.953914	-1.02947	-0.557115	-0.80367		0.650459	0.210416
P53618	Coatomer subunit beta	COPB1	sp|P53618|COPB_HUMAN Coatomer subunit beta OS=Homo sapiens GN=COPB1 PE=1 SV=3	35	43.8	107.14	0	323.31	0.128557	-0.0255881	-0.262365	-0.790584	-0.0963139	-0.170069		0.532001	-0.29919
P53621	Coatomer subunit alpha;Xenin;Proxenin	COPA	sp|P53621|COPA_HUMAN Coatomer subunit alpha OS=Homo sapiens GN=COPA PE=1 SV=2	73	64.8	138.34	0	323.31	0.336283	0.203139	0.170566	-0.170849	0.0783365	0.232538		0.673956	-0.189987
P53675	Clathrin heavy chain 2	CLTCL1	sp|P53675|CLH2_HUMAN Clathrin heavy chain 2 OS=Homo sapiens GN=CLTCL1 PE=1 SV=2	21	11.2	187.03	0.00022507	4.2654	0.584385	0.402504	0.384381	0.288063	0.0499095	-0.591875		0.936719	-0.541724
P53701	Cytochrome c-type heme lyase	HCCS	sp|P53701|CCHL_HUMAN Cytochrome c-type heme lyase OS=Homo sapiens GN=HCCS PE=1 SV=1	5	26.5	30.601	0	13.295	-0.143755	-0.218968		0.724563	-0.656081			0.105321	0.215603
P53801	Pituitary tumor-transforming gene 1 protein-interacting protein	PTTG1IP	sp|P53801|PTTG_HUMAN Pituitary tumor-transforming gene 1 protein-interacting protein OS=Homo sapiens GN=PTTG1IP PE=1 SV=1	2	13.9	20.324	0	12.477	-0.0554113	0.261952	-0.503487	-0.138251	-0.343769	-0.604016		0.433582	-0.26303
P53814	Smoothelin	SMTN	sp|P53814|SMTN_HUMAN Smoothelin OS=Homo sapiens GN=SMTN PE=1 SV=7	8	12.5	99.058	0	61.854	-0.343421	-0.0589538	-0.0572115	-1.39794	-0.799998	-0.272907		0.925117	-0.67042
P53985	Monocarboxylate transporter 1	SLC16A1	sp|P53985|MOT1_HUMAN Monocarboxylate transporter 1 OS=Homo sapiens GN=SLC16A1 PE=1 SV=3	5	10.6	53.944	0	56.276	-2.24216	-1.56832	-1.74338	-0.550782	-1.56183	-0.882039		1.11561	0.853067
P53990	IST1 homolog	IST1	sp|P53990|IST1_HUMAN IST1 homolog OS=Homo sapiens GN=IST1 PE=1 SV=1	10	29.9	39.75	0	20.208	-0.05288	-0.206029	-0.0916175	-0.488674	-0.281141	-0.460548		1.675	-0.293279
P53992	Protein transport protein Sec24C	SEC24C	sp|P53992|SC24C_HUMAN Protein transport protein Sec24C OS=Homo sapiens GN=SEC24C PE=1 SV=3	31	37.4	118.32	0	260.57	0.0928839	-0.0362743	-0.0529997	-0.260066	-0.625979	-0.318182		1.51805	-0.402612
P54105	Methylosome subunit pICln	CLNS1A	sp|P54105|ICLN_HUMAN Methylosome subunit pICln OS=Homo sapiens GN=CLNS1A PE=1 SV=1	7	48.9	26.215	0	68.915	-1.1235		-1.50766	0.189793		-0.734899		0.762899	1.04303
P54132	Bloom syndrome protein	BLM	sp|P54132|BLM_HUMAN Bloom syndrome protein OS=Homo sapiens GN=BLM PE=1 SV=1	4	2.9	159	0	5.4554	1.01436	0.227864		2.48365	1.301			0.666898	1.27122
P54136	Arginine--tRNA ligase, cytoplasmic	RARS	sp|P54136|SYRC_HUMAN Arginine--tRNA ligase, cytoplasmic OS=Homo sapiens GN=RARS PE=1 SV=2	35	53.2	75.378	0	254.99	-0.142815	-0.124078	-0.066367	-0.341885	-0.373533	-0.334444		3.11205	-0.238867
P54289;Q9NY47	Voltage-dependent calcium channel subunit alpha-2/delta-1;Voltage-dependent calcium channel subunit alpha-2-1;Voltage-dependent calcium channel subunit delta-1	CACNA2D1	sp|P54289|CA2D1_HUMAN Voltage-dependent calcium channel subunit alpha-2/delta-1 OS=Homo sapiens GN=CACNA2D1 PE=1 SV=3	10	9.9	124.57	0	18.536	1.32337	1.03886	0.634779	0.655077	1.41549	1.19988		0.109173	0.0911449
P54577	Tyrosine--tRNA ligase, cytoplasmic;Tyrosine--tRNA ligase, cytoplasmic, N-terminally processed	YARS	sp|P54577|SYYC_HUMAN Tyrosine--tRNA ligase, cytoplasmic OS=Homo sapiens GN=YARS PE=1 SV=4	28	55.1	59.143	0	105.46	-0.0764932	-0.0907415	-0.0522067	-0.415961	-0.547974	-0.304024		2.09312	-0.349506
P54578	Ubiquitin carboxyl-terminal hydrolase 14	USP14	sp|P54578|UBP14_HUMAN Ubiquitin carboxyl-terminal hydrolase 14 OS=Homo sapiens GN=USP14 PE=1 SV=3	23	48.6	56.068	0	233.32	-0.188069	-0.126218	-0.180822	-0.236945	-0.66278	-0.349401		0.910227	-0.251339
P54619;Q9UGJ0	5-AMP-activated protein kinase subunit gamma-1	PRKAG1	sp|P54619|AAKG1_HUMAN 5-AMP-activated protein kinase subunit gamma-1 OS=Homo sapiens GN=PRKAG1 PE=1 SV=1	8	33.8	37.579	0	19.125	0.0930192		0.115166	0.310456		0.0611541		0.235964	0.0817125
P54687	Branched-chain-amino-acid aminotransferase, cytosolic	BCAT1	sp|P54687|BCAT1_HUMAN Branched-chain-amino-acid aminotransferase, cytosolic OS=Homo sapiens GN=BCAT1 PE=1 SV=3	9	25.9	42.966	0	20.905	-0.149313	0.618709	0.442439	-0.745406	-0.677772	0.00201835		1.09796	-0.777665
P54709	Sodium/potassium-transporting ATPase subunit beta-3	ATP1B3	sp|P54709|AT1B3_HUMAN Sodium/potassium-transporting ATPase subunit beta-3 OS=Homo sapiens GN=ATP1B3 PE=1 SV=1	9	34.1	31.512	0	26.18	-0.0724828	-0.554506	0.0720372	0.432959	0.446044	0.353549		1.44512	0.595835
P54725	UV excision repair protein RAD23 homolog A	RAD23A	sp|P54725|RD23A_HUMAN UV excision repair protein RAD23 homolog A OS=Homo sapiens GN=RAD23A PE=1 SV=1	6	22.6	39.609	0	34.333	0.104739	0.0828389		-0.167361	0.91533			0.182854	0.280195
P54760	Ephrin type-B receptor 4	EPHB4	sp|P54760|EPHB4_HUMAN Ephrin type-B receptor 4 OS=Homo sapiens GN=EPHB4 PE=1 SV=2	7	8.7	108.27	0	9.1454	0.486354	-0.0323739		-0.538388	0.387914			0.203053	-0.302227
P54764	Ephrin type-A receptor 4	EPHA4	sp|P54764|EPHA4_HUMAN Ephrin type-A receptor 4 OS=Homo sapiens GN=EPHA4 PE=1 SV=1	6	9.4	109.86	0	11.086		1.23854	0.810649		1.38289	0.518233		0.0495836	-0.0740347
P54802	Alpha-N-acetylglucosaminidase;Alpha-N-acetylglucosaminidase 82 kDa form;Alpha-N-acetylglucosaminidase 77 kDa form	NAGLU	sp|P54802|ANAG_HUMAN Alpha-N-acetylglucosaminidase OS=Homo sapiens GN=NAGLU PE=1 SV=2	10	16.8	82.265	0	20.217	1.1626	0.546462	0.548141	0.370388	-0.0833094	0.384602		0.965883	-0.528506
P54819	Adenylate kinase 2, mitochondrial;Adenylate kinase 2, mitochondrial, N-terminally processed	AK2	sp|P54819|KAD2_HUMAN Adenylate kinase 2, mitochondrial OS=Homo sapiens GN=AK2 PE=1 SV=2	9	39.3	26.477	0	24.171	-0.238681		-0.56995	-0.475555		-0.73824		0.357512	-0.202582
[truncated: 1,654 more rows]

## Sheet: up_3D
Protein IDs	Protein names	Gene names	Fasta headers	Peptides	Sequence coverage [%]	Mol. weight [kDa]	Q-value	Score	log2 2D NHF1	log2 2D NHF2	log2 2D NHF3	log2 3D NHF1	log2 3D NHF2	log2 3D NHF3	Significant	"-LOG(P-value)"	Difference (3D-2D)	Matrisome
[truncated: 372 more rows]

[truncated: 1 more sheets: down_3D]
