# Supplementary material for: Scaffold-free 3D cell culture of primary skin fibroblasts induces profound changes of the matrisome
Source: Matrix Biol Plus. 2021 May 12;11:100066. doi: 10.1016/j.mbplus.2021.100066 (PMC8377039; doi:10.1016/j.mbplus.2021.100066)
Supplement: Supplementary data 3 [file mmc3.xlsx]

## Sheet: prot_SCC13
Supplementary Table S2: Proteome regulation of SCC-13 grown in 3D. Shown are normalized and log2 transformed SILAC ratios of three biological replicates each, cells grown in 2D and 3D compared to a Super-SILAC spike-in. Protein identifications were filtered on being quantified in minimally two out of three replicates. Results from statstical analyses are shown in columns P-R . Signficant regulate…
Protein IDs	Protein names	Gene names	Fasta headers	Peptides	Sequence coverage [%]	Mol. weight [kDa]	Q-value	Score	log2 2D SCC1	log2 2D SCC2	log2 2D SCC3	log2 3D SCC1	log2 3D SCC2	log2 3D SCC3	Significant	"-LOG(P-value)"	Difference (3D-2D)	Matrisome
P02533	Keratin, type I cytoskeletal 14	KRT14	;sp|P02533|K1C14_HUMAN Keratin, type I cytoskeletal 14 OS=Homo sapiens GN=KRT14 PE=1 SV=4	42	72	51.621	0	323.31	0.34153	0.384271	0.00834347	1.57788	1.61645	1.22799	+	2.69858	1.22939
P02538;P48668	Keratin, type II cytoskeletal 6A;Keratin, type II cytoskeletal 6C	KRT6A;KRT6C	;sp|P02538|K2C6A_HUMAN Keratin, type II cytoskeletal 6A OS=Homo sapiens GN=KRT6A PE=1 SV=3;;sp|P48668|K2C6C_HUMAN Keratin, type II cytoskeletal 6C OS=Homo sapiens GN=KRT6C PE=1 SV=3	49	66.8	60.044	0	323.31	0.309875	0.253868	0.333653	2.66585	2.4243	2.35361	+	4.62815	2.18212
P05787	Keratin, type II cytoskeletal 8	KRT8	;sp|P05787|K2C8_HUMAN Keratin, type II cytoskeletal 8 OS=Homo sapiens GN=KRT8 PE=1 SV=7	40	78.5	53.704	0	323.31	0.677621	0.554933	0.630312	1.67676	1.65416	1.82204	+	4.17851	1.0967
P08779	Keratin, type I cytoskeletal 16	KRT16	;sp|P08779|K1C16_HUMAN Keratin, type I cytoskeletal 16 OS=Homo sapiens GN=KRT16 PE=1 SV=4	32	66.8	51.267	0	323.31	0.672561	0.589476	0.323428	2.40632	2.17466	2.45362	+	3.73963	1.81638
P12035	Keratin, type II cytoskeletal 3	KRT3	;sp|P12035|K2C3_HUMAN Keratin, type II cytoskeletal 3 OS=Homo sapiens GN=KRT3 PE=1 SV=3	10	11.8	64.503	0.00043601	3.6743	0.390888	0.332851	-0.0999737	1.39001	1.55075	1.00324	+	2.10412	1.10675
P13647	Keratin, type II cytoskeletal 5	KRT5	;sp|P13647|K2C5_HUMAN Keratin, type II cytoskeletal 5 OS=Homo sapiens GN=KRT5 PE=1 SV=3	50	60	62.378	0	323.31	0.373286	0.405339	-0.00939359	2.00306	1.86718	1.58664	+	3.00387	1.56255
Q04695	Keratin, type I cytoskeletal 17	KRT17	;sp|Q04695|K1C17_HUMAN Keratin, type I cytoskeletal 17 OS=Homo sapiens GN=KRT17 PE=1 SV=2	37	83.6	48.105	0	323.31	0.254836	0.310456	-0.00665169	3.06383	2.84095	2.36614	+	3.45442	2.57076
P08727	Keratin, type I cytoskeletal 19	KRT19	sp|P08727|K1C19_HUMAN Keratin, type I cytoskeletal 19 OS=Homo sapiens GN=KRT19 PE=1 SV=4;	32	74.2	44.105	0	220.95	-1.10352	-0.604301	-1.04311	2.12347	2.21431	2.18304	+	4.37812	3.09058
P19012	Keratin, type I cytoskeletal 15	KRT15	sp|P19012|K1C15_HUMAN Keratin, type I cytoskeletal 15 OS=Homo sapiens GN=KRT15 PE=1 SV=3;	17	38.6	49.211	0	53.109	0.669843	0.661294	0.0727232	3.6605	3.35826	4.00567	+	3.52782	3.20685
A0A087WZ62;Q9H6U8	Alpha-1,2-mannosyltransferase ALG9	ALG9	tr|A0A087WZ62|A0A087WZ62_HUMAN Uncharacterized protein OS=Homo sapiens PE=4 SV=1;sp|Q9H6U8|ALG9_HUMAN Alpha-1,2-mannosyltransferase ALG9 OS=Homo sapiens GN=ALG9 PE=1 SV=2	4	6.2	95.921	0	12.996	-0.286163	-0.283071	0.76774	1.07046	1.13093	1.14012	+	1.39036	1.04767
A0A096LP75;C4AMC7;Q6VEQ5;A8K0Z3	Putative WAS protein family homolog 3;WAS protein family homolog 2;WAS protein family homolog 1	WASH3P;WASH2P;WASH1	tr|A0A096LP75|A0A096LP75_HUMAN Protein LOC102723897 OS=Homo sapiens GN=LOC102723897 PE=4 SV=1;sp|C4AMC7|WASH3_HUMAN Putative WAS protein family homolog 3 OS=Homo sapiens GN=WASH3P PE=1 SV=2;sp|Q6VEQ5|WASH2_HUMAN WAS protein family homolog 2 OS=Homo sapiens	10	28	50.073	0	20.238	-0.0164391	-0.224132	-0.438718	0.714487	0.516217	0.130404	+	1.49625	0.680132
A0A0A6YYL6;P18621	60S ribosomal protein L17	RPL17-C18orf32;RPL17	tr|A0A0A6YYL6|A0A0A6YYL6_HUMAN Protein RPL17-C18orf32 OS=Homo sapiens GN=RPL17-C18orf32 PE=3 SV=1;sp|P18621|RL17_HUMAN 60S ribosomal protein L17 OS=Homo sapiens GN=RPL17 PE=1 SV=3	4	14.9	26.372	0	34.526	-0.133638	-0.131503		-0.716244	-0.763342		+	2.82284	-0.607223
A0A0B4J269;Q13509	Tubulin beta-3 chain	TUBB3	tr|A0A0B4J269|A0A0B4J269_HUMAN Uncharacterized protein OS=Homo sapiens PE=1 SV=1;sp|Q13509|TBB3_HUMAN Tubulin beta-3 chain OS=Homo sapiens GN=TUBB3 PE=1 SV=2	20	28.1	88.381	0	118.15	-1.07048	-1.30155	-1.28637	-0.0830648	-0.537738	-0.267444	+	2.43422	0.923386
A0AVT1	Ubiquitin-like modifier-activating enzyme 6	UBA6	sp|A0AVT1|UBA6_HUMAN Ubiquitin-like modifier-activating enzyme 6 OS=Homo sapiens GN=UBA6 PE=1 SV=1	45	53.6	117.97	0	323.31	-0.0644648	-0.134889	0.0233263	0.381283	0.373732	0.300417	+	2.83938	0.410486
A0FGR8	Extended synaptotagmin-2	ESYT2	sp|A0FGR8|ESYT2_HUMAN Extended synaptotagmin-2 OS=Homo sapiens GN=ESYT2 PE=1 SV=1	17	24.4	102.36	0	53.137	-0.376171	-0.299614	-0.46947	0.0102069	0.0988237	0.326077	+	2.11449	0.526787
A1L0T0	Acetolactate synthase-like protein	ILVBL	sp|A1L0T0|ILVBL_HUMAN Acetolactate synthase-like protein OS=Homo sapiens GN=ILVBL PE=1 SV=2	8	20.9	67.867	0	61.235	-0.340386	-0.30586	-0.337776	0.126312	0.102053	0.0781998	+	4.76179	0.430196
A1L390	Pleckstrin homology domain-containing family G member 3	PLEKHG3	sp|A1L390|PKHG3_HUMAN Pleckstrin homology domain-containing family G member 3 OS=Homo sapiens GN=PLEKHG3 PE=1 SV=1	7	8.9	134.41	0	14.6	0.552082	0.302173	0.62396	2.53114	1.03485	1.14359	+	1.02916	1.07712
A2RRP1	Neuroblastoma-amplified sequence	NBAS	sp|A2RRP1|NBAS_HUMAN Neuroblastoma-amplified sequence OS=Homo sapiens GN=NBAS PE=1 SV=2	27	12.4	268.57	0	54.505	-0.367229	-0.42225	-0.480961	0.457962	0.33514	0.666211	+	3.05811	0.909918
A4D1P6	WD repeat-containing protein 91	WDR91	sp|A4D1P6|WDR91_HUMAN WD repeat-containing protein 91 OS=Homo sapiens GN=WDR91 PE=1 SV=2	9	16.5	83.343	0	15.653	-0.283931	-0.589355	0.0888201	0.229588	0.95509	0.583423	+	1.38373	0.850855
A6NDG6	Phosphoglycolate phosphatase	PGP	sp|A6NDG6|PGP_HUMAN Phosphoglycolate phosphatase OS=Homo sapiens GN=PGP PE=1 SV=1	11	44.5	34.006	0	63.043	0.235727	0.352984	0.14104	-0.169258	-0.00881285	-0.20151	+	1.90679	-0.369777
E7ENX8;Q03519	Antigen peptide transporter 2	TAP2	tr|E7ENX8|E7ENX8_HUMAN Uncharacterized protein (Fragment) OS=Homo sapiens PE=3 SV=1;sp|Q03519|TAP2_HUMAN Antigen peptide transporter 2 OS=Homo sapiens GN=TAP2 PE=1 SV=1	5	7	92.998	0	12.993	-0.422559	-0.440126	-0.525164	0.828632	1.05061	0.858299	+	4.25061	1.37513
E9PAV3	Nascent polypeptide-associated complex subunit alpha, muscle-specific form	NACA	sp|E9PAV3|NACAM_HUMAN Nascent polypeptide-associated complex subunit alpha, muscle-specific form OS=Homo sapiens GN=NACA PE=1 SV=1	6	4.8	205.42	0	232.02	0.161694	0.100036	0.210139	-0.0181035	-0.562964	-0.440831	+	1.38212	-0.497923
E9PCH4;Q8TEU7	Rap guanine nucleotide exchange factor 6	RAPGEF6	tr|E9PCH4|E9PCH4_HUMAN Uncharacterized protein OS=Homo sapiens PE=4 SV=1;sp|Q8TEU7|RPGF6_HUMAN Rap guanine nucleotide exchange factor 6 OS=Homo sapiens GN=RAPGEF6 PE=1 SV=2	10	9.3	185.19	0	23.287	-0.185901	-0.0443896	-0.153382	1.4461	1.01293	0.970854	+	2.88958	1.27118
K7EQG2			tr|K7EQG2|K7EQG2_HUMAN Uncharacterized protein (Fragment) OS=Homo sapiens PE=1 SV=1	2	26.8	16.448	0.00023354	4.9652	0.160146	0.126973	0.316957	-0.413326	-0.64758	-0.256442	+	2.12833	-0.640475
O00116	Alkyldihydroxyacetonephosphate synthase, peroxisomal	AGPS	sp|O00116|ADAS_HUMAN Alkyldihydroxyacetonephosphate synthase, peroxisomal OS=Homo sapiens GN=AGPS PE=1 SV=1	17	33.3	72.911	0	130.08	-0.0623091	-0.0451337	-0.0296028	0.55768	0.631058	0.491494	+	3.89652	0.605759
O00139	Kinesin-like protein KIF2A	KIF2A	sp|O00139|KIF2A_HUMAN Kinesin-like protein KIF2A OS=Homo sapiens GN=KIF2A PE=1 SV=3	14	22.1	79.954	0	27.34	-0.0956971	0.0754641	0.0893625	0.631151	0.24123	0.570949	+	1.5613	0.458067
O00151	PDZ and LIM domain protein 1	PDLIM1	sp|O00151|PDLI1_HUMAN PDZ and LIM domain protein 1 OS=Homo sapiens GN=PDLIM1 PE=1 SV=4	18	76.3	36.071	0	235.67	0.232292	0.201258	0.129349	0.866552	0.738898	0.665757	+	3.00034	0.569436
O00159	Unconventional myosin-Ic	MYO1C	sp|O00159|MYO1C_HUMAN Unconventional myosin-Ic OS=Homo sapiens GN=MYO1C PE=1 SV=4	49	46.8	121.68	0	323.31	-0.950035	-0.977014	-1.00431	-0.384056	-0.50582	-0.341391	+	3.40519	0.566696
O00203;Q13367	AP-3 complex subunit beta-1	AP3B1	sp|O00203|AP3B1_HUMAN AP-3 complex subunit beta-1 OS=Homo sapiens GN=AP3B1 PE=1 SV=3	15	16	121.32	0	20.846	-0.788041	-1.32464	-1.23013	0.553557	-0.0749425	0.0551957	+	2.15795	1.2922
O00232	26S proteasome non-ATPase regulatory subunit 12	PSMD12	sp|O00232|PSD12_HUMAN 26S proteasome non-ATPase regulatory subunit 12 OS=Homo sapiens GN=PSMD12 PE=1 SV=3	16	39.7	52.904	0	185.55	-0.153222	-0.220917	-0.270191	0.122607	0.202136	0.109427	+	2.89105	0.3595
O00264	Membrane-associated progesterone receptor component 1	PGRMC1	sp|O00264|PGRC1_HUMAN Membrane-associated progesterone receptor component 1 OS=Homo sapiens GN=PGRMC1 PE=1 SV=3	6	37.4	21.671	0	16.619	-0.654876	-0.589073		0.0482362	0.306029		+	1.57493	0.799107
O00291	Huntingtin-interacting protein 1	HIP1	sp|O00291|HIP1_HUMAN Huntingtin-interacting protein 1 OS=Homo sapiens GN=HIP1 PE=1 SV=5	13	14.7	116.22	0	23.192	-0.502607	-0.796536	-0.52641	0.449324	-0.151987	0.436908	+	1.75027	0.853266
O00303	Eukaryotic translation initiation factor 3 subunit F	EIF3F	sp|O00303|EIF3F_HUMAN Eukaryotic translation initiation factor 3 subunit F OS=Homo sapiens GN=EIF3F PE=1 SV=1	11	33.6	37.563	0	122.11	-0.0496809	-0.0558612	0.0172092	-0.48068	-0.50623	-0.566186	+	3.84003	-0.488254
O00330	Pyruvate dehydrogenase protein X component, mitochondrial	PDHX	sp|O00330|ODPX_HUMAN Pyruvate dehydrogenase protein X component, mitochondrial OS=Homo sapiens GN=PDHX PE=1 SV=3	11	29.7	54.122	0	31.521	0.230695	0.0446039	0.208268	1.20082	0.737427	0.553262	+	1.53351	0.669314
O00400	Acetyl-coenzyme A transporter 1	SLC33A1	sp|O00400|ACATN_HUMAN Acetyl-coenzyme A transporter 1 OS=Homo sapiens GN=SLC33A1 PE=1 SV=1	5	10.2	60.908	0	8.0163	-0.471249	-0.579275	-0.0473832	1.54592	0.51783	0.671384	+	1.62703	1.27768
O00410	Importin-5	IPO5	sp|O00410|IPO5_HUMAN Importin-5 OS=Homo sapiens GN=IPO5 PE=1 SV=4	46	53.5	123.63	0	323.31	-0.51614	-0.481404	-0.614492	-1.41758	-1.22979	-1.831	+	2.20077	-0.955443
O00469	Procollagen-lysine,2-oxoglutarate 5-dioxygenase 2	PLOD2	sp|O00469|PLOD2_HUMAN Procollagen-lysine,2-oxoglutarate 5-dioxygenase 2 OS=Homo sapiens GN=PLOD2 PE=1 SV=2	15	24.8	84.685	0	48.875	-0.852042	-1.14009	-0.903765	0.88276	0.508834	0.739762	+	3.54861	1.67575	+
O00471	Exocyst complex component 5	EXOC5	sp|O00471|EXOC5_HUMAN Exocyst complex component 5 OS=Homo sapiens GN=EXOC5 PE=1 SV=1	14	21.6	81.852	0	27.873	-0.466616	-0.453834	-0.444969	0.643487	0.0261627	0.328032	+	1.9379	0.7877
O00560	Syntenin-1	SDCBP	sp|O00560|SDCB1_HUMAN Syntenin-1 OS=Homo sapiens GN=SDCBP PE=1 SV=1	10	45	32.444	0	181.65	-0.247166	-0.236996	-0.0812474	0.29725	0.419107	0.337768	+	2.95168	0.539845
O00562	Membrane-associated phosphatidylinositol transfer protein 1	PITPNM1	sp|O00562|PITM1_HUMAN Membrane-associated phosphatidylinositol transfer protein 1 OS=Homo sapiens GN=PITPNM1 PE=1 SV=4	8	8.5	134.85	0	12.802	0.355693		-0.0638313	1.6439		1.22169	+	1.30504	1.28687
O00622	Protein CYR61	CYR61	sp|O00622|CYR61_HUMAN Protein CYR61 OS=Homo sapiens GN=CYR61 PE=1 SV=1	22	63.8	42.026	0	114.26	0.542803	0.465504	0.585059	-1.15756	-0.82258	-0.667011	+	3.16288	-1.41351	+
O00764	Pyridoxal kinase	PDXK	sp|O00764|PDXK_HUMAN Pyridoxal kinase OS=Homo sapiens GN=PDXK PE=1 SV=1	9	38.5	35.102	0	88.636	-0.100701	-0.106591	-0.279354	0.338111	0.595504	0.979879	+	1.82577	0.800046
O00767	Acyl-CoA desaturase	SCD	sp|O00767|ACOD_HUMAN Acyl-CoA desaturase OS=Homo sapiens GN=SCD PE=1 SV=2	4	14.5	41.522	0	31.412	-0.00322079	0.0458623	0.454071	-0.208328	-0.255942	-0.53529	+	1.31777	-0.498757
O14497	AT-rich interactive domain-containing protein 1A	ARID1A	sp|O14497|ARI1A_HUMAN AT-rich interactive domain-containing protein 1A OS=Homo sapiens GN=ARID1A PE=1 SV=3	39	25.6	242.04	0	226.86	0.362442	0.305212	0.38648	-0.192793	-0.5013	-0.413154	+	2.7926	-0.72046
O14617	AP-3 complex subunit delta-1	AP3D1	sp|O14617|AP3D1_HUMAN AP-3 complex subunit delta-1 OS=Homo sapiens GN=AP3D1 PE=1 SV=1	34	35	130.16	0	190.44	-1.26392	-1.12778	-1.34865	0.329066	0.140517	-0.557327	+	1.92973	1.21753
Q99666;O14715	RANBP2-like and GRIP domain-containing protein 5/6;RANBP2-like and GRIP domain-containing protein 8	RGPD5;RGPD8	sp|Q99666|RGPD5_HUMAN RANBP2-like and GRIP domain-containing protein 5/6 OS=Homo sapiens GN=RGPD5 PE=1 SV=3;sp|O14715|RGPD8_HUMAN RANBP2-like and GRIP domain-containing protein 8 OS=Homo sapiens GN=RGPD8 PE=1 SV=2	29	17.1	198.92	0	6.9638	0.0354831	-0.734899		1.3111	1.7929		+	1.27893	1.9017
O14735	CDP-diacylglycerol--inositol 3-phosphatidyltransferase	CDIPT	sp|O14735|CDIPT_HUMAN CDP-diacylglycerol--inositol 3-phosphatidyltransferase OS=Homo sapiens GN=CDIPT PE=1 SV=1	2	9.9	23.539	0	5.7865	-0.95101	-0.461382	-0.948475	1.39254	0.113701	-0.140746	+	1.16452	1.24212
O14786	Neuropilin-1	NRP1	sp|O14786|NRP1_HUMAN Neuropilin-1 OS=Homo sapiens GN=NRP1 PE=1 SV=3	11	15.1	103.13	0	50.882	-1.25037	-1.62513	-1.32016	0.853676	0.947105	0.989648	+	4.35457	2.3287
O14828	Secretory carrier-associated membrane protein 3	SCAMP3	sp|O14828|SCAM3_HUMAN Secretory carrier-associated membrane protein 3 OS=Homo sapiens GN=SCAMP3 PE=1 SV=3	5	22.8	38.287	0	74.308	0.147828	0.0465609	0.166715	0.705757	0.679514	0.623773	+	3.60833	0.549313
O14841	5-oxoprolinase	OPLAH	sp|O14841|OPLA_HUMAN 5-oxoprolinase OS=Homo sapiens GN=OPLAH PE=1 SV=3	16	18.5	137.46	0	59.223	-0.339765	-0.175794	-0.101939	1.12876	0.656359	0.660746	+	2.39612	1.02112
O14879	Interferon-induced protein with tetratricopeptide repeats 3	IFIT3	sp|O14879|IFIT3_HUMAN Interferon-induced protein with tetratricopeptide repeats 3 OS=Homo sapiens GN=IFIT3 PE=1 SV=1	16	43.9	55.984	0	323.31	-0.590897	-0.624199	-0.467932	-1.17247	-0.797187	-0.957692	+	1.60226	-0.414775
O14896	Interferon regulatory factor 6	IRF6	sp|O14896|IRF6_HUMAN Interferon regulatory factor 6 OS=Homo sapiens GN=IRF6 PE=1 SV=1	10	23.3	53.129	0	25.37	0.439251	0.397146	0.59827	1.20276	0.962808	1.52882	+	1.89881	0.753242
O14936	Peripheral plasma membrane protein CASK	CASK	sp|O14936|CSKP_HUMAN Peripheral plasma membrane protein CASK OS=Homo sapiens GN=CASK PE=1 SV=3	6	7.7	105.12	0	7.7162	-0.322577	-0.441125	-0.228469	0.364012	0.745883	-0.0641782	+	1.31496	0.679296
O14979	Heterogeneous nuclear ribonucleoprotein D-like	HNRNPDL	sp|O14979|HNRDL_HUMAN Heterogeneous nuclear ribonucleoprotein D-like OS=Homo sapiens GN=HNRNPDL PE=1 SV=3	12	31	46.437	0	19.116	0.0150693	-0.0361412	0.013355	-0.741035	-0.607419	-0.68859	+	4.04704	-0.676442
O15031	Plexin-B2	PLXNB2	sp|O15031|PLXB2_HUMAN Plexin-B2 OS=Homo sapiens GN=PLXNB2 PE=1 SV=3	31	22.5	205.12	0	142.37	-0.420202	-0.537885	-0.250612	0.91265	0.376068	0.919683	+	2.34083	1.13903	+
O15040	Tectonin beta-propeller repeat-containing protein 2	TECPR2	sp|O15040|TCPR2_HUMAN Tectonin beta-propeller repeat-containing protein 2 OS=Homo sapiens GN=TECPR2 PE=1 SV=4	8	7.5	153.85	0	12.435	-0.288805	-0.197253		1.14535	1.81705		+	1.43723	1.72423
O15042	U2 snRNP-associated SURP motif-containing protein	U2SURP	sp|O15042|SR140_HUMAN U2 snRNP-associated SURP motif-containing protein OS=Homo sapiens GN=U2SURP PE=1 SV=2	17	26	118.29	0	46.48	-1.58658	-1.14293	0.117562	0.299245	1.28605	0.590243	+	1.27226	1.59583
O15056	Synaptojanin-2	SYNJ2	sp|O15056|SYNJ2_HUMAN Synaptojanin-2 OS=Homo sapiens GN=SYNJ2 PE=1 SV=3	14	14	165.54	0	50.481	-0.989106	-0.638748	-0.336264	1.30112	0.340733	0.646255	+	1.85103	1.41741
O15118	Niemann-Pick C1 protein	NPC1	sp|O15118|NPC1_HUMAN Niemann-Pick C1 protein OS=Homo sapiens GN=NPC1 PE=1 SV=2	8	6.5	142.17	0	41.88	-0.337649	-0.392629	-0.393709	0.478092	0.745452	0.310456	+	2.64071	0.885996
O15126	Secretory carrier-associated membrane protein 1	SCAMP1	sp|O15126|SCAM1_HUMAN Secretory carrier-associated membrane protein 1 OS=Homo sapiens GN=SCAMP1 PE=1 SV=2	4	18.3	37.92	0	38.874	-0.457356	-0.0775129	-0.427401	0.612494	-0.116895	0.403813	+	1.17272	0.62056
O15143	Actin-related protein 2/3 complex subunit 1B	ARPC1B	sp|O15143|ARC1B_HUMAN Actin-related protein 2/3 complex subunit 1B OS=Homo sapiens GN=ARPC1B PE=1 SV=3	15	47.8	40.949	0	254.77	-0.847129	-0.827769	-0.808336	0.0130691	-0.210696	-0.185967	+	3.20949	0.69988
O15144	Actin-related protein 2/3 complex subunit 2	ARPC2	sp|O15144|ARPC2_HUMAN Actin-related protein 2/3 complex subunit 2 OS=Homo sapiens GN=ARPC2 PE=1 SV=1	14	40.3	34.333	0	67.383	-0.646428	-0.569758	-0.745333	-0.234499	-0.240162	-0.397676	+	2.10123	0.36306
O15145	Actin-related protein 2/3 complex subunit 3	ARPC3	sp|O15145|ARPC3_HUMAN Actin-related protein 2/3 complex subunit 3 OS=Homo sapiens GN=ARPC3 PE=1 SV=3	5	29.8	20.546	0	14.586	-0.970865	-0.741131		0.186627	-0.0586833		+	1.4978	0.91997
O15173	Membrane-associated progesterone receptor component 2	PGRMC2	sp|O15173|PGRC2_HUMAN Membrane-associated progesterone receptor component 2 OS=Homo sapiens GN=PGRMC2 PE=1 SV=1	5	19.7	23.818	0	34.725	-0.32858	-0.195368		0.244278	0.405012		+	1.51953	0.586619
O15230	Laminin subunit alpha-5	LAMA5	sp|O15230|LAMA5_HUMAN Laminin subunit alpha-5 OS=Homo sapiens GN=LAMA5 PE=1 SV=8	46	16.9	399.73	0	183.09	0.00345838	0.0625362	-0.242345	0.339251	0.398898	0.365692	+	1.96403	0.426731	+
O15231	Zinc finger protein 185	ZNF185	sp|O15231|ZN185_HUMAN Zinc finger protein 185 OS=Homo sapiens GN=ZNF185 PE=1 SV=3	14	28.2	73.525	0	89.493	0.645517	0.539134	0.524465	1.63362	1.43403	1.53471	+	3.81576	0.964413
O15260	Surfeit locus protein 4	SURF4	sp|O15260|SURF4_HUMAN Surfeit locus protein 4 OS=Homo sapiens GN=SURF4 PE=1 SV=3	4	18.2	30.394	0	35.558	-1.36264	-1.2031	-1.32956	-0.179188	-0.332916	-0.0867065	+	3.65107	1.09883
O15355	Protein phosphatase 1G	PPM1G	sp|O15355|PPM1G_HUMAN Protein phosphatase 1G OS=Homo sapiens GN=PPM1G PE=1 SV=1	19	42.3	59.271	0	128.29	0.0139266	0.0281448	0.156655	-0.798968	-1.16437	-1.23933	+	2.85875	-1.1338
O15357;Q7Z7G1;Q92835	Phosphatidylinositol 3,4,5-trisphosphate 5-phosphatase 2	INPPL1	sp|O15357|SHIP2_HUMAN Phosphatidylinositol 3,4,5-trisphosphate 5-phosphatase 2 OS=Homo sapiens GN=INPPL1 PE=1 SV=2	22	21.2	138.6	0	45.073	-0.829306	-0.733915	-0.693318	0.0499095	-0.211181	0.644871	+	1.62774	0.91338
O15371	Eukaryotic translation initiation factor 3 subunit D	EIF3D	sp|O15371|EIF3D_HUMAN Eukaryotic translation initiation factor 3 subunit D OS=Homo sapiens GN=EIF3D PE=1 SV=1	20	47.1	63.972	0	179.02	0.0371714	-0.0678027	0.0243196	-0.257545	-0.213353	-0.348776	+	2.1963	-0.271121
O15372	Eukaryotic translation initiation factor 3 subunit H	EIF3H	sp|O15372|EIF3H_HUMAN Eukaryotic translation initiation factor 3 subunit H OS=Homo sapiens GN=EIF3H PE=1 SV=1	10	28.1	39.93	0	47.724	0.0589399	0.0743684	0.152118	-0.242123	-0.381837	-0.39741	+	2.79768	-0.435599
O15382	Branched-chain-amino-acid aminotransferase, mitochondrial	BCAT2	sp|O15382|BCAT2_HUMAN Branched-chain-amino-acid aminotransferase, mitochondrial OS=Homo sapiens GN=BCAT2 PE=1 SV=2	7	21.7	44.287	0	15.192	0.241108	0.302173	-0.0832941	0.631989	0.669753	0.833092	+	1.84509	0.558282
O15427	Monocarboxylate transporter 4	SLC16A3	sp|O15427|MOT4_HUMAN Monocarboxylate transporter 4 OS=Homo sapiens GN=SLC16A3 PE=1 SV=1	6	14.2	49.469	0	58.728	-1.96686	-2.29011	-1.66401	0.162855	-0.146196	-0.603468	+	2.4634	1.77806
O15460	Prolyl 4-hydroxylase subunit alpha-2	P4HA2	sp|O15460|P4HA2_HUMAN Prolyl 4-hydroxylase subunit alpha-2 OS=Homo sapiens GN=P4HA2 PE=1 SV=1	12	25.8	60.901	0	115.95	-1.51029	-1.08589	-0.785328	0.272859	0.402286	0.204266	+	2.54167	1.42031	+
O15533	Tapasin	TAPBP	sp|O15533|TPSN_HUMAN Tapasin OS=Homo sapiens GN=TAPBP PE=1 SV=1	5	17.6	47.625	0	32.13	-0.478005	-0.223088	-0.423275	0.449641	0.81032	0.110898	+	1.7358	0.831742
O43148	mRNA cap guanine-N7 methyltransferase	RNMT	sp|O43148|MCES_HUMAN mRNA cap guanine-N7 methyltransferase OS=Homo sapiens GN=RNMT PE=1 SV=1	5	11.3	54.843	0	11.254	0.127369	-0.239362	0.112366	1.21462	0.970633	1.23646	+	2.82722	1.14045
O43242	26S proteasome non-ATPase regulatory subunit 3	PSMD3	sp|O43242|PSMD3_HUMAN 26S proteasome non-ATPase regulatory subunit 3 OS=Homo sapiens GN=PSMD3 PE=1 SV=2	27	48.5	60.977	0	213.25	-0.22967	-0.193486	-0.243899	0.148869	0.195977	0.105678	+	3.61173	0.372527
O43264	Centromere/kinetochore protein zw10 homolog	ZW10	sp|O43264|ZW10_HUMAN Centromere/kinetochore protein zw10 homolog OS=Homo sapiens GN=ZW10 PE=1 SV=3	17	33	88.828	0	112.15	-0.245591	-0.131993	-0.222145	0.620493	0.186627	0.538339	+	2.03624	0.648396
O43294	Transforming growth factor beta-1-induced transcript 1 protein	TGFB1I1	sp|O43294|TGFI1_HUMAN Transforming growth factor beta-1-induced transcript 1 protein OS=Homo sapiens GN=TGFB1I1 PE=1 SV=2	10	32.5	49.814	0	37.175	-1.85449	-2.0932	-1.40442	0.519743	-0.730344	0.113567	+	1.85346	1.75169
O43301;Q96MM6	Heat shock 70 kDa protein 12A	HSPA12A	sp|O43301|HS12A_HUMAN Heat shock 70 kDa protein 12A OS=Homo sapiens GN=HSPA12A PE=1 SV=2	11	20.9	74.977	0	37.834	-0.566079	-0.649548	0.00245056	0.822689	1.22045	0.833578	+	2.30429	1.3633
O43396	Thioredoxin-like protein 1	TXNL1	sp|O43396|TXNL1_HUMAN Thioredoxin-like protein 1 OS=Homo sapiens GN=TXNL1 PE=1 SV=3	12	53.3	32.251	0	169.3	-0.115785	-0.0914484	-0.0422488	-1.68836	-1.76803	-1.33206	+	3.433	-1.51299
O43399	Tumor protein D54	TPD52L2	sp|O43399|TPD54_HUMAN Tumor protein D54 OS=Homo sapiens GN=TPD52L2 PE=1 SV=2	14	76.2	22.237	0	323.31	-0.142863	-0.133052	-0.0331857	0.311736	0.304745	0.35682	+	3.42007	0.427467
O43491;Q9H4G0	Band 4.1-like protein 2	EPB41L2	sp|O43491|E41L2_HUMAN Band 4.1-like protein 2 OS=Homo sapiens GN=EPB41L2 PE=1 SV=1	42	50.5	112.59	0	246.01	-0.355941	-0.380953	-0.19909	-1.09308	-0.806039	-1.10594	+	2.43482	-0.689691
O43493	Trans-Golgi network integral membrane protein 2	TGOLN2	sp|O43493|TGON2_HUMAN Trans-Golgi network integral membrane protein 2 OS=Homo sapiens GN=TGOLN2 PE=1 SV=2	4	11.5	51.112	0	21.201	-0.586319	-0.470609	-0.330121	0.651683	0.499884	0.630405	+	3.55955	1.05634
O43592	Exportin-T	XPOT	sp|O43592|XPOT_HUMAN Exportin-T OS=Homo sapiens GN=XPOT PE=1 SV=2	15	19.3	109.96	0	42.37	-0.360008	-0.167005	-0.390377	0.548831	0.426748	-0.107213	+	1.3077	0.595252
O43707	Alpha-actinin-4	ACTN4	sp|O43707|ACTN4_HUMAN Alpha-actinin-4 OS=Homo sapiens GN=ACTN4 PE=1 SV=2	69	71.5	104.85	0	323.31	-0.536566	-0.600862	-0.606342	0.130008	-0.0372659	-0.0756568	+	3.02894	0.586952
O43709	Probable 18S rRNA (guanine-N(7))-methyltransferase	WBSCR22	sp|O43709|WBS22_HUMAN Probable 18S rRNA (guanine-N(7))-methyltransferase OS=Homo sapiens GN=WBSCR22 PE=1 SV=2	5	22.8	31.88	0	19.003	0.595504	0.460795	0.455649	0.0196308	0.1129	0.141171	+	2.6667	-0.412749
O43739;Q99418;Q15438	Cytohesin-3;Cytohesin-2	CYTH3;CYTH2	sp|O43739|CYH3_HUMAN Cytohesin-3 OS=Homo sapiens GN=CYTH3 PE=1 SV=2;sp|Q99418|CYH2_HUMAN Cytohesin-2 OS=Homo sapiens GN=CYTH2 PE=1 SV=2	4	10.8	46.348	0	5.6365	-0.138283	-0.443615		1.21649	1.84105		+	1.46086	1.81972
O43741	5-AMP-activated protein kinase subunit beta-2	PRKAB2	sp|O43741|AAKB2_HUMAN 5-AMP-activated protein kinase subunit beta-2 OS=Homo sapiens GN=PRKAB2 PE=1 SV=1	2	11	30.302	0	6.7615	-0.17106	0.0886844	0.0676387	0.511063	0.511367	0.57192	+	2.47794	0.536362
O43795;Q8N1T3	Unconventional myosin-Ib	MYO1B	sp|O43795|MYO1B_HUMAN Unconventional myosin-Ib OS=Homo sapiens GN=MYO1B PE=1 SV=3	40	35.2	131.98	0	323.31	-0.220312	-0.206712	-0.33836	0.670568	0.66102	0.403922	+	2.99992	0.833631
O43819	Protein SCO2 homolog, mitochondrial	SCO2	sp|O43819|SCO2_HUMAN Protein SCO2 homolog, mitochondrial OS=Homo sapiens GN=SCO2 PE=1 SV=3	3	13.9	29.81	0	22.576	0.373843	0.358171		0.934932	1.04565		+	2.10094	0.624285
O43837	Isocitrate dehydrogenase [NAD] subunit beta, mitochondrial	IDH3B	sp|O43837|IDH3B_HUMAN Isocitrate dehydrogenase [NAD] subunit beta, mitochondrial OS=Homo sapiens GN=IDH3B PE=1 SV=2	9	28.8	42.183	0	58.403	0.259182	0.192321	0.117961	0.818851	0.609566	1.19994	+	1.74307	0.686297
O43852	Calumenin	CALU	sp|O43852|CALU_HUMAN Calumenin OS=Homo sapiens GN=CALU PE=1 SV=2	12	41	37.106	0	108.86	-1.60042	-1.59872	-1.21531	-0.955452	-0.67918	-0.80955	+	1.91585	0.656758
O43896	Kinesin-like protein KIF1C	KIF1C	sp|O43896|KIF1C_HUMAN Kinesin-like protein KIF1C OS=Homo sapiens GN=KIF1C PE=1 SV=3	16	21.7	122.95	0	37.455	-0.226493	-0.131155	-0.177474	0.164143	0.56267	0.226755	+	1.76135	0.49623
O60231	Putative pre-mRNA-splicing factor ATP-dependent RNA helicase DHX16	DHX16	sp|O60231|DHX16_HUMAN Putative pre-mRNA-splicing factor ATP-dependent RNA helicase DHX16 OS=Homo sapiens GN=DHX16 PE=1 SV=2	30	32.6	119.26	0	146.35	0.157432	0.281906	0.186247	-0.277919	-0.24554	-0.734011	+	1.74544	-0.627685
O60264	SWI/SNF-related matrix-associated actin-dependent regulator of chromatin subfamily A member 5	SMARCA5	sp|O60264|SMCA5_HUMAN SWI/SNF-related matrix-associated actin-dependent regulator of chromatin subfamily A member 5 OS=Homo sapiens GN=SMARCA5 PE=1 SV=1	59	47.7	121.9	0	323.31	0.29901	0.251446	0.435735	0.0942361	0.0157831	-0.0743195	+	1.89896	-0.316831
O60282	Kinesin heavy chain isoform 5C	KIF5C	sp|O60282|KIF5C_HUMAN Kinesin heavy chain isoform 5C OS=Homo sapiens GN=KIF5C PE=1 SV=1	12	14.3	109.49	0.006386	2.4456	-1.34729	-1.21504		-0.62171	-0.423913		+	1.62457	0.758354
O60287	Nucleolar pre-ribosomal-associated protein 1	URB1	sp|O60287|NPA1P_HUMAN Nucleolar pre-ribosomal-associated protein 1 OS=Homo sapiens GN=URB1 PE=1 SV=4	13	7.1	254.39	0	21.421	0.0600474	-0.20214	-0.0947107	1.44308	1.54171	2.27602	+	2.5878	1.83254
O60318	Germinal-center associated nuclear protein	MCM3AP	sp|O60318|GANP_HUMAN Germinal-center associated nuclear protein OS=Homo sapiens GN=MCM3AP PE=1 SV=2	14	10.1	218.4	0	26.988	0.0846086	0.063641	0.146655	0.728487	0.543991	1.43797	+	1.37383	0.805182
O60333	Kinesin-like protein KIF1B	KIF1B	sp|O60333|KIF1B_HUMAN Kinesin-like protein KIF1B OS=Homo sapiens GN=KIF1B PE=1 SV=5	14	10	204.47	0	28.627	-0.0380803	0.0110662	0.128689	0.796266	0.358396	0.968054	+	1.63557	0.67368
O60343	TBC1 domain family member 4	TBC1D4	sp|O60343|TBCD4_HUMAN TBC1 domain family member 4 OS=Homo sapiens GN=TBC1D4 PE=1 SV=2	13	14.7	146.56	0	24.069	-0.557582	-0.426606	-0.462674	-0.217139	1.15743	0.547055	+	1.15119	0.97807
O60437	Periplakin	PPL	sp|O60437|PEPL_HUMAN Periplakin OS=Homo sapiens GN=PPL PE=1 SV=4	16	10.6	204.74	0	37.049	-0.139856	-0.239873	-0.378757	0.924328	0.971884	1.41468	+	2.86604	1.35646
O60524	Nuclear export mediator factor NEMF	NEMF	sp|O60524|NEMF_HUMAN Nuclear export mediator factor NEMF OS=Homo sapiens GN=NEMF PE=1 SV=4	26	24	122.95	0	51.226	-0.0383174	-0.0165558	-0.0229472	-1.13293	-1.09416	-0.590093	+	2.19166	-0.913118
O60568	Procollagen-lysine,2-oxoglutarate 5-dioxygenase 3	PLOD3	sp|O60568|PLOD3_HUMAN Procollagen-lysine,2-oxoglutarate 5-dioxygenase 3 OS=Homo sapiens GN=PLOD3 PE=1 SV=1	21	32.5	84.784	0	98.165	-0.81525	-0.793107	-0.947111	-0.0542725	-0.318578	-0.2708	+	2.59918	0.637273	+
O60664	Perilipin-3	PLIN3	sp|O60664|PLIN3_HUMAN Perilipin-3 OS=Homo sapiens GN=PLIN3 PE=1 SV=3	20	62.2	47.074	0	323.31	-1.21705	-1.21063	-1.07771	-0.710425	-0.734755	-0.644916	+	3.06333	0.471766
O60701	UDP-glucose 6-dehydrogenase	UGDH	sp|O60701|UGDH_HUMAN UDP-glucose 6-dehydrogenase OS=Homo sapiens GN=UGDH PE=1 SV=1	22	56.3	55.023	0	208.89	-1.41104	-1.51181	-1.82306	-1.11794	-1.08779	-1.05937	+	1.77203	0.493602
Q99880;Q99879;Q99877;Q93079;Q5QNW6;P62807;P58876;P57053;O60814;Q96A08	Histone H2B type 1-L;Histone H2B type 1-M;Histone H2B type 1-N;Histone H2B type 1-H;Histone H2B type 2-F;Histone H2B type 1-C/E/F/G/I;Histone H2B type 1-D;Histone H2B type F-S;Histone H2B type 1-K;Histone H2B type 1-A	HIST1H2BL;HIST1H2BM;HIST1H2BN;HIST1H2BH;HIST2H2BF;HIST1H2BC;HIST1H2BD;H2BFS;HIST1H2BK;HIST1H2BA	sp|Q99880|H2B1L_HUMAN Histone H2B type 1-L OS=Homo sapiens GN=HIST1H2BL PE=1 SV=3;sp|Q99879|H2B1M_HUMAN Histone H2B type 1-M OS=Homo sapiens GN=HIST1H2BM PE=1 SV=3;sp|Q99877|H2B1N_HUMAN Histone H2B type 1-N OS=Homo sapiens GN=HIST1H2BN PE=1 SV=3;sp|Q93079|	7	47.6	13.952	0	21.307	-0.0862929	-0.153206	-0.085711	1.41294	0.848077	1.54932	+	2.51092	1.37852
O60825;P16118;Q16877;Q16875	6-phosphofructo-2-kinase/fructose-2,6-bisphosphatase 2;6-phosphofructo-2-kinase;Fructose-2,6-bisphosphatase	PFKFB2	sp|O60825|F262_HUMAN 6-phosphofructo-2-kinase/fructose-2,6-bisphosphatase 2 OS=Homo sapiens GN=PFKFB2 PE=1 SV=2	11	24.2	58.476	0	39.38	0.46634	0.680144	0.518837	1.17326	1.26081	1.21033	+	3.17115	0.65969
O60826	Coiled-coil domain-containing protein 22	CCDC22	sp|O60826|CCD22_HUMAN Coiled-coil domain-containing protein 22 OS=Homo sapiens GN=CCDC22 PE=1 SV=1	13	25.2	70.755	0	30.239	-0.243318	-0.437467	-0.11034	0.121281	0.412402	0.317651	+	1.8908	0.547486
O60832	H/ACA ribonucleoprotein complex subunit 4	DKC1	sp|O60832|DKC1_HUMAN H/ACA ribonucleoprotein complex subunit 4 OS=Homo sapiens GN=DKC1 PE=1 SV=3	17	33.3	57.673	0	65.687	0.128953	0.0504668	0.0454429	-0.204067	-0.116238	-0.208028	+	2.46872	-0.251065
O60870	DNA/RNA-binding protein KIN17	KIN	sp|O60870|KIN17_HUMAN DNA/RNA-binding protein KIN17 OS=Homo sapiens GN=KIN PE=1 SV=2	3	9.4	45.373	0	6.4623		-0.251848	-0.0661555		0.399335	0.852638	+	1.07001	0.784988
O60934	Nibrin	NBN	sp|O60934|NBN_HUMAN Nibrin OS=Homo sapiens GN=NBN PE=1 SV=1	11	21	84.958	0	22.384	0.499986	0.278223	0.187134	0.961031	0.952035	0.755657	+	2.1122	0.567793
O75044;P0DMP2;P0DJJ0	SLIT-ROBO Rho GTPase-activating protein 2	SRGAP2	sp|O75044|SRGP2_HUMAN SLIT-ROBO Rho GTPase-activating protein 2 OS=Homo sapiens GN=SRGAP2 PE=1 SV=2	16	21.7	120.88	0	54.045	-0.15101	-0.198328	-0.0523862	0.620868	0.422556	0.941557	+	2.14414	0.795568
O75083	WD repeat-containing protein 1	WDR1	sp|O75083|WDR1_HUMAN WD repeat-containing protein 1 OS=Homo sapiens GN=WDR1 PE=1 SV=4	29	55.4	66.193	0	323.31	-0.662757	-0.689497	-0.785527	0.0614305	0.0779266	0.208517	+	3.80856	0.828552
O75084	Frizzled-7	FZD7	sp|O75084|FZD7_HUMAN Frizzled-7 OS=Homo sapiens GN=FZD7 PE=1 SV=2	3	4.5	63.619	0.00022604	4.3159	-1.56333	-1.78002	-1.34417	1.33617	0.103665	0.302056	+	2.22368	2.14314
O75113	NEDD4-binding protein 1	N4BP1	sp|O75113|N4BP1_HUMAN NEDD4-binding protein 1 OS=Homo sapiens GN=N4BP1 PE=1 SV=4	11	17.6	100.38	0	27.026	0.283566	0.194717	0.333767	0.915789	1.59512	1.0087	+	1.85239	0.90252
O75122	CLIP-associating protein 2	CLASP2	sp|O75122|CLAP2_HUMAN CLIP-associating protein 2 OS=Homo sapiens GN=CLASP2 PE=1 SV=2	25	24	141.13	0	60.372	-0.345271	-0.152067	-0.104527	1.09734	0.215119	0.676989	+	1.50634	0.863772
O75146	Huntingtin-interacting protein 1-related protein	HIP1R	sp|O75146|HIP1R_HUMAN Huntingtin-interacting protein 1-related protein OS=Homo sapiens GN=HIP1R PE=1 SV=2	21	24.5	119.39	0	49.643	-0.151779	-0.108736	-0.158784	0.698663	0.630499	0.0680517	+	1.40758	0.605504
O75150	E3 ubiquitin-protein ligase BRE1B	RNF40	sp|O75150|BRE1B_HUMAN E3 ubiquitin-protein ligase BRE1B OS=Homo sapiens GN=RNF40 PE=1 SV=4	25	29.7	113.65	0	93.821	0.0805212	-0.0443003	-0.101985	0.316262	0.232292	0.393526	+	2.03717	0.335948
O75152	Zinc finger CCCH domain-containing protein 11A	ZC3H11A	sp|O75152|ZC11A_HUMAN Zinc finger CCCH domain-containing protein 11A OS=Homo sapiens GN=ZC3H11A PE=1 SV=3	20	34.6	89.13	0	117.46	0.367818	0.487383	0.486148	0.210015	-0.00539131	0.0734089	+	2.05213	-0.354439
O75153;Q9Y5I4	Clustered mitochondria protein homolog	CLUH	sp|O75153|CLU_HUMAN Clustered mitochondria protein homolog OS=Homo sapiens GN=CLUH PE=1 SV=2	40	37.7	146.67	0	247.08	0.296898	0.227125	0.193078	-0.578801	-0.296191	-0.981679	+	1.88545	-0.857924
O75157	TSC22 domain family protein 2	TSC22D2	sp|O75157|T22D2_HUMAN TSC22 domain family protein 2 OS=Homo sapiens GN=TSC22D2 PE=1 SV=3	6	12.6	79.227	0	11.197	-0.556075	-0.16647	-0.380765	0.133695	0.261471	0.958434	+	1.36641	0.81897
O75170	Serine/threonine-protein phosphatase 6 regulatory subunit 2	PPP6R2	sp|O75170|PP6R2_HUMAN Serine/threonine-protein phosphatase 6 regulatory subunit 2 OS=Homo sapiens GN=PPP6R2 PE=1 SV=2	12	17.3	104.94	0	17.129	-0.193486	-0.235365	-0.057692	2.26219	1.2679	1.14235	+	2.06312	1.71966
O75190;Q8WWF6	DnaJ homolog subfamily B member 6	DNAJB6	sp|O75190|DNJB6_HUMAN DnaJ homolog subfamily B member 6 OS=Homo sapiens GN=DNAJB6 PE=1 SV=2	6	22.4	36.087	0	39.824	0.487692	0.566377	0.536252	0.938926	1.09849	1.95297	+	1.19145	0.80002
O75352	Mannose-P-dolichol utilization defect 1 protein	MPDU1	sp|O75352|MPU1_HUMAN Mannose-P-dolichol utilization defect 1 protein OS=Homo sapiens GN=MPDU1 PE=1 SV=2	2	8.1	26.638	0	5.3884	-1.06652	-1.2129	-1.04958		-0.0242524	-0.422385	+	1.91494	0.886347
O75367	Core histone macro-H2A.1	H2AFY	sp|O75367|H2AY_HUMAN Core histone macro-H2A.1 OS=Homo sapiens GN=H2AFY PE=1 SV=4	15	48.7	39.617	0	192.07	0.121281	0.137897	0.0224743	0.91288	0.861479	0.715981	+	3.35712	0.736229
O75369	Filamin-B	FLNB	sp|O75369|FLNB_HUMAN Filamin-B OS=Homo sapiens GN=FLNB PE=1 SV=2	146	68.2	278.16	0	323.31	0.55218	0.576474	0.820158	1.95862	1.90647	1.75335	+	3.50117	1.22321
O75376	Nuclear receptor corepressor 1	NCOR1	sp|O75376|NCOR1_HUMAN Nuclear receptor corepressor 1 OS=Homo sapiens GN=NCOR1 PE=1 SV=2	30	16.5	270.21	0	70.042	-0.0789446	-0.120043	-0.052117	0.581881	0.154194	0.374622	+	1.65442	0.453934
O75390;F8W031	Citrate synthase, mitochondrial	CS	sp|O75390|CISY_HUMAN Citrate synthase, mitochondrial OS=Homo sapiens GN=CS PE=1 SV=2	14	27.3	51.712	0	66.16	-0.359897	-0.242089	-0.282298	0.00273846	0.223917	-0.0273221	+	1.85613	0.361206
O75391	Sperm-associated antigen 7	SPAG7	sp|O75391|SPAG7_HUMAN Sperm-associated antigen 7 OS=Homo sapiens GN=SPAG7 PE=1 SV=2	4	20.7	26.034	0	8.2366	0.237931	0.410775		-0.363085	-0.969367		+	1.05508	-0.990579
O75396	Vesicle-trafficking protein SEC22b	SEC22B	sp|O75396|SC22B_HUMAN Vesicle-trafficking protein SEC22b OS=Homo sapiens GN=SEC22B PE=1 SV=4	9	42.3	24.593	0	76.444	-1.5541	-1.3879	-0.967532	0.059909	-0.35716	0.616452	+	1.88082	1.40958
O75475	PC4 and SFRS1-interacting protein	PSIP1	sp|O75475|PSIP1_HUMAN PC4 and SFRS1-interacting protein OS=Homo sapiens GN=PSIP1 PE=1 SV=1	9	19.6	60.103	0	15.56	-0.180675	-0.0712241	-0.0356827	0.183836	0.690283	0.348006	+	1.49834	0.503236
O75521	Enoyl-CoA delta isomerase 2, mitochondrial	ECI2	sp|O75521|ECI2_HUMAN Enoyl-CoA delta isomerase 2, mitochondrial OS=Homo sapiens GN=ECI2 PE=1 SV=4	13	38.6	43.585	0	117.32	-0.105458	0.00115371	-0.047741	0.702746	0.409038	0.70558	+	2.50606	0.65647
O75569	Interferon-inducible double-stranded RNA-dependent protein kinase activator A	PRKRA	sp|O75569|PRKRA_HUMAN Interferon-inducible double-stranded RNA-dependent protein kinase activator A OS=Homo sapiens GN=PRKRA PE=1 SV=1	8	27.8	34.404	0	27.338	-0.29267	-0.0951267	-0.41039	0.177089	0.415001	0.973575	+	1.44535	0.78795
O75592	E3 ubiquitin-protein ligase MYCBP2	MYCBP2	sp|O75592|MYCB2_HUMAN E3 ubiquitin-protein ligase MYCBP2 OS=Homo sapiens GN=MYCBP2 PE=1 SV=3	41	10.4	510.08	0	83.017	-0.103906	0.00891703	-0.0244285	0.394734	0.745452	0.52697	+	2.28333	0.595525
O75691	Small subunit processome component 20 homolog	UTP20	sp|O75691|UTP20_HUMAN Small subunit processome component 20 homolog OS=Homo sapiens GN=UTP20 PE=1 SV=3	24	9.8	318.38	0	41.59	-0.662003	-0.721444	-0.634151	0.351628	0.370834	0.589763	+	3.79281	1.10994
O75694	Nuclear pore complex protein Nup155	NUP155	sp|O75694|NU155_HUMAN Nuclear pore complex protein Nup155 OS=Homo sapiens GN=NUP155 PE=1 SV=1	34	30.7	155.2	0	323.31	-0.142927	-0.0978415	-0.143628	0.414027	0.354226	0.178874	+	2.45027	0.443841
O75717	WD repeat and HMG-box DNA-binding protein 1	WDHD1	sp|O75717|WDHD1_HUMAN WD repeat and HMG-box DNA-binding protein 1 OS=Homo sapiens GN=WDHD1 PE=1 SV=1	30	32.8	125.97	0	163.33	0.53446	0.533862	0.581785	0.112633	-0.0402744	0.116764	+	3.07545	-0.486995
O75746	Calcium-binding mitochondrial carrier protein Aralar1	SLC25A12	sp|O75746|CMC1_HUMAN Calcium-binding mitochondrial carrier protein Aralar1 OS=Homo sapiens GN=SLC25A12 PE=1 SV=2	14	26	74.761	0	41.834	0.0264459	-0.235348	-0.112631	1.04984	0.632734	0.781905	+	2.5314	0.928671
O75821	Eukaryotic translation initiation factor 3 subunit G	EIF3G	sp|O75821|EIF3G_HUMAN Eukaryotic translation initiation factor 3 subunit G OS=Homo sapiens GN=EIF3G PE=1 SV=2	17	56.9	35.611	0	271.25	0.125254	0.111699	-0.00573894	-0.727809	-0.314733	-0.510334	+	2.03339	-0.594697
O75822	Eukaryotic translation initiation factor 3 subunit J	EIF3J	sp|O75822|EIF3J_HUMAN Eukaryotic translation initiation factor 3 subunit J OS=Homo sapiens GN=EIF3J PE=1 SV=2	14	45.7	29.062	0	128.91	0.231801	0.273576	0.338453	-0.578068	-0.564521	-0.500014	+	4.52566	-0.828811
O75844	CAAX prenyl protease 1 homolog	ZMPSTE24	sp|O75844|FACE1_HUMAN CAAX prenyl protease 1 homolog OS=Homo sapiens GN=ZMPSTE24 PE=1 SV=2	6	13.9	54.812	0	23.637	-0.225312	-0.361713	-0.262677	0.213378	0.217975	0.0677764	+	2.6665	0.44961
O75886	Signal transducing adapter molecule 2	STAM2	sp|O75886|STAM2_HUMAN Signal transducing adapter molecule 2 OS=Homo sapiens GN=STAM2 PE=1 SV=1	3	6.5	58.164	0	25.303	-0.64291	-0.630059	-0.636683	1.23818	0.805127	-0.206662	+	1.36274	1.24876
O75915	PRA1 family protein 3	ARL6IP5	sp|O75915|PRAF3_HUMAN PRA1 family protein 3 OS=Homo sapiens GN=ARL6IP5 PE=1 SV=1	5	28.2	21.614	0	87.426	-1.00738	-1.20616	-1.10082	0.51783	0.213627	-0.282807	+	2.19196	1.25434
O75955	Flotillin-1	FLOT1	sp|O75955|FLOT1_HUMAN Flotillin-1 OS=Homo sapiens GN=FLOT1 PE=1 SV=3	18	51.5	47.355	0	125.12	-1.11528	-0.923222	-0.891937	-0.429634	-0.257977	-0.316851	+	2.76253	0.641994
O75962;O60229	Triple functional domain protein	TRIO	sp|O75962|TRIO_HUMAN Triple functional domain protein OS=Homo sapiens GN=TRIO PE=1 SV=2	21	9.7	346.9	0	71.411	-1.02729	-1.02673	-1.86045	-0.22989	0.0854246	0.957543	+	1.60193	1.57585
O76021	Ribosomal L1 domain-containing protein 1	RSL1D1	sp|O76021|RL1D1_HUMAN Ribosomal L1 domain-containing protein 1 OS=Homo sapiens GN=RSL1D1 PE=1 SV=3	28	49.8	54.972	0	167.59	0.101247	-0.0106575	0.228973	-0.441928	-0.282772	-0.476237	+	2.28719	-0.506833
O76024	Wolframin	WFS1	sp|O76024|WFS1_HUMAN Wolframin OS=Homo sapiens GN=WFS1 PE=1 SV=2	11	16.3	100.29	0	28.018	-0.975226	-0.987131	-1.07309	-0.334534	-0.422424	0.422771	+	1.53774	0.90042
O76054;H7C417	SEC14-like protein 2	SEC14L2	sp|O76054|S14L2_HUMAN SEC14-like protein 2 OS=Homo sapiens GN=SEC14L2 PE=1 SV=1;tr|H7C417|H7C417_HUMAN Uncharacterized protein (Fragment) OS=Homo sapiens PE=4 SV=1	4	11.7	46.145	0	5.5418	-0.182246	0.130536		0.593402	0.767909		+	1.2317	0.70651
O76074	cGMP-specific 3,5-cyclic phosphodiesterase	PDE5A	sp|O76074|PDE5A_HUMAN cGMP-specific 3,5-cyclic phosphodiesterase OS=Homo sapiens GN=PDE5A PE=1 SV=2	19	26.6	99.984	0	58.259	-0.470389	-1.10917	-1.34872	0.6072	0.355355	0.196607	+	2.04047	1.36248
O94763	Unconventional prefoldin RPB5 interactor 1	URI1	sp|O94763|RMP_HUMAN Unconventional prefoldin RPB5 interactor 1 OS=Homo sapiens GN=URI1 PE=1 SV=3	6	15.5	59.832	0	15.765	0.104337	-0.0668504	-0.127085	0.727964	0.380397	0.373286	+	1.73744	0.523749
O94776	Metastasis-associated protein MTA2	MTA2	sp|O94776|MTA2_HUMAN Metastasis-associated protein MTA2 OS=Homo sapiens GN=MTA2 PE=1 SV=1	27	45.1	75.022	0	154.48	0.188274	0.229342	0.316609	-0.0694065	-0.0281015	0.0190613	+	2.39293	-0.270891
O94813	Slit homolog 2 protein;Slit homolog 2 protein N-product;Slit homolog 2 protein C-product	SLIT2	sp|O94813|SLIT2_HUMAN Slit homolog 2 protein OS=Homo sapiens GN=SLIT2 PE=1 SV=1	20	17	169.87	0	44.379	-0.781777	-3.3774	-0.120639	1.46676		1.04201	+	0.886796	2.68099	+
O94822	E3 ubiquitin-protein ligase listerin	LTN1	sp|O94822|LTN1_HUMAN E3 ubiquitin-protein ligase listerin OS=Homo sapiens GN=LTN1 PE=1 SV=6	17	12.6	200.55	0	37.234	-0.231854	0.0149266	-0.277114	1.63287	1.08767	0.714575	+	2.01497	1.30972
O94855	Protein transport protein Sec24D	SEC24D	sp|O94855|SC24D_HUMAN Protein transport protein Sec24D OS=Homo sapiens GN=SEC24D PE=1 SV=2	28	32.7	113.01	0	223.95	-1.24962	-1.33439	-1.34322	-0.576433	-1.12177	-0.47277	+	1.34529	0.585418
O94901	SUN domain-containing protein 1	SUN1	sp|O94901|SUN1_HUMAN SUN domain-containing protein 1 OS=Homo sapiens GN=SUN1 PE=1 SV=3	9	15.3	90.063	0	13.698	0.151469	-0.126565	-0.223542	0.991971	0.583423	0.933875	+	2.21804	0.902635
O94905	Erlin-2	ERLIN2	sp|O94905|ERLN2_HUMAN Erlin-2 OS=Homo sapiens GN=ERLIN2 PE=1 SV=1	13	40.4	37.839	0	85.248	-0.576131	-0.447367	-0.555312	-0.0555613	0.00877379	-0.250406	+	2.08829	0.427206
O94915	Protein furry homolog-like	FRYL	sp|O94915|FRYL_HUMAN Protein furry homolog-like OS=Homo sapiens GN=FRYL PE=1 SV=2	22	8.9	339.59	0	37.714	-0.218514	-0.258408	-0.263941	0.124725	0.192699	0.684998	+	1.51615	0.581095
O94925	Glutaminase kidney isoform, mitochondrial	GLS	sp|O94925|GLSK_HUMAN Glutaminase kidney isoform, mitochondrial OS=Homo sapiens GN=GLS PE=1 SV=1	16	29.6	73.46	0	150.27	-0.268886	-0.0916021	-0.229264	0.0295589	0.109829	0.232292	+	1.79898	0.320477
O94973	AP-2 complex subunit alpha-2	AP2A2	sp|O94973|AP2A2_HUMAN AP-2 complex subunit alpha-2 OS=Homo sapiens GN=AP2A2 PE=1 SV=2	32	40.7	103.96	0	161.11	-0.456365	-0.350283	-0.312724	0.0677764	-0.00186231	0.282855	+	2.15724	0.489381
O94979	Protein transport protein Sec31A	SEC31A	sp|O94979|SC31A_HUMAN Protein transport protein Sec31A OS=Homo sapiens GN=SEC31A PE=1 SV=3	41	36.9	133.01	0	323.31	-0.74311	-0.748166	-0.765842	-0.268973	-0.227591	-0.317229	+	4.24704	0.481108
O95104	Splicing factor, arginine/serine-rich 15	SCAF4	sp|O95104|SFR15_HUMAN Splicing factor, arginine/serine-rich 15 OS=Homo sapiens GN=SCAF4 PE=1 SV=3	11	15.9	125.87	0	46.886	0.0714881	0.161565	0.0594937	-0.312832	-0.219404	-0.168577	+	2.47172	-0.33112
O95140	Mitofusin-2	MFN2	sp|O95140|MFN2_HUMAN Mitofusin-2 OS=Homo sapiens GN=MFN2 PE=1 SV=3	13	16.5	86.401	0	22.276	0.302758	0.162597	0.117429	2.66751	1.03703	0.934101	+	1.12691	1.35195
O95219	Sorting nexin-4	SNX4	sp|O95219|SNX4_HUMAN Sorting nexin-4 OS=Homo sapiens GN=SNX4 PE=1 SV=1	4	13.8	51.908	0	17.696	-0.141398	-0.123638	-0.477562	0.502534	0.143002	0.347666	+	1.6916	0.5786
O95239;Q2VIQ3	Chromosome-associated kinesin KIF4A	KIF4A	sp|O95239|KIF4A_HUMAN Chromosome-associated kinesin KIF4A OS=Homo sapiens GN=KIF4A PE=1 SV=3	16	15	139.88	0	35.705	-0.568152	-0.337485	-0.771323	0.595599	0.404794	0.394075	+	2.71436	1.02381
O95248	Myotubularin-related protein 5	SBF1	sp|O95248|MTMR5_HUMAN Myotubularin-related protein 5 OS=Homo sapiens GN=SBF1 PE=1 SV=3	18	12.2	208.31	0	23.495	-0.5771	-0.512287	-0.373178	0.843743	1.22447	1.08427	+	3.58233	1.53835
O95299	NADH dehydrogenase [ubiquinone] 1 alpha subcomplex subunit 10, mitochondrial	NDUFA10	sp|O95299|NDUAA_HUMAN NADH dehydrogenase [ubiquinone] 1 alpha subcomplex subunit 10, mitochondrial OS=Homo sapiens GN=NDUFA10 PE=1 SV=1	8	23.7	40.75	0	25.937	0.117828	0.152768	0.0784732	0.654161	0.592254	0.355693	+	1.95565	0.417679
O95302;Q75LS8	Peptidyl-prolyl cis-trans isomerase FKBP9	FKBP9	sp|O95302|FKBP9_HUMAN Peptidyl-prolyl cis-trans isomerase FKBP9 OS=Homo sapiens GN=FKBP9 PE=1 SV=2	17	29.3	63.083	0	86.029	-1.71123	-1.41411	-1.58567	-0.858777	-0.990166	-0.217625	+	1.59377	0.881482
O95340	Bifunctional 3-phosphoadenosine 5-phosphosulfate synthase 2;Sulfate adenylyltransferase;Adenylyl-sulfate kinase	PAPSS2	sp|O95340|PAPS2_HUMAN Bifunctional 3-phosphoadenosine 5-phosphosulfate synthase 2 OS=Homo sapiens GN=PAPSS2 PE=1 SV=2	21	36.2	69.5	0	131.65	-1.78528	-2.32085	-1.43944	-0.088853	-0.664906	-0.125478	+	2.0972	1.55544
O95347	Structural maintenance of chromosomes protein 2	SMC2	sp|O95347|SMC2_HUMAN Structural maintenance of chromosomes protein 2 OS=Homo sapiens GN=SMC2 PE=1 SV=2	30	27.4	135.65	0	79.278	-1.71388	-1.36468	-1.91094	-0.257545	0.242572	0.192194	+	2.80281	1.72224
O95352	Ubiquitin-like modifier-activating enzyme ATG7	ATG7	sp|O95352|ATG7_HUMAN Ubiquitin-like modifier-activating enzyme ATG7 OS=Homo sapiens GN=ATG7 PE=1 SV=1	16	26.3	77.959	0	25.152	-0.527221	-0.581152	-0.413442	0.31487	0.10017	-0.089252	+	2.08142	0.615868
O95394	Phosphoacetylglucosamine mutase	PGM3	sp|O95394|AGM1_HUMAN Phosphoacetylglucosamine mutase OS=Homo sapiens GN=PGM3 PE=1 SV=1	17	30.4	59.851	0	52.237	-0.846662	-0.92799	-0.873344	-0.225514	-0.488572	0.110764	+	1.75324	0.681558
O95425	Supervillin	SVIL	sp|O95425|SVIL_HUMAN Supervillin OS=Homo sapiens GN=SVIL PE=1 SV=2	43	25.1	247.74	0	156.92	-0.23897	-0.354833	-0.337138	0.465818	0.441908	0.780646	+	2.7928	0.873105
O95433	Activator of 90 kDa heat shock protein ATPase homolog 1	AHSA1	sp|O95433|AHSA1_HUMAN Activator of 90 kDa heat shock protein ATPase homolog 1 OS=Homo sapiens GN=AHSA1 PE=1 SV=1	16	47.6	38.274	0	113.18	0.310224	0.195474	0.219711	-0.267166	-0.233057	-0.315666	+	3.57681	-0.513766
O95456	Proteasome assembly chaperone 1	PSMG1	sp|O95456|PSMG1_HUMAN Proteasome assembly chaperone 1 OS=Homo sapiens GN=PSMG1 PE=1 SV=1	8	25	32.854	0	33.02	0.173	0.23008	0.190425	-0.338944	-0.323245	-0.422868	+	4.03654	-0.559521
O95479	GDH/6PGL endoplasmic bifunctional protein;Glucose 1-dehydrogenase;6-phosphogluconolactonase	H6PD	sp|O95479|G6PE_HUMAN GDH/6PGL endoplasmic bifunctional protein OS=Homo sapiens GN=H6PD PE=1 SV=2	13	18.2	88.892	0	100.26	-0.0107447	-0.770338	-0.141271	0.595504	0.372841	1.35197	+	1.33809	1.08089
O95551	Tyrosyl-DNA phosphodiesterase 2	TDP2	sp|O95551|TYDP2_HUMAN Tyrosyl-DNA phosphodiesterase 2 OS=Homo sapiens GN=TDP2 PE=1 SV=1	7	22.1	40.929	0	10.692	0.0160683	0.109962	0.333996		0.970191	1.20927	+	2.07427	0.936386
O95685	Protein phosphatase 1 regulatory subunit 3D	PPP1R3D	sp|O95685|PPR3D_HUMAN Protein phosphatase 1 regulatory subunit 3D OS=Homo sapiens GN=PPP1R3D PE=1 SV=1	3	13.7	32.559	0	7.8095	1.87884	1.91046		4.7171	4.06281		+	1.7748	2.4953
O95714;Q9BVR0	E3 ubiquitin-protein ligase HERC2	HERC2	sp|O95714|HERC2_HUMAN E3 ubiquitin-protein ligase HERC2 OS=Homo sapiens GN=HERC2 PE=1 SV=2	19	6.5	527.22	0	37.764	0.232047	0.0465609	0.548733	1.14568	1.2441	1.168	+	2.43299	0.910144
O95747	Serine/threonine-protein kinase OSR1	OXSR1	sp|O95747|OXSR1_HUMAN Serine/threonine-protein kinase OSR1 OS=Homo sapiens GN=OXSR1 PE=1 SV=1	16	36.1	58.022	0	243.4	-0.161718	-0.19626	-0.25658	0.36446	0.250598	0.479851	+	2.86606	0.569823
O95793	Double-stranded RNA-binding protein Staufen homolog 1	STAU1	sp|O95793|STAU1_HUMAN Double-stranded RNA-binding protein Staufen homolog 1 OS=Homo sapiens GN=STAU1 PE=1 SV=2	17	35	63.182	0	64.472	0.176195	0.0533895	0.193961	-0.312617	-0.487621	-0.206462	+	2.16185	-0.476749
O95816	BAG family molecular chaperone regulator 2	BAG2	sp|O95816|BAG2_HUMAN BAG family molecular chaperone regulator 2 OS=Homo sapiens GN=BAG2 PE=1 SV=1	7	33.2	23.772	0	14.445	-1.76881	-2.54566		-0.159057	-0.35764		+	1.37882	1.89889
O95834	Echinoderm microtubule-associated protein-like 2	EML2	sp|O95834|EMAL2_HUMAN Echinoderm microtubule-associated protein-like 2 OS=Homo sapiens GN=EML2 PE=1 SV=1	10	19.7	70.678	0	72.238	0.177344	0.0425042	0.116498	0.768163	0.590339	0.717561	+	3.04097	0.579906
O95865	N(G),N(G)-dimethylarginine dimethylaminohydrolase 2	DDAH2	sp|O95865|DDAH2_HUMAN N(G),N(G)-dimethylarginine dimethylaminohydrolase 2 OS=Homo sapiens GN=DDAH2 PE=1 SV=1	10	48.1	29.644	0	98.86	-0.231888	-0.306109	-0.348041	0.34426	0.246834	0.543595	+	2.70239	0.673576
O95870	Abhydrolase domain-containing protein 16A	ABHD16A	sp|O95870|ABHGA_HUMAN Protein ABHD16A OS=Homo sapiens GN=ABHD16A PE=1 SV=3	4	10.8	63.243	0	8.8164	-0.127888	-0.414403	-0.355645	0.137372	0.14496	0.347892	+	1.99104	0.509387
O95980	Reversion-inducing cysteine-rich protein with Kazal motifs	RECK	sp|O95980|RECK_HUMAN Reversion-inducing cysteine-rich protein with Kazal motifs OS=Homo sapiens GN=RECK PE=1 SV=1	23	31.2	106.46	0	97.155	-2.4115	-2.74487	-2.13587	-1.87784	-0.885846	-0.734347	+	1.46864	1.26474
O96005	Cleft lip and palate transmembrane protein 1	CLPTM1	sp|O96005|CLPT1_HUMAN Cleft lip and palate transmembrane protein 1 OS=Homo sapiens GN=CLPTM1 PE=1 SV=1	11	22.7	76.096	0	39.094	-0.4504	-0.511423	-0.296031	0.0766959	0.137635	-0.188562	+	1.64244	0.427874
O96008	Mitochondrial import receptor subunit TOM40 homolog	TOMM40	sp|O96008|TOM40_HUMAN Mitochondrial import receptor subunit TOM40 homolog OS=Homo sapiens GN=TOMM40 PE=1 SV=1	8	32.7	37.893	0	79.767	0.113834	0.154065	0.145482	1.06261	0.82432	0.433494	+	1.5876	0.635679
O96013	Serine/threonine-protein kinase PAK 4	PAK4	sp|O96013|PAK4_HUMAN Serine/threonine-protein kinase PAK 4 OS=Homo sapiens GN=PAK4 PE=1 SV=1	4	12	64.071	0.0022831	2.9763	0.0295589	0.0382958	-0.277639		0.476848	0.58477	+	1.63306	0.600737
O96017	Serine/threonine-protein kinase Chk2	CHEK2	sp|O96017|CHK2_HUMAN Serine/threonine-protein kinase Chk2 OS=Homo sapiens GN=CHEK2 PE=1 SV=1	3	9.8	60.914	0.00044199	3.9335	0.149389	0.0923428		-0.583528	-0.462555		+	1.97408	-0.643907
P00338	L-lactate dehydrogenase A chain	LDHA	sp|P00338|LDHA_HUMAN L-lactate dehydrogenase A chain OS=Homo sapiens GN=LDHA PE=1 SV=2	23	63.6	36.688	0	304.55	-0.308859	-0.239413	-0.242926	0.978489	0.888305	1.05262	+	4.71223	1.23687
P00352	Retinal dehydrogenase 1	ALDH1A1	sp|P00352|AL1A1_HUMAN Retinal dehydrogenase 1 OS=Homo sapiens GN=ALDH1A1 PE=1 SV=2	28	63.5	54.861	0	315.87	-2.13372	-2.32851	-2.44756	-0.921937	-1.37774	-0.186426	+	1.83121	1.47456
P00367;P49448	Glutamate dehydrogenase 1, mitochondrial;Glutamate dehydrogenase 2, mitochondrial	GLUD1;GLUD2	sp|P00367|DHE3_HUMAN Glutamate dehydrogenase 1, mitochondrial OS=Homo sapiens GN=GLUD1 PE=1 SV=2;sp|P49448|DHE4_HUMAN Glutamate dehydrogenase 2, mitochondrial OS=Homo sapiens GN=GLUD2 PE=1 SV=2	20	41.6	61.397	0	169.12	-0.311757	-0.416057	-0.444557	0.738292	0.823342	0.721329	+	4.63469	1.15178
P00387	NADH-cytochrome b5 reductase 3;NADH-cytochrome b5 reductase 3 membrane-bound form;NADH-cytochrome b5 reductase 3 soluble form	CYB5R3	sp|P00387|NB5R3_HUMAN NADH-cytochrome b5 reductase 3 OS=Homo sapiens GN=CYB5R3 PE=1 SV=3	10	38.5	34.234	0	212.67	-1.76768	-1.45581	-1.54852	-0.932719	-1.08783	-0.972931	+	2.33755	0.592847
P00403	Cytochrome c oxidase subunit 2	MT-CO2	sp|P00403|COX2_HUMAN Cytochrome c oxidase subunit 2 OS=Homo sapiens GN=MT-CO2 PE=1 SV=1	2	11.5	25.565	0.00022533	4.275	-0.43452	-0.474031		0.787432	0.306146		+	1.27127	1.00106
P00505	Aspartate aminotransferase, mitochondrial	GOT2	sp|P00505|AATM_HUMAN Aspartate aminotransferase, mitochondrial OS=Homo sapiens GN=GOT2 PE=1 SV=3	22	44.2	47.517	0	174.28	0.132774	0.122607	0.0213375	0.625925	0.544584	0.572114	+	3.47201	0.488635
P00533	Epidermal growth factor receptor	EGFR	sp|P00533|EGFR_HUMAN Epidermal growth factor receptor OS=Homo sapiens GN=EGFR PE=1 SV=2	40	44	134.28	0	311.25	0.0589399	0.105142	0.0132121	0.532566	0.716771	0.545771	+	2.93865	0.539272
P00558;P07205	Phosphoglycerate kinase 1	PGK1	sp|P00558|PGK1_HUMAN Phosphoglycerate kinase 1 OS=Homo sapiens GN=PGK1 PE=1 SV=3	27	69.3	44.614	0	323.31	-0.177882	-0.213153	-0.253515	1.18276	1.02013	1.0554	+	4.75402	1.30095
P00918	Carbonic anhydrase 2	CA2	sp|P00918|CAH2_HUMAN Carbonic anhydrase 2 OS=Homo sapiens GN=CA2 PE=1 SV=2	5	23.8	29.246	0	15.529	0.698307	0.888383		1.57459	1.66052		+	1.8058	0.824207
P00966	Argininosuccinate synthase	ASS1	sp|P00966|ASSY_HUMAN Argininosuccinate synthase OS=Homo sapiens GN=ASS1 PE=1 SV=2	16	30.3	46.53	0	35.11	0.625645	0.525568	-0.0668958	0.91831	0.908813	0.978562	+	1.24048	0.573789
P01024	Complement C3;Complement C3 beta chain;C3-beta-c;Complement C3 alpha chain;C3a anaphylatoxin;Acylation stimulating protein;Complement C3b alpha chain;Complement C3c alpha chain fragment 1;Complement C3dg fragment;Complement C3g fragment;Complement C3d fragment;Complement C3f fragment;Complement C3c alpha chain fragment 2	C3	sp|P01024|CO3_HUMAN Complement C3 OS=Homo sapiens GN=C3 PE=1 SV=2	17	13.3	187.15	0	31.579	0.353549	0.474981	0.252779	1.73816	1.5509	1.57279	+	3.87339	1.26018
P01891	HLA class I histocompatibility antigen, A-68 alpha chain	HLA-A	sp|P01891|1A68_HUMAN HLA class I histocompatibility antigen, A-68 alpha chain OS=Homo sapiens GN=HLA-A PE=1 SV=4	9	28.5	40.908	0	132.56	-0.729794	-0.68059	-0.315307	0.498761	0.476122	0.541614	+	2.91469	1.08073
P01893	Putative HLA class I histocompatibility antigen, alpha chain H	HLA-H	sp|P01893|HLAH_HUMAN Putative HLA class I histocompatibility antigen, alpha chain H OS=Homo sapiens GN=HLA-H PE=5 SV=3	5	16.9	40.891	0	13.286	-0.724564	-0.623065	-1.08479	0.725523	0.599699	-0.404859	+	1.35949	1.11759
P02452;CON__Q862S4;P02458	Collagen alpha-1(I) chain	COL1A1	sp|P02452|CO1A1_HUMAN Collagen alpha-1(I) chain OS=Homo sapiens GN=COL1A1 PE=1 SV=5	24	20.6	138.94	0	245.85	-2.40423	-2.0152	-1.96973	-0.641379	-0.960918	-0.187395	+	2.36276	1.53316	+
P02461	Collagen alpha-1(III) chain	COL3A1	sp|P02461|CO3A1_HUMAN Collagen alpha-1(III) chain OS=Homo sapiens GN=COL3A1 PE=1 SV=4	9	8.5	138.56	0	20.541	-1.59894	-1.8582	-0.637244	-0.619559	-0.581842	0.736562	+	0.976989	1.20985	+
P02545	Prelamin-A/C;Lamin-A/C	LMNA	sp|P02545|LMNA_HUMAN Prelamin-A/C OS=Homo sapiens GN=LMNA PE=1 SV=1	56	70	74.139	0	323.31	-1.26109	-1.23314	-1.32283	-0.253842	-0.329577	-0.729076	+	2.29435	0.834854
P02649	Apolipoprotein E	APOE	sp|P02649|APOE_HUMAN Apolipoprotein E OS=Homo sapiens GN=APOE PE=1 SV=1	18	62.8	36.154	0	262.44	0.54587	0.499578	0.159113	2.77733	2.55496	3.002	+	3.74439	2.37657
P02751	Fibronectin;Anastellin;Ugl-Y1;Ugl-Y2;Ugl-Y3	FN1	sp|P02751|FINC_HUMAN Fibronectin OS=Homo sapiens GN=FN1 PE=1 SV=4	101	56.3	262.62	0	323.31	-1.53399	-1.64277	-1.60459	-0.291468	-0.204665	-0.157544	+	4.96576	1.37589	+
P02787	Serotransferrin	TF	sp|P02787|TRFE_HUMAN Serotransferrin OS=Homo sapiens GN=TF PE=1 SV=3	27	42.8	77.063	0	109.5	-1.46713	-2.481	-2.0905	0.1333	-0.65449	-0.261967	+	2.03135	1.75182
P02794	Ferritin heavy chain;Ferritin heavy chain, N-terminally processed	FTH1	sp|P02794|FRIH_HUMAN Ferritin heavy chain OS=Homo sapiens GN=FTH1 PE=1 SV=2	8	41.5	21.225	0	44.486	-0.0583378	-0.362844	-0.3781	5.32171	5.31727	5.37934	+	6.11558	5.60587
P04040	Catalase	CAT	sp|P04040|CATA_HUMAN Catalase OS=Homo sapiens GN=CAT PE=1 SV=3	17	30.6	59.755	0	79.025	-0.595162	-0.579318	-0.754894	0.470407	-0.0695579	0.227864	+	2.16795	0.852696
P04062	Glucosylceramidase	GBA	sp|P04062|GLCM_HUMAN Glucosylceramidase OS=Homo sapiens GN=GBA PE=1 SV=3	11	25.9	59.716	0	23.761	-1.43343	-1.55521	-1.04964	0.217479	-0.644059	0.168385	+	1.77784	1.26003
P04075;P05062	Fructose-bisphosphate aldolase A	ALDOA	sp|P04075|ALDOA_HUMAN Fructose-bisphosphate aldolase A OS=Homo sapiens GN=ALDOA PE=1 SV=2	31	79.4	39.42	0	323.31	-0.242396	-0.294349	-0.235705	0.858299	0.827169	0.76086	+	5.21137	1.07293
P04181	Ornithine aminotransferase, mitochondrial;Ornithine aminotransferase, hepatic form;Ornithine aminotransferase, renal form	OAT	sp|P04181|OAT_HUMAN Ornithine aminotransferase, mitochondrial OS=Homo sapiens GN=OAT PE=1 SV=1	11	30.8	48.534	0	80.33	-0.192216	-0.146595	-0.211114	0.224905	0.32987	0.449324	+	2.80721	0.518008
P04406;O14556	Glyceraldehyde-3-phosphate dehydrogenase	GAPDH	sp|P04406|G3P_HUMAN Glyceraldehyde-3-phosphate dehydrogenase OS=Homo sapiens GN=GAPDH PE=1 SV=3	20	73.1	36.053	0	323.31	-0.0364963	-0.112818	-0.0680447	0.567545	0.44297	0.763667	+	2.64043	0.663847
P04792	Heat shock protein beta-1	HSPB1	sp|P04792|HSPB1_HUMAN Heat shock protein beta-1 OS=Homo sapiens GN=HSPB1 PE=1 SV=2	16	78	22.782	0	250.84	-0.00956784	-0.0242524	-0.0231525	0.854714	0.721154	1.36429	+	2.15507	0.999044
P04843	Dolichyl-diphosphooligosaccharide--protein glycosyltransferase subunit 1	RPN1	sp|P04843|RPN1_HUMAN Dolichyl-diphosphooligosaccharide--protein glycosyltransferase subunit 1 OS=Homo sapiens GN=RPN1 PE=1 SV=1	27	43.7	68.569	0	283.63	-0.582728	-0.601365	-0.566357	0.15782	0.152638	-0.0796152	+	2.95211	0.660431
P05067	Amyloid beta A4 protein;N-APP;Soluble APP-alpha;Soluble APP-beta;C99;Beta-amyloid protein 42;Beta-amyloid protein 40;C83;P3(42);P3(40);C80;Gamma-secretase C-terminal fragment 59;Gamma-secretase C-terminal fragment 57;Gamma-secretase C-terminal fragment 50;C31	APP	sp|P05067|A4_HUMAN Amyloid beta A4 protein OS=Homo sapiens GN=APP PE=1 SV=3	13	21.7	86.942	0	93.301	-0.208094	-0.229213	-0.26866	0.288299	0.582941	0.53436	+	2.78832	0.703856
P05091;F8VP50	Aldehyde dehydrogenase, mitochondrial	ALDH2	sp|P05091|ALDH2_HUMAN Aldehyde dehydrogenase, mitochondrial OS=Homo sapiens GN=ALDH2 PE=1 SV=2	18	42.7	56.381	0	72.001	-0.755746	-0.690405	-0.212367	-0.111305	0.368713	0.297015	+	1.5012	0.737647
P05120	Plasminogen activator inhibitor 2	SERPINB2	sp|P05120|PAI2_HUMAN Plasminogen activator inhibitor 2 OS=Homo sapiens GN=SERPINB2 PE=1 SV=2	13	39.5	46.596	0	120.81	-1.03747	-1.25229	-0.934621	0.454597	0.557288	0.0282862	+	2.79358	1.42152	+
P05121	Plasminogen activator inhibitor 1	SERPINE1	sp|P05121|PAI1_HUMAN Plasminogen activator inhibitor 1 OS=Homo sapiens GN=SERPINE1 PE=1 SV=1	5	13.2	45.059	0	9.8391	-0.275839	-0.471789	-0.14701	4.00252	2.77968	2.26358	+	2.4942	3.31347	+
P05141	ADP/ATP translocase 2;ADP/ATP translocase 2, N-terminally processed	SLC25A5	sp|P05141|ADT2_HUMAN ADP/ATP translocase 2 OS=Homo sapiens GN=SLC25A5 PE=1 SV=7	15	45	32.852	0	45.588	0.0985544	0.169027	0.174662	0.389567	0.574828	0.520146	+	2.35019	0.347432
P05165	Propionyl-CoA carboxylase alpha chain, mitochondrial	PCCA	sp|P05165|PCCA_HUMAN Propionyl-CoA carboxylase alpha chain, mitochondrial OS=Homo sapiens GN=PCCA PE=1 SV=4	7	12.8	80.058	0	14.421	-0.363772	-0.349695		0.306262	0.238542		+	2.52171	0.629136
P05198	Eukaryotic translation initiation factor 2 subunit 1	EIF2S1	sp|P05198|IF2A_HUMAN Eukaryotic translation initiation factor 2 subunit 1 OS=Homo sapiens GN=EIF2S1 PE=1 SV=3	22	65.1	36.112	0	200	0.23217	0.239765	0.200755	-0.00400182	0.0199154	0.0116388	+	3.99843	-0.215046
P05362	Intercellular adhesion molecule 1	ICAM1	sp|P05362|ICAM1_HUMAN Intercellular adhesion molecule 1 OS=Homo sapiens GN=ICAM1 PE=1 SV=2	9	19.9	57.825	0	61.286	-0.974064	-1.04528	-1.061	0.686971	0.828632	0.529971	+	4.33764	1.70864
P05388;Q8NHW5	60S acidic ribosomal protein P0;60S acidic ribosomal protein P0-like	RPLP0;RPLP0P6	sp|P05388|RLA0_HUMAN 60S acidic ribosomal protein P0 OS=Homo sapiens GN=RPLP0 PE=1 SV=1;sp|Q8NHW5|RLA0L_HUMAN 60S acidic ribosomal protein P0-like OS=Homo sapiens GN=RPLP0P6 PE=5 SV=1	13	50.8	34.273	0	140.2	-0.27638	-0.238579	-0.293624	-0.833079	-0.782769	-0.759087	+	4.36208	-0.522117
P05556	Integrin beta-1	ITGB1	sp|P05556|ITB1_HUMAN Integrin beta-1 OS=Homo sapiens GN=ITGB1 PE=1 SV=2	23	27.7	88.414	0	298.12	-2.17619	-2.2479	-1.72944	-1.49106	-1.44458	-1.58109	+	1.50982	0.545598
P05997	Collagen alpha-2(V) chain	COL5A2	sp|P05997|CO5A2_HUMAN Collagen alpha-2(V) chain OS=Homo sapiens GN=COL5A2 PE=1 SV=3	14	14	144.91	0	61.365	-1.3517	-2.42585	-1.62295	0.524966	-0.175485	-0.912239	+	1.42777	1.61258	+
P06396	Gelsolin	GSN	sp|P06396|GELS_HUMAN Gelsolin OS=Homo sapiens GN=GSN PE=1 SV=1	33	44	85.696	0	323.31	-1.73082	-1.88587	-1.9788	-0.0733933	-0.261362	0.0677764	+	3.92092	1.77617
P06400	Retinoblastoma-associated protein	RB1	sp|P06400|RB_HUMAN Retinoblastoma-associated protein OS=Homo sapiens GN=RB1 PE=1 SV=2	14	18.3	106.16	0	42.245	-0.217575	-0.0774216	-0.137013	0.139339	0.635708	0.42417	+	1.65778	0.543742
P06493;Q00526	Cyclin-dependent kinase 1	CDK1	sp|P06493|CDK1_HUMAN Cyclin-dependent kinase 1 OS=Homo sapiens GN=CDK1 PE=1 SV=3	12	46.5	34.095	0	73.381	0.267476	0.307545	0.279055	-0.920844	-0.943944	-0.865858	+	5.86998	-1.19491
P06576	ATP synthase subunit beta, mitochondrial	ATP5B	sp|P06576|ATPB_HUMAN ATP synthase subunit beta, mitochondrial OS=Homo sapiens GN=ATP5B PE=1 SV=3	21	49.7	56.559	0	323.31	-0.0293672	-0.0168039	-0.0126064	0.452701	0.633478	0.562865	+	3.37579	0.569274
P06733	Alpha-enolase	ENO1	sp|P06733|ENOA_HUMAN Alpha-enolase OS=Homo sapiens GN=ENO1 PE=1 SV=2	32	72.4	47.168	0	323.31	0.0447438	-0.0274985	0.00834347	0.620305	0.525868	0.593593	+	4.08422	0.571392
P06737	Glycogen phosphorylase, liver form	PYGL	sp|P06737|PYGL_HUMAN Glycogen phosphorylase, liver form OS=Homo sapiens GN=PYGL PE=1 SV=4	44	50.4	97.147	0	323.31	0.343123	0.331247	0.243182	1.06791	0.991898	0.800579	+	2.78716	0.647613
P06744;Q8N196	Glucose-6-phosphate isomerase	GPI	sp|P06744|G6PI_HUMAN Glucose-6-phosphate isomerase OS=Homo sapiens GN=GPI PE=1 SV=4	20	36.4	63.146	0	293.49	-0.0272926	-0.00740554	-0.079539	1.09916	1.06915	1.00619	+	5.21658	1.09625
P06756	Integrin alpha-V;Integrin alpha-V heavy chain;Integrin alpha-V light chain	ITGAV	sp|P06756|ITAV_HUMAN Integrin alpha-V OS=Homo sapiens GN=ITGAV PE=1 SV=2	31	32.6	116.04	0	142.46	-2.05056	-2.09684	-1.77132	0.00619029	0.236095	-0.0395625	+	3.98132	2.04048
P06865;A0A087WUJ7	Beta-hexosaminidase subunit alpha	HEXA	sp|P06865|HEXA_HUMAN Beta-hexosaminidase subunit alpha OS=Homo sapiens GN=HEXA PE=1 SV=2	10	21	60.702	0	24.477	-0.370154	-0.634061	-0.727977	0.68921	0.23585	0.584193	+	2.46653	1.08048
P07099	Epoxide hydrolase 1	EPHX1	sp|P07099|HYEP_HUMAN Epoxide hydrolase 1 OS=Homo sapiens GN=EPHX1 PE=1 SV=1	9	18.2	52.948	0	13.719	-0.641491	-0.463609	-0.695022	-0.363921	0.141694	-0.0925863	+	1.42276	0.495103
P07195;Q6ZMR3;P07864	L-lactate dehydrogenase B chain	LDHB	sp|P07195|LDHB_HUMAN L-lactate dehydrogenase B chain OS=Homo sapiens GN=LDHB PE=1 SV=2	18	54.8	36.638	0	242.6	0.0251707	0.0890913	0.0894982	-0.485236	-0.455534	-0.644375	+	3.17398	-0.596302
P07197	Neurofilament medium polypeptide	NEFM	sp|P07197|NFM_HUMAN Neurofilament medium polypeptide OS=Homo sapiens GN=NEFM PE=1 SV=3	2	2.1	102.47	0.0034822	2.8201	0.111566	0.563451	-0.211114	0.995521	1.60947	2.49175	+	1.46564	1.54428
P07237	Protein disulfide-isomerase	P4HB	sp|P07237|PDIA1_HUMAN Protein disulfide-isomerase OS=Homo sapiens GN=P4HB PE=1 SV=3	34	61	57.116	0	323.31	-0.758257	-0.850142	-1.10526	-0.48217	-0.520852	-0.271705	+	1.68279	0.479643
P07305	Histone H1.0;Histone H1.0, N-terminally processed	H1F0	sp|P07305|H10_HUMAN Histone H1.0 OS=Homo sapiens GN=H1F0 PE=1 SV=3	9	28.4	20.863	0	49.528	-1.28725	-1.28514	-1.1755	1.10507	0.936214	1.20696	+	4.93578	2.33205
P07339;H7C469	Cathepsin D;Cathepsin D light chain;Cathepsin D heavy chain	CTSD	sp|P07339|CATD_HUMAN Cathepsin D OS=Homo sapiens GN=CTSD PE=1 SV=1	13	41.5	44.552	0	202.66	-0.499504	-0.474172	-0.533201	0.561008	0.473527	0.69635	+	4.06027	1.07925	+
P07355;A6NMY6	Annexin A2;Putative annexin A2-like protein	ANXA2;ANXA2P2	sp|P07355|ANXA2_HUMAN Annexin A2 OS=Homo sapiens GN=ANXA2 PE=1 SV=2;sp|A6NMY6|AXA2L_HUMAN Putative annexin A2-like protein OS=Homo sapiens GN=ANXA2P2 PE=5 SV=2	34	80.2	38.604	0	323.31	-0.762461	-0.816723	-0.881109	0.0437644	-0.0410015	0.0935602	+	4.08602	0.852205	+
P07585	Decorin	DCN	sp|P07585|PGS2_HUMAN Decorin OS=Homo sapiens GN=DCN PE=1 SV=1	8	21.2	39.746	0	37.162	-1.22072	-3.14982	-1.55148	0.032242	-0.400758	1.92645	+	1.25794	2.49332	+
P07686	Beta-hexosaminidase subunit beta;Beta-hexosaminidase subunit beta chain B;Beta-hexosaminidase subunit beta chain A	HEXB	sp|P07686|HEXB_HUMAN Beta-hexosaminidase subunit beta OS=Homo sapiens GN=HEXB PE=1 SV=3	11	20.7	63.111	0	24.319	-0.673762	-0.726114	-0.93904	-0.233142	-0.0394735	0.292664	+	1.97507	0.786321
P07737;CON__P02584	Profilin-1	PFN1	sp|P07737|PROF1_HUMAN Profilin-1 OS=Homo sapiens GN=PFN1 PE=1 SV=2	7	73.6	15.054	0	39.036	-0.467194	-0.476438	-0.411809	-0.0192288	0.180403	0.11023	+	3.03004	0.542282
P07858	Cathepsin B;Cathepsin B light chain;Cathepsin B heavy chain	CTSB	sp|P07858|CATB_HUMAN Cathepsin B OS=Homo sapiens GN=CTSB PE=1 SV=3	8	23.3	37.821	0	121	-2.00845	-2.03245	-1.78553	-1.23009	-1.58035	-0.794758	+	1.43234	0.740407	+
P07900;Q58FG0	Heat shock protein HSP 90-alpha	HSP90AA1	sp|P07900|HS90A_HUMAN Heat shock protein HSP 90-alpha OS=Homo sapiens GN=HSP90AA1 PE=1 SV=5	48	57.4	84.659	0	323.31	0.0110662	-0.0168769	0.0467006	-0.94853	-0.740577	-0.962154	+	3.57583	-0.897384
P07942	Laminin subunit beta-1	LAMB1	sp|P07942|LAMB1_HUMAN Laminin subunit beta-1 OS=Homo sapiens GN=LAMB1 PE=1 SV=2	48	31	198.04	0	290.57	-0.0476665	0.0377336	0.192699	-0.32601	-0.294809	-0.251041	+	2.0549	-0.351542	+
P07948;P08631	Tyrosine-protein kinase Lyn	LYN	sp|P07948|LYN_HUMAN Tyrosine-protein kinase Lyn OS=Homo sapiens GN=LYN PE=1 SV=3	8	15.6	58.573	0	11.403	-0.107057	-0.300964	0.175684	0.793272	0.580242	0.749835	+	2.1668	0.785228
P07996	Thrombospondin-1	THBS1	sp|P07996|TSP1_HUMAN Thrombospondin-1 OS=Homo sapiens GN=THBS1 PE=1 SV=2	61	57.4	129.38	0	323.31	0.253868	0.128161	0.36614	-1.28486	-0.862523	-0.99588	+	3.09454	-1.29714	+
P08123	Collagen alpha-2(I) chain	COL1A2	sp|P08123|CO1A2_HUMAN Collagen alpha-2(I) chain OS=Homo sapiens GN=COL1A2 PE=1 SV=7	25	20.8	129.31	0	220.94	-2.37752	-2.52011	-2.18942	-0.786696	-1.29368	-0.425928	+	2.32135	1.52691	+
P08133	Annexin A6	ANXA6	sp|P08133|ANXA6_HUMAN Annexin A6 OS=Homo sapiens GN=ANXA6 PE=1 SV=3	45	65.2	75.872	0	323.31	-2.92139	-2.69013	-3.23991	-1.10423	-2.00214	-0.984702	+	1.94114	1.58678	+
P08238;Q58FF7	Heat shock protein HSP 90-beta	HSP90AB1	sp|P08238|HS90B_HUMAN Heat shock protein HSP 90-beta OS=Homo sapiens GN=HSP90AB1 PE=1 SV=4	48	60.1	83.263	0	323.31	-0.112366	-0.143755	-0.0622489	-0.910583	-0.954585	-1.09465	+	3.89129	-0.880482
P08240	Signal recognition particle receptor subunit alpha	SRPR	sp|P08240|SRPRA_HUMAN Signal recognition particle receptor subunit alpha OS=Homo sapiens GN=SRPRA PE=1 SV=2	19	35.9	69.81	0	230.45	-1.08865	-1.06311	-0.705335	0.0342158	-0.131787	-0.559324	+	1.56363	0.7334
P08253	72 kDa type IV collagenase;PEX	MMP2	sp|P08253|MMP2_HUMAN 72 kDa type IV collagenase OS=Homo sapiens GN=MMP2 PE=1 SV=2	11	22.3	73.881	0	76.113	-1.81792	-1.53726	-1.96855	-0.656808	-0.755235	-0.918415	+	2.60227	0.997755	+
P08473	Neprilysin	MME	sp|P08473|NEP_HUMAN Neprilysin OS=Homo sapiens GN=MME PE=1 SV=2	16	24.9	85.513	0	92.981	-0.799697	-1.11513	-1.74188	0.14496	0.395063	-0.0878867	+	1.93815	1.36961
P08559;P29803	Pyruvate dehydrogenase E1 component subunit alpha, somatic form, mitochondrial	PDHA1	sp|P08559|ODPA_HUMAN Pyruvate dehydrogenase E1 component subunit alpha, somatic form, mitochondrial OS=Homo sapiens GN=PDHA1 PE=1 SV=3	14	31.8	43.295	0	30.552	0.0794293	-0.229365	-0.0251624	0.408168	0.480782	0.664847	+	2.08223	0.576299
P08572	Collagen alpha-2(IV) chain;Canstatin	COL4A2	sp|P08572|CO4A2_HUMAN Collagen alpha-2(IV) chain OS=Homo sapiens GN=COL4A2 PE=1 SV=4	9	6.1	167.55	0	121.91	-1.75258	-2.15412	-1.52521	2.86643	3.57422	-0.564948	+	1.36356	3.76921	+
P08574	Cytochrome c1, heme protein, mitochondrial	CYC1	sp|P08574|CY1_HUMAN Cytochrome c1, heme protein, mitochondrial OS=Homo sapiens GN=CYC1 PE=1 SV=3	6	16	35.422	0	48.605	0.301705	0.36233	0.20063	0.792356	0.971369	0.915253	+	2.98575	0.604771
P08648	Integrin alpha-5;Integrin alpha-5 heavy chain;Integrin alpha-5 light chain	ITGA5	sp|P08648|ITA5_HUMAN Integrin alpha-5 OS=Homo sapiens GN=ITGA5 PE=1 SV=2	15	20.8	114.54	0	147.75	-2.45214	-2.61273	-1.85763	-0.274617	-0.0243992	-0.29885	+	2.99323	2.10821
P08670;P41219;P07196	Vimentin	VIM	sp|P08670|VIME_HUMAN Vimentin OS=Homo sapiens GN=VIM PE=1 SV=4	53	82	53.651	0	323.31	-2.14682	-2.50931	-1.75638	-0.9497	-1.17769	1.29237	+	1.06884	1.85916
P08865	40S ribosomal protein SA	RPSA	sp|P08865|RSSA_HUMAN 40S ribosomal protein SA OS=Homo sapiens GN=RPSA PE=1 SV=4	10	44.7	32.854	0	323.31	-0.202871	-0.207911	-0.205281	-0.570357	-0.664059	-0.723087	+	3.25873	-0.447147
P08962	CD63 antigen	CD63	sp|P08962|CD63_HUMAN CD63 antigen OS=Homo sapiens GN=CD63 PE=1 SV=2	2	7.6	25.636	0	46.035	-1.40698	-1.36725	-1.42519	-0.366411	-0.627672	-0.623132	+	3.21271	0.860735
P09012	U1 small nuclear ribonucleoprotein A	SNRPA	sp|P09012|SNRPA_HUMAN U1 small nuclear ribonucleoprotein A OS=Homo sapiens GN=SNRPA PE=1 SV=3	10	38.7	31.279	0	86.101	0.0430645	0.159113	0.105008	-0.374281	-0.257373	-0.153077	+	2.13912	-0.363972
P09104;P13929	Gamma-enolase;Beta-enolase	ENO2;ENO3	sp|P09104|ENOG_HUMAN Gamma-enolase OS=Homo sapiens GN=ENO2 PE=1 SV=3;sp|P13929|ENOB_HUMAN Beta-enolase OS=Homo sapiens GN=ENO3 PE=1 SV=5	8	25.6	47.268	0	24.827	-1.1156	-0.416847	-0.0964835	1.0504	0.540424	0.643579	+	1.71941	1.28778
P09110	3-ketoacyl-CoA thiolase, peroxisomal	ACAA1	sp|P09110|THIK_HUMAN 3-ketoacyl-CoA thiolase, peroxisomal OS=Homo sapiens GN=ACAA1 PE=1 SV=2	12	46.2	44.292	0	145.77	-0.057737	-0.0609841	-0.389262	0.417596	0.402395	0.539928	+	2.20509	0.622634
P09211	Glutathione S-transferase P	GSTP1	sp|P09211|GSTP1_HUMAN Glutathione S-transferase P OS=Homo sapiens GN=GSTP1 PE=1 SV=2	8	53.3	23.356	0	205.22	0.329066	0.290306		0.664756	0.625364		+	2.17264	0.335374
P09493	Tropomyosin alpha-1 chain	TPM1	sp|P09493|TPM1_HUMAN Tropomyosin alpha-1 chain OS=Homo sapiens GN=TPM1 PE=1 SV=2	21	49.6	32.708	0	87.363	-2.35624	-2.5592	-2.34468	-1.65877	-1.735	-2.18233	+	1.46691	0.561343
P09525	Annexin A4	ANXA4	sp|P09525|ANXA4_HUMAN Annexin A4 OS=Homo sapiens GN=ANXA4 PE=1 SV=4	19	55.2	35.882	0	278.63	-0.43819	-0.446797	-0.567917	-0.102946	-0.189779	-0.191244	+	2.4956	0.322978	+
P09543	2,3-cyclic-nucleotide 3-phosphodiesterase	CNP	sp|P09543|CN37_HUMAN 2,3-cyclic-nucleotide 3-phosphodiesterase OS=Homo sapiens GN=CNP PE=1 SV=2	18	35.9	47.578	0	123.18	-0.407057	-0.384791	-0.340989	-0.0692097	0.151599	0.502432	+	1.57096	0.572553
P09619	Platelet-derived growth factor receptor beta	PDGFRB	sp|P09619|PGFRB_HUMAN Platelet-derived growth factor receptor beta OS=Homo sapiens GN=PDGFRB PE=1 SV=1	23	25.7	123.97	0	94.711	-1.59053	-0.725923	-1.46427	0.512682	-0.122648	0.0680517	+	1.89697	1.41293
P09651;Q32P51	Heterogeneous nuclear ribonucleoprotein A1;Heterogeneous nuclear ribonucleoprotein A1, N-terminally processed;Heterogeneous nuclear ribonucleoprotein A1-like 2	HNRNPA1;HNRNPA1L2	sp|P09651|ROA1_HUMAN Heterogeneous nuclear ribonucleoprotein A1 OS=Homo sapiens GN=HNRNPA1 PE=1 SV=5;sp|Q32P51|RA1L2_HUMAN Heterogeneous nuclear ribonucleoprotein A1-like 2 OS=Homo sapiens GN=HNRNPA1L2 PE=2 SV=2	18	49.7	38.746	0	232.34	0.121546	0.161823	0.221692	-0.52309	-0.374748	-0.547742	+	3.34783	-0.650214
P09758	Tumor-associated calcium signal transducer 2	TACSTD2	sp|P09758|TACD2_HUMAN Tumor-associated calcium signal transducer 2 OS=Homo sapiens GN=TACSTD2 PE=1 SV=3	4	16.7	35.709	0	11.107	0.900567	1.25453	0.96303	2.17747	2.14819	1.17894	+	1.08167	0.795488
P09874	Poly [ADP-ribose] polymerase 1	PARP1	sp|P09874|PARP1_HUMAN Poly [ADP-ribose] polymerase 1 OS=Homo sapiens GN=PARP1 PE=1 SV=4	62	56.4	113.08	0	323.31	0.498966	0.463204	0.437441	0.210888	0.142609	0.134747	+	3.26883	-0.303789
P09972	Fructose-bisphosphate aldolase C	ALDOC	sp|P09972|ALDOC_HUMAN Fructose-bisphosphate aldolase C OS=Homo sapiens GN=ALDOC PE=1 SV=2	22	59.9	39.455	0	234.62	-0.200382	-0.112319	-0.162444	1.3749	1.37923	1.36171	+	6.29918	1.53033
P0DMV9;P0DMV8	Heat shock 70 kDa protein 1B;Heat shock 70 kDa protein 1A	HSPA1B;HSPA1A	sp|P0DMV9|HS71B_HUMAN Heat shock 70 kDa protein 1B OS=Homo sapiens GN=HSPA1B PE=1 SV=1;sp|P0DMV8|HS71A_HUMAN Heat shock 70 kDa protein 1A OS=Homo sapiens GN=HSPA1A PE=1 SV=1	42	63.2	70.051	0	323.31	0.296193	0.262193	0.338111	0.826355	0.825297	0.922655	+	3.86041	0.55927
P0DN76;Q01081;Q8WU68;M0R2N4	Splicing factor U2AF 35 kDa subunit;Splicing factor U2AF 26 kDa subunit	U2AF1;U2AF1L4	sp|P0DN76|U2AF5_HUMAN Splicing factor U2AF 35 kDa subunit-like protein OS=Homo sapiens GN=U2AF1L5 PE=3 SV=1;sp|Q01081|U2AF1_HUMAN Splicing factor U2AF 35 kDa subunit OS=Homo sapiens GN=U2AF1 PE=1 SV=3;sp|Q8WU68|U2AF4_HUMAN Splicing factor U2AF 26 kDa subun	7	21.7	27.872	0	78.915	0.108491	0.0635029	0.0843364	0.391328	0.315334	0.573762	+	1.92845	0.341365
P10253	Lysosomal alpha-glucosidase;76 kDa lysosomal alpha-glucosidase;70 kDa lysosomal alpha-glucosidase	GAA	sp|P10253|LYAG_HUMAN Lysosomal alpha-glucosidase OS=Homo sapiens GN=GAA PE=1 SV=4	7	10.7	105.32	0	10.066	-0.253378	-0.289527	-0.400016	0.143263	0.0432046	0.334225	+	2.14913	0.487871
P10398	Serine/threonine-protein kinase A-Raf	ARAF	sp|P10398|ARAF_HUMAN Serine/threonine-protein kinase A-Raf OS=Homo sapiens GN=ARAF PE=1 SV=2	8	15.3	67.585	0	18.387	0.14991	-0.102465	-0.0624296	0.699818	0.640343	0.399554	+	2.07808	0.5849
P10515	Dihydrolipoyllysine-residue acetyltransferase component of pyruvate dehydrogenase complex, mitochondrial	DLAT	sp|P10515|ODP2_HUMAN Dihydrolipoyllysine-residue acetyltransferase component of pyruvate dehydrogenase complex, mitochondrial OS=Homo sapiens GN=DLAT PE=1 SV=3	14	28.3	68.996	0	131.7	-0.000360693	0.040682	-0.110807	0.299831	0.536948	0.408386	+	2.22751	0.43855
P10586	Receptor-type tyrosine-protein phosphatase F	PTPRF	sp|P10586|PTPRF_HUMAN Receptor-type tyrosine-protein phosphatase F OS=Homo sapiens GN=PTPRF PE=1 SV=2	29	22.3	212.88	0	89.801	0.0535284	-0.123371	-0.0741221	0.832039	0.670931	0.576571	+	2.90181	0.741169
P10619	Lysosomal protective protein;Lysosomal protective protein 32 kDa chain;Lysosomal protective protein 20 kDa chain	CTSA	sp|P10619|PPGB_HUMAN Lysosomal protective protein OS=Homo sapiens GN=CTSA PE=1 SV=2	5	11.2	54.465	0	61.441	-0.438444	-0.620556	-1.90363	0.331361	0.736475	-0.0592845	+	1.20765	1.32373	+
P10809	60 kDa heat shock protein, mitochondrial	HSPD1	sp|P10809|CH60_HUMAN 60 kDa heat shock protein, mitochondrial OS=Homo sapiens GN=HSPD1 PE=1 SV=2	40	70.2	61.054	0	323.31	0.252658	0.246469	0.183836	0.630965	0.781234	0.768587	+	3.15309	0.499274
P11142	Heat shock cognate 71 kDa protein	HSPA8	sp|P11142|HSP7C_HUMAN Heat shock cognate 71 kDa protein OS=Homo sapiens GN=HSPA8 PE=1 SV=1	40	63	70.897	0	323.31	-0.0771932	-0.0889451	-0.0459228	-0.482855	-0.551585	-0.58541	+	3.8586	-0.469263
P11166	Solute carrier family 2, facilitated glucose transporter member 1	SLC2A1	sp|P11166|GTR1_HUMAN Solute carrier family 2, facilitated glucose transporter member 1 OS=Homo sapiens GN=SLC2A1 PE=1 SV=2	4	9.6	54.083	0	45.384	0.263515	0.269153	0.284514	2.74216	2.68921	2.97723	+	5.04588	2.53047
P11171	Protein 4.1	EPB41	sp|P11171|41_HUMAN Protein 4.1 OS=Homo sapiens GN=EPB41 PE=1 SV=4	7	9.5	97.016	0	5.9368	0.128557	-0.42401	-0.364719	1.14241	-0.00348108	1.35417	+	1.08211	1.05109
P11233	Ras-related protein Ral-A	RALA	sp|P11233|RALA_HUMAN Ras-related protein Ral-A OS=Homo sapiens GN=RALA PE=1 SV=1	5	27.7	23.567	0	31.058	-0.22923	-0.246823		0.47176	0.28629		+	1.65681	0.617052
P11274	Breakpoint cluster region protein	BCR	sp|P11274|BCR_HUMAN Breakpoint cluster region protein OS=Homo sapiens GN=BCR PE=1 SV=2	14	12.5	142.82	0	24.873	-0.270834	0.380286	0.579952	1.149	1.16111	1.30083	+	1.69061	0.973845
P11279	Lysosome-associated membrane glycoprotein 1	LAMP1	sp|P11279|LAMP1_HUMAN Lysosome-associated membrane glycoprotein 1 OS=Homo sapiens GN=LAMP1 PE=1 SV=3	7	16.1	44.882	0	30.268	-0.186738	-0.503671	-0.268851	0.968496	0.902267	1.08576	+	3.55375	1.30526
P11310	Medium-chain specific acyl-CoA dehydrogenase, mitochondrial	ACADM	sp|P11310|ACADM_HUMAN Medium-chain specific acyl-CoA dehydrogenase, mitochondrial OS=Homo sapiens GN=ACADM PE=1 SV=1	11	30.6	46.588	0	40.679	0.270589	0.187134	0.213378	0.555914	0.982218	1.27095	+	1.56724	0.712659
P11413	Glucose-6-phosphate 1-dehydrogenase	G6PD	sp|P11413|G6PD_HUMAN Glucose-6-phosphate 1-dehydrogenase OS=Homo sapiens GN=G6PD PE=1 SV=4	27	54	59.256	0	147.44	-0.36303	-0.487682	-0.639557	-0.911397	-0.984588	-0.891455	+	2.1553	-0.432391
P11802	Cyclin-dependent kinase 4	CDK4	sp|P11802|CDK4_HUMAN Cyclin-dependent kinase 4 OS=Homo sapiens GN=CDK4 PE=1 SV=2	4	14.9	33.729	0.0006453	3.4691	-0.129892	-0.0341455		-0.909661	-0.573231		+	1.19589	-0.659427
P11940;Q9H361;Q4VXU2;Q96DU9	Polyadenylate-binding protein 1;Polyadenylate-binding protein 3	PABPC1;PABPC3	sp|P11940|PABP1_HUMAN Polyadenylate-binding protein 1 OS=Homo sapiens GN=PABPC1 PE=1 SV=2;sp|Q9H361|PABP3_HUMAN Polyadenylate-binding protein 3 OS=Homo sapiens GN=PABPC3 PE=1 SV=2	40	66.8	70.67	0	323.31	0.105008	0.0930192	0.098689	-0.198775	-0.222801	-0.285425	+	3.67337	-0.334572
P12004	Proliferating cell nuclear antigen	PCNA	sp|P12004|PCNA_HUMAN Proliferating cell nuclear antigen OS=Homo sapiens GN=PCNA PE=1 SV=1	15	65.5	28.768	0	246.26	-0.095435	0.0619835	0.104873	-1.59579	-1.2905	-1.3703	+	3.71208	-1.44267
P12109	Collagen alpha-1(VI) chain	COL6A1	sp|P12109|CO6A1_HUMAN Collagen alpha-1(VI) chain OS=Homo sapiens GN=COL6A1 PE=1 SV=3	32	41.5	108.53	0	323.31	-2.75049	-2.27216	-2.83547	-1.01246	-1.38026	-0.254995	+	2.00973	1.7368	+
P12110	Collagen alpha-2(VI) chain	COL6A2	sp|P12110|CO6A2_HUMAN Collagen alpha-2(VI) chain OS=Homo sapiens GN=COL6A2 PE=1 SV=4	28	30.2	108.58	0	232.66	-2.52641	-3.06202	-2.74275	-0.235943	-1.25839	-0.685199	+	2.44616	2.05055	+
P12111	Collagen alpha-3(VI) chain	COL6A3	sp|P12111|CO6A3_HUMAN Collagen alpha-3(VI) chain OS=Homo sapiens GN=COL6A3 PE=1 SV=5	143	51.7	343.67	0	323.31	-2.93148	-2.56858	-2.56952	-0.948837	-1.08865	-0.602087	+	3.18253	1.81	+
P12235	ADP/ATP translocase 1	SLC25A4	sp|P12235|ADT1_HUMAN ADP/ATP translocase 1 OS=Homo sapiens GN=SLC25A4 PE=1 SV=4	13	39.3	33.064	0	7.6193	0.040682	0.14952		1.54186	1.46399		+	2.64753	1.40782
P12236;Q9H0C2	ADP/ATP translocase 3;ADP/ATP translocase 3, N-terminally processed	SLC25A6	sp|P12236|ADT3_HUMAN ADP/ATP translocase 3 OS=Homo sapiens GN=SLC25A6 PE=1 SV=4	19	54.7	32.866	0	48.584	-0.036585	0.0144981	-0.0867985	0.289126	0.455965	0.535555	+	2.38879	0.463177
P12270	Nucleoprotein TPR	TPR	sp|P12270|TPR_HUMAN Nucleoprotein TPR OS=Homo sapiens GN=TPR PE=1 SV=3	66	34.3	267.29	0	317.68	-1.44226	-1.2027	-1.2875	-0.0796	0.0776532	-0.0311941	+	3.98924	1.29978
P12277	Creatine kinase B-type	CKB	sp|P12277|KCRB_HUMAN Creatine kinase B-type OS=Homo sapiens GN=CKB PE=1 SV=1	9	33.3	42.644	0	106.98	-0.36036	-0.599834	-0.167345	0.492315	0.548535	1.37801	+	1.71266	1.18213
P12429	Annexin A3	ANXA3	sp|P12429|ANXA3_HUMAN Annexin A3 OS=Homo sapiens GN=ANXA3 PE=1 SV=3	16	47.7	36.375	0	123.18	0.533464	0.50121	0.591009	1.67193	1.496	1.37117	+	3.35785	0.971138	+
P12532;P17540	Creatine kinase U-type, mitochondrial	CKMT1A	sp|P12532|KCRU_HUMAN Creatine kinase U-type, mitochondrial OS=Homo sapiens GN=CKMT1A PE=1 SV=1	4	14.1	47.036	0	25.136	0.602932	0.42825	0.324119	1.13323	1.04488	0.882056	+	2.18056	0.568291
P12814	Alpha-actinin-1	ACTN1	sp|P12814|ACTN1_HUMAN Alpha-actinin-1 OS=Homo sapiens GN=ACTN1 PE=1 SV=2	67	78.9	103.06	0	323.31	-0.445126	-0.50226	-0.418948	0.105946	-0.0163223	-0.129245	+	2.44317	0.442238
P12931;P06241;Q9H3Y6;P42685	Proto-oncogene tyrosine-protein kinase Src	SRC	sp|P12931|SRC_HUMAN Proto-oncogene tyrosine-protein kinase Src OS=Homo sapiens GN=SRC PE=1 SV=3	15	32.1	59.834	0	24.688	-0.257131	-0.333934	-0.244207	0.695994	0.119954	0.527471	+	1.86037	0.72623
P12955	Xaa-Pro dipeptidase	PEPD	sp|P12955|PEPD_HUMAN Xaa-Pro dipeptidase OS=Homo sapiens GN=PEPD PE=1 SV=3	15	32	54.548	0	73.149	-1.13927	-1.40282	-1.32031	-0.167961	-0.835883	-0.503302	+	1.70979	0.785081
P13164;Q01629;Q01628	Interferon-induced transmembrane protein 1;Interferon-induced transmembrane protein 2;Interferon-induced transmembrane protein 3	IFITM1;IFITM2;IFITM3	sp|P13164|IFM1_HUMAN Interferon-induced transmembrane protein 1 OS=Homo sapiens GN=IFITM1 PE=1 SV=3;sp|Q01629|IFM2_HUMAN Interferon-induced transmembrane protein 2 OS=Homo sapiens GN=IFITM2 PE=1 SV=2;sp|Q01628|IFM3_HUMAN Interferon-induced transmembrane pr	1	12.8	13.964	0	18.185	-0.252449	-0.332662	-0.53483	0.496616	0.901417	0.0867838	+	1.59476	0.868253
P13473	Lysosome-associated membrane glycoprotein 2	LAMP2	sp|P13473|LAMP2_HUMAN Lysosome-associated membrane glycoprotein 2 OS=Homo sapiens GN=LAMP2 PE=1 SV=2	4	8.8	44.96	0	26.086	-0.335572	-0.421805	-0.465201	0.620399	0.486766	0.785509	+	3.41056	1.03842
P13489	Ribonuclease inhibitor	RNH1	sp|P13489|RINI_HUMAN Ribonuclease inhibitor OS=Homo sapiens GN=RNH1 PE=1 SV=2	25	63.8	49.973	0	323.31	-0.804627	-0.731614	-0.725255	-0.377819	-0.397733	-0.325069	+	3.49666	0.386958
P13674	Prolyl 4-hydroxylase subunit alpha-1	P4HA1	sp|P13674|P4HA1_HUMAN Prolyl 4-hydroxylase subunit alpha-1 OS=Homo sapiens GN=P4HA1 PE=1 SV=2	13	29.2	61.049	0	83.758	-0.437193	-0.356107	-0.155341	1.13435	1.03274	1.27483	+	3.74512	1.46352	+
P13797;P13796	Plastin-3	PLS3	sp|P13797|PLST_HUMAN Plastin-3 OS=Homo sapiens GN=PLS3 PE=1 SV=4	36	56.3	70.81	0	323.31	-0.471169	-0.455752	-0.489018	-0.171417	-0.135792	-0.295482	+	2.27167	0.271082
P13804	Electron transfer flavoprotein subunit alpha, mitochondrial	ETFA	sp|P13804|ETFA_HUMAN Electron transfer flavoprotein subunit alpha, mitochondrial OS=Homo sapiens GN=ETFA PE=1 SV=1	12	45.3	35.079	0	108.09	0.0889556	0.0728604	-0.000894759	0.523261	0.493135	0.744333	+	2.50339	0.533269
P13861	cAMP-dependent protein kinase type II-alpha regulatory subunit	PRKAR2A	sp|P13861|KAP2_HUMAN cAMP-dependent protein kinase type II-alpha regulatory subunit OS=Homo sapiens GN=PRKAR2A PE=1 SV=2	16	41.8	45.518	0	52.838	-0.457257	-0.361657	-0.125006	-0.060277	0.257614	0.223793	+	1.49292	0.455017
P14543	Nidogen-1	NID1	sp|P14543|NID1_HUMAN Nidogen-1 OS=Homo sapiens GN=NID1 PE=1 SV=3	15	12.9	136.38	0	34.99	-0.771175	-0.808185	-1.31869	0.730488	0.565305	0.308011	+	2.65276	1.50062	+
P14618;P30613	Pyruvate kinase PKM	PKM	sp|P14618|KPYM_HUMAN Pyruvate kinase PKM OS=Homo sapiens GN=PKM PE=1 SV=4	43	71.8	57.936	0	323.31	-0.426257	-0.420183	-0.348739	0.428142	0.305912	0.241352	+	3.56216	0.723529
P14868	Aspartate--tRNA ligase, cytoplasmic	DARS	sp|P14868|SYDC_HUMAN Aspartate--tRNA ligase, cytoplasmic OS=Homo sapiens GN=DARS PE=1 SV=2	30	62.5	57.136	0	175.06	-0.127116	-0.122821	-0.223188	0.377401	0.397584	0.271904	+	3.24219	0.506672
P14923	Junction plakoglobin	JUP	sp|P14923|PLAK_HUMAN Junction plakoglobin OS=Homo sapiens GN=JUP PE=1 SV=3	30	50.5	81.744	0	267.89	0.081476	0.0170666	0.185486	0.809908	0.60985	0.289362	+	1.39048	0.475031
P15121;C9JRZ8	Aldose reductase	AKR1B1	sp|P15121|ALDR_HUMAN Aldose reductase OS=Homo sapiens GN=AKR1B1 PE=1 SV=3	13	38.3	35.853	0	59.997	0.307195	0.289126	0.157432	1.98834	2.01692	2.27507	+	4.24624	1.84219
P15144	Aminopeptidase N	ANPEP	sp|P15144|AMPN_HUMAN Aminopeptidase N OS=Homo sapiens GN=ANPEP PE=1 SV=4	42	40.8	109.54	0	323.31	-3.19959	-2.87218	-2.68233	-1.49439	-1.623	-0.828332	+	2.28696	1.60279
P15559	NAD(P)H dehydrogenase [quinone] 1	NQO1	sp|P15559|NQO1_HUMAN NAD(P)H dehydrogenase [quinone] 1 OS=Homo sapiens GN=NQO1 PE=1 SV=1	8	27.4	30.867	0	168.9	0.238175	0.333424	0.350045	-0.40112	-0.244463	-0.65806	+	2.38703	-0.741762
P15586	N-acetylglucosamine-6-sulfatase	GNS	sp|P15586|GNS_HUMAN N-acetylglucosamine-6-sulfatase OS=Homo sapiens GN=GNS PE=1 SV=3	10	19.4	62.081	0	25.874	-0.818198	-0.910448	-1.03147	-0.2283	-0.546983	-0.0894055	+	1.87883	0.63181
P15880	40S ribosomal protein S2	RPS2	sp|P15880|RS2_HUMAN 40S ribosomal protein S2 OS=Homo sapiens GN=RPS2 PE=1 SV=2	13	50.2	31.324	0	91.25	-0.105551	-0.120561	-0.179678	-0.462316	-0.411272	-0.480378	+	3.30132	-0.316059
P16144	Integrin beta-4	ITGB4	sp|P16144|ITB4_HUMAN Integrin beta-4 OS=Homo sapiens GN=ITGB4 PE=1 SV=5	45	32.7	202.16	0	323.31	0.229096	0.318346	0.379621	1.02744	0.840363	0.54893	+	1.56535	0.496556
P16157	Ankyrin-1	ANK1	sp|P16157|ANK1_HUMAN Ankyrin-1 OS=Homo sapiens GN=ANK1 PE=1 SV=3	15	10.4	206.26	0	31.911	-0.265709	-0.522613	-0.00166007	1.71611		1.20596	+	2.10148	1.72436
P16278	Beta-galactosidase	GLB1	sp|P16278|BGAL_HUMAN Beta-galactosidase OS=Homo sapiens GN=GLB1 PE=1 SV=2	8	14.9	76.074	0	68.881	-0.581152	-0.313907	-0.875725	0.692516	0.416624	0.619178	+	2.51614	1.16637
P16401	Histone H1.5	HIST1H1B	sp|P16401|H15_HUMAN Histone H1.5 OS=Homo sapiens GN=HIST1H1B PE=1 SV=3	9	29.2	22.58	0	128.58	-0.224621	-0.162557	-0.21491	0.0615688	0.040121	0.0302654	+	3.4784	0.244681
P16422	Epithelial cell adhesion molecule	EPCAM	sp|P16422|EPCAM_HUMAN Epithelial cell adhesion molecule OS=Homo sapiens GN=EPCAM PE=1 SV=2	2	8.9	34.932	0	14.321	0.802979	0.465504	0.617299	3.39534	1.1149	1.80558	+	1.01602	1.47668
P16435	NADPH--cytochrome P450 reductase	POR	sp|P16435|NCPR_HUMAN NADPH--cytochrome P450 reductase OS=Homo sapiens GN=POR PE=1 SV=2	21	36.9	76.689	0	135.21	0.0708015	0.159242	0.0261627	0.669843	0.729705	0.480472	+	2.51204	0.541271
P16615;O14983;Q93084	Sarcoplasmic/endoplasmic reticulum calcium ATPase 2	ATP2A2	sp|P16615|AT2A2_HUMAN Sarcoplasmic/endoplasmic reticulum calcium ATPase 2 OS=Homo sapiens GN=ATP2A2 PE=1 SV=1	42	44	114.76	0	323.31	-0.124786	-0.18922	-0.533952	0.170181	0.20063	0.102725	+	1.55674	0.440498
P17301	Integrin alpha-2	ITGA2	sp|P17301|ITA2_HUMAN Integrin alpha-2 OS=Homo sapiens GN=ITGA2 PE=1 SV=1	35	37.3	129.29	0	323.31	-2.2325	-2.09665	-1.79947	-0.810485	-0.656467	-1.01051	+	2.75583	1.21705
P17693	HLA class I histocompatibility antigen, alpha chain G	HLA-G	sp|P17693|HLAG_HUMAN HLA class I histocompatibility antigen, alpha chain G OS=Homo sapiens GN=HLA-G PE=1 SV=1	3	10.9	38.224	0.004827	2.5731	-0.0727407	-0.267496	-0.471809	0.339821	0.541614	0.142479	+	1.70233	0.611987
P17813	Endoglin	ENG	sp|P17813|EGLN_HUMAN Endoglin OS=Homo sapiens GN=ENG PE=1 SV=2	15	27.8	70.577	0	206.39	-2.32634	-2.29173	-1.50385	-0.859509	-0.752486	0.443607	+	1.53404	1.65118
P17844	Probable ATP-dependent RNA helicase DDX5	DDX5	sp|P17844|DDX5_HUMAN Probable ATP-dependent RNA helicase DDX5 OS=Homo sapiens GN=DDX5 PE=1 SV=1	34	53.4	69.147	0	259.95	0.100978	0.0436244	0.119555	-0.263075	-0.211231	-0.381066	+	2.60248	-0.373176
P17858	ATP-dependent 6-phosphofructokinase, liver type	PFKL	sp|P17858|PFKAL_HUMAN ATP-dependent 6-phosphofructokinase, liver type OS=Homo sapiens GN=PFKL PE=1 SV=6	22	30.3	85.018	0	135.71	-0.493459	-0.348335	-0.485236	0.447949	0.513289	0.201885	+	2.84525	0.830051
P17931	Galectin-3	LGALS3	sp|P17931|LEG3_HUMAN Galectin-3 OS=Homo sapiens GN=LGALS3 PE=1 SV=5	9	31.6	26.152	0	18.134	-0.244565	-0.14081	-0.36602	0.266037	0.26123	0.358059	+	2.78181	0.545574	+
P18074	TFIIH basal transcription factor complex helicase XPD subunit	ERCC2	sp|P18074|ERCC2_HUMAN TFIIH basal transcription factor complex helicase XPD subunit OS=Homo sapiens GN=ERCC2 PE=1 SV=1	3	6.7	86.908	0	13.726	0.164529	0.230941	0.177727	-0.0389843	-0.0128829	-0.063952	+	3.10221	-0.229672
P18124	60S ribosomal protein L7	RPL7	sp|P18124|RL7_HUMAN 60S ribosomal protein L7 OS=Homo sapiens GN=RPL7 PE=1 SV=1	16	47.6	29.225	0	88.354	-0.237337	-0.155711	-0.192068	-0.708656	-0.701623	-0.762632	+	4.19021	-0.529265
P18206	Vinculin	VCL	sp|P18206|VINC_HUMAN Vinculin OS=Homo sapiens GN=VCL PE=1 SV=4	83	68.6	123.8	0	323.31	-0.892526	-0.933766	-0.971007	-0.524438	-0.685269	-0.68346	+	2.18675	0.301377
P18433	Receptor-type tyrosine-protein phosphatase alpha	PTPRA	sp|P18433|PTPRA_HUMAN Receptor-type tyrosine-protein phosphatase alpha OS=Homo sapiens GN=PTPRA PE=1 SV=2	5	8.7	90.599	0	9.856	-0.617189	-0.2396		0.601601	0.69537		+	1.50701	1.07688
P18583	Protein SON	SON	sp|P18583|SON_HUMAN Protein SON OS=Homo sapiens GN=SON PE=1 SV=4	15	8.8	263.83	0	32.82	-1.02154	-0.964714	-1.05068	-0.213839	0.236584	0.862352	+	1.85502	1.30734
P18669;P15259;Q8N0Y7	Phosphoglycerate mutase 1	PGAM1	sp|P18669|PGAM1_HUMAN Phosphoglycerate mutase 1 OS=Homo sapiens GN=PGAM1 PE=1 SV=2	11	46.5	28.804	0	255.95	-0.165871	-0.212551	-0.236928	0.163885	0.180657	0.585443	+	1.67961	0.515112
P18827	Syndecan-1	SDC1	sp|P18827|SDC1_HUMAN Syndecan-1 OS=Homo sapiens GN=SDC1 PE=1 SV=3	5	15.8	32.461	0	105.35	0.356482	0.168899	0.22848	-0.464803	-0.790035	-0.605135	+	2.87323	-0.871278	+
P19022;P55283	Cadherin-2	CDH2	sp|P19022|CADH2_HUMAN Cadherin-2 OS=Homo sapiens GN=CDH2 PE=1 SV=4	13	25.3	99.808	0	74.684	-1.90007	-1.74972	-2.01357	0.61504	-0.0777869	0.179766	+	3.22312	2.12679
P19338	Nucleolin	NCL	sp|P19338|NUCL_HUMAN Nucleolin OS=Homo sapiens GN=NCL PE=1 SV=3	39	38.5	76.613	0	323.31	0.105946	0.0319598	0.102188	-1.72681	-1.25646	-1.34604	+	3.31942	-1.52313
P19367	Hexokinase-1	HK1	sp|P19367|HXK1_HUMAN Hexokinase-1 OS=Homo sapiens GN=HK1 PE=1 SV=3	40	45.8	102.48	0	323.31	-0.548417	-0.498179	-0.619293	0.553655	0.586405	0.49211	+	4.78989	1.09935
P19387	DNA-directed RNA polymerase II subunit RPB3	POLR2C	sp|P19387|RPB3_HUMAN DNA-directed RNA polymerase II subunit RPB3 OS=Homo sapiens GN=POLR2C PE=1 SV=2	9	48.7	31.441	0	28.469	0.0625362	0.111699		0.498455	0.550802		+	2.17599	0.437511
P19474	E3 ubiquitin-protein ligase TRIM21	TRIM21	sp|P19474|RO52_HUMAN E3 ubiquitin-protein ligase TRIM21 OS=Homo sapiens GN=TRIM21 PE=1 SV=1	6	16.8	54.169	0	13.4	-0.748893	-0.6446	-0.650001	0.182565	0.343351	0.599699	+	2.95433	1.05637
P19634	Sodium/hydrogen exchanger 1	SLC9A1	sp|P19634|SL9A1_HUMAN Sodium/hydrogen exchanger 1 OS=Homo sapiens GN=SLC9A1 PE=1 SV=2	5	8.1	90.762	0	21.875	-0.601671	-0.47303	-0.480599	1.68433		1.19352	+	2.70539	1.95736
P19838	Nuclear factor NF-kappa-B p105 subunit;Nuclear factor NF-kappa-B p50 subunit	NFKB1	sp|P19838|NFKB1_HUMAN Nuclear factor NF-kappa-B p105 subunit OS=Homo sapiens GN=NFKB1 PE=1 SV=2	18	22.8	105.35	0	47.244	-0.0106575	-0.253877	-0.0647515	0.665211	0.509848	0.535356	+	2.82007	0.6799
P20020	Plasma membrane calcium-transporting ATPase 1	ATP2B1	sp|P20020|AT2B1_HUMAN Plasma membrane calcium-transporting ATPase 1 OS=Homo sapiens GN=ATP2B1 PE=1 SV=3	26	23.8	138.75	0	58.44	-0.559877	-0.876784	-0.197534	0.203264	1.36362	0.723602	+	1.55033	1.30823
P20592	Interferon-induced GTP-binding protein Mx2	MX2	sp|P20592|MX2_HUMAN Interferon-induced GTP-binding protein Mx2 OS=Homo sapiens GN=MX2 PE=1 SV=1	14	24.6	82.088	0	32.282	-1.0086	-1.15756	-0.553829	0.360308	0.124063	0.853597	+	2.06551	1.35265
P20810	Calpastatin	CAST	sp|P20810|ICAL_HUMAN Calpastatin OS=Homo sapiens GN=CAST PE=1 SV=4	32	57.2	76.572	0	323.31	-0.396593	-0.356661	-0.540296	-0.0825147	-0.16929	0.151209	+	1.639	0.397651
P20908	Collagen alpha-1(V) chain	COL5A1	sp|P20908|CO5A1_HUMAN Collagen alpha-1(V) chain OS=Homo sapiens GN=COL5A1 PE=1 SV=3	12	7.6	183.56	0	35.854	-2.84705	-2.41766	-1.6989	0.0710762	-0.490254	-0.370284	+	2.26626	2.05805	+
P20936	Ras GTPase-activating protein 1	RASA1	sp|P20936|RASA1_HUMAN Ras GTPase-activating protein 1 OS=Homo sapiens GN=RASA1 PE=1 SV=1	22	24.8	116.4	0	86.264	-0.340879	-0.434773	-0.167037	0.27262	-0.0425162	0.125122	+	1.64307	0.432639
P21281;P15313	V-type proton ATPase subunit B, brain isoform	ATP6V1B2	sp|P21281|VATB2_HUMAN V-type proton ATPase subunit B, brain isoform OS=Homo sapiens GN=ATP6V1B2 PE=1 SV=3	17	41.3	56.5	0	106.03	-0.466855	-0.4504	-0.550486	0.480265	0.0097772	0.0820213	+	1.9813	0.679935
P21333	Filamin-A	FLNA	sp|P21333|FLNA_HUMAN Filamin-A OS=Homo sapiens GN=FLNA PE=1 SV=4	149	69.5	280.74	0	323.31	-1.19031	-1.20633	-1.06673	-0.653537	-0.685756	-0.684318	+	3.34599	0.479918
P21359	Neurofibromin;Neurofibromin truncated	NF1	sp|P21359|NF1_HUMAN Neurofibromin OS=Homo sapiens GN=NF1 PE=1 SV=2	18	7.2	319.37	0	39.714	-0.514449	-0.706724	-0.652221	0.648281	0.197991	1.00655	+	2.17343	1.24207
P21796	Voltage-dependent anion-selective channel protein 1	VDAC1	sp|P21796|VDAC1_HUMAN Voltage-dependent anion-selective channel protein 1 OS=Homo sapiens GN=VDAC1 PE=1 SV=2	18	75.6	30.772	0	323.31	0.250598	0.202136	0.148609	1.20639	1.23909	1.20113	+	5.24333	1.01509
P21810	Biglycan	BGN	sp|P21810|PGS1_HUMAN Biglycan OS=Homo sapiens GN=BGN PE=1 SV=2	11	31.5	41.654	0	71.345	-2.63873	-2.49973	-1.12051	0.0177795	0.298189	0.196355	+	1.99628	2.2571	+
P21912	Succinate dehydrogenase [ubiquinone] iron-sulfur subunit, mitochondrial	SDHB	sp|P21912|SDHB_HUMAN Succinate dehydrogenase [ubiquinone] iron-sulfur subunit, mitochondrial OS=Homo sapiens GN=SDHB PE=1 SV=3	10	34.6	31.629	0	27.104	0.206143	0.171719	-0.0580073	0.823994	0.990447	1.20119	+	2.55299	0.898593
P21926	CD9 antigen	CD9	sp|P21926|CD9_HUMAN CD9 antigen OS=Homo sapiens GN=CD9 PE=1 SV=4	2	7.5	25.416	0	6.2908		0.062398	0.0749164		1.64349	1.37329	+	2.06002	1.43973
P21980;P49221;O43548	Protein-glutamine gamma-glutamyltransferase 2	TGM2	sp|P21980|TGM2_HUMAN Protein-glutamine gamma-glutamyltransferase 2 OS=Homo sapiens GN=TGM2 PE=1 SV=2	26	45.9	77.328	0	308.58	-2.2797	-2.34821	-3.00613	-0.596143	-0.549536	-0.277062	+	2.92192	2.07043	+
P22033	Methylmalonyl-CoA mutase, mitochondrial	MUT	sp|P22033|MUTA_HUMAN Methylmalonyl-CoA mutase, mitochondrial OS=Homo sapiens GN=MUT PE=1 SV=4	14	24.5	83.134	0	44.773	-0.416173	-0.110713	-0.166567	0.581978	0.485427	0.316146	+	2.32421	0.692335
P22061	Protein-L-isoaspartate(D-aspartate) O-methyltransferase	PCMT1	sp|P22061|PIMT_HUMAN Protein-L-isoaspartate(D-aspartate) O-methyltransferase OS=Homo sapiens GN=PCMT1 PE=1 SV=4	7	36.1	24.636	0	41.545	-0.0264843	-0.222145		1.06399	1.30953		+	1.85277	1.31107
P22090	40S ribosomal protein S4, Y isoform 1	RPS4Y1	sp|P22090|RS4Y1_HUMAN 40S ribosomal protein S4, Y isoform 1 OS=Homo sapiens GN=RPS4Y1 PE=1 SV=2	11	40.7	29.455	0	11.699	-3.05457	-3.95597	-1.21364	-0.470169	-0.541576	-1.66868	+	0.966538	1.84792
P22102	Trifunctional purine biosynthetic protein adenosine-3;Phosphoribosylamine--glycine ligase;Phosphoribosylformylglycinamidine cyclo-ligase;Phosphoribosylglycinamide formyltransferase	GART	sp|P22102|PUR2_HUMAN Trifunctional purine biosynthetic protein adenosine-3 OS=Homo sapiens GN=GART PE=1 SV=1	47	55	107.77	0	323.31	0.279887	0.213503	0.250477	-0.201095	-0.179939	-0.00232458	+	2.33034	-0.375742
P22234	Multifunctional protein ADE2;Phosphoribosylaminoimidazole-succinocarboxamide synthase;Phosphoribosylaminoimidazole carboxylase	PAICS	sp|P22234|PUR6_HUMAN Multifunctional protein ADE2 OS=Homo sapiens GN=PAICS PE=1 SV=3	23	54.8	47.079	0	268.94	0.125387	0.095722	0.135666	-0.366578	-0.284792	-0.19131	+	2.8118	-0.399818
P22314	Ubiquitin-like modifier-activating enzyme 1	UBA1	sp|P22314|UBA1_HUMAN Ubiquitin-like modifier-activating enzyme 1 OS=Homo sapiens GN=UBA1 PE=1 SV=3	46	51.3	117.85	0	323.31	-0.077726	-0.111181	-0.112927	0.40294	0.347892	0.423417	+	4.38544	0.492028
P22413	Ectonucleotide pyrophosphatase/phosphodiesterase family member 1;Alkaline phosphodiesterase I;Nucleotide pyrophosphatase	ENPP1	sp|P22413|ENPP1_HUMAN Ectonucleotide pyrophosphatase/phosphodiesterase family member 1 OS=Homo sapiens GN=ENPP1 PE=1 SV=2	17	22.5	104.92	0	40.664	-1.15531	-1.65558		1.22083		-0.158864	+	0.925951	1.93643
P22570	NADPH:adrenodoxin oxidoreductase, mitochondrial	FDXR	sp|P22570|ADRO_HUMAN NADPH:adrenodoxin oxidoreductase, mitochondrial OS=Homo sapiens GN=FDXR PE=1 SV=3	13	32.2	53.836	0	26.286	-0.190487	-0.572115	-0.25008	0.493237	0.936742	0.39594	+	2.00868	0.9462
P22626	Heterogeneous nuclear ribonucleoproteins A2/B1	HNRNPA2B1	sp|P22626|ROA2_HUMAN Heterogeneous nuclear ribonucleoproteins A2/B1 OS=Homo sapiens GN=HNRNPA2B1 PE=1 SV=2	20	64.3	37.429	0	323.31	0.0271541	0.0749164	0.0862402	-0.257338	-0.269443	-0.289774	+	4.09145	-0.334955
P22695	Cytochrome b-c1 complex subunit 2, mitochondrial	UQCRC2	sp|P22695|QCR2_HUMAN Cytochrome b-c1 complex subunit 2, mitochondrial OS=Homo sapiens GN=UQCRC2 PE=1 SV=3	13	34.4	48.442	0	209.91	0.174534	0.177982	-0.0407343	0.715806	0.730488	0.840282	+	2.87757	0.658265
P23142	Fibulin-1	FBLN1	sp|P23142|FBLN1_HUMAN Fibulin-1 OS=Homo sapiens GN=FBLN1 PE=1 SV=4	21	34.9	77.213	0	197.4	-1.84757	-1.84192	-2.49728	-1.56397	-1.10519	-0.311936	+	1.18067	1.06856	+
P23193;Q15560	Transcription elongation factor A protein 1	TCEA1	sp|P23193|TCEA1_HUMAN Transcription elongation factor A protein 1 OS=Homo sapiens GN=TCEA1 PE=1 SV=2	19	62.5	33.969	0	260.09	0.396488	0.389126	0.458382	0.00992034	-0.0188049	0.0186342	+	4.11835	-0.411416
P23219	Prostaglandin G/H synthase 1	PTGS1	sp|P23219|PGH1_HUMAN Prostaglandin G/H synthase 1 OS=Homo sapiens GN=PTGS1 PE=1 SV=2	10	20.7	68.686	0	92.735		-1.16043	-1.74991		0.516217	2.07827	+	1.09167	2.75241
P23229	Integrin alpha-6;Integrin alpha-6 heavy chain;Integrin alpha-6 light chain;Processed integrin alpha-6	ITGA6	sp|P23229|ITA6_HUMAN Integrin alpha-6 OS=Homo sapiens GN=ITGA6 PE=1 SV=5	25	30.8	126.6	0	247.8	0.0894982	0.1503	0.336512	1.23891	1.35738	1.28007	+	3.74766	1.10002
P23368;Q16798	NAD-dependent malic enzyme, mitochondrial	ME2	sp|P23368|MAOM_HUMAN NAD-dependent malic enzyme, mitochondrial OS=Homo sapiens GN=ME2 PE=1 SV=1	13	26.7	65.443	0	20.439	0.0174944	0.059909	-0.0478603	0.260508	0.541416	0.411752	+	1.97769	0.394711
P23458	Tyrosine-protein kinase JAK1	JAK1	sp|P23458|JAK1_HUMAN Tyrosine-protein kinase JAK1 OS=Homo sapiens GN=JAK1 PE=1 SV=2	14	14.4	133.28	0	19.024	-1.24083	-1.15194	-1.15544	1.90916	0.367371	-0.394695	+	1.25268	1.81001
P23588	Eukaryotic translation initiation factor 4B	EIF4B	sp|P23588|IF4B_HUMAN Eukaryotic translation initiation factor 4B OS=Homo sapiens GN=EIF4B PE=1 SV=2	27	44.4	69.15	0	323.31	0.190804	0.171463	0.187894	-0.480498	-0.433954	-0.430081	+	5.47535	-0.631565
P23634	Plasma membrane calcium-transporting ATPase 4	ATP2B4	sp|P23634|AT2B4_HUMAN Plasma membrane calcium-transporting ATPase 4 OS=Homo sapiens GN=ATP2B4 PE=1 SV=2	43	38.6	137.92	0	323.31	-2.40782	-2.18063	-1.44297	-0.992288	-1.30672	-0.0952963	+	1.22395	1.21237
P23786	Carnitine O-palmitoyltransferase 2, mitochondrial	CPT2	sp|P23786|CPT2_HUMAN Carnitine O-palmitoyltransferase 2, mitochondrial OS=Homo sapiens GN=CPT2 PE=1 SV=2	9	15.8	73.776	0	15.583	-0.306716	-0.000302979	-0.75047	1.01899	0.381394	0.358509	+	1.42313	0.938794
P23921	Ribonucleoside-diphosphate reductase large subunit	RRM1	sp|P23921|RIR1_HUMAN Ribonucleoside-diphosphate reductase large subunit OS=Homo sapiens GN=RRM1 PE=1 SV=1	25	40.4	90.069	0	94.218	0.0241777	-0.109405	0.0761487	-0.16775	-1.10544	-0.838461	+	1.15905	-0.700858
P24752	Acetyl-CoA acetyltransferase, mitochondrial	ACAT1	sp|P24752|THIL_HUMAN Acetyl-CoA acetyltransferase, mitochondrial OS=Homo sapiens GN=ACAT1 PE=1 SV=1	17	43.3	45.199	0	323.31	0.0676387	0.0706641	-0.00369806	0.267356	0.379954	0.419539	+	2.41501	0.310748
P24821	Tenascin	TNC	sp|P24821|TENA_HUMAN Tenascin OS=Homo sapiens GN=TNC PE=1 SV=3	64	37.5	240.85	0	323.31	-3.20357	-3.04109	-2.33148	-1.03608	-1.41438	0.140124	+	1.74614	2.0886	+
P24844	Myosin regulatory light polypeptide 9	MYL9	sp|P24844|MYL9_HUMAN Myosin regulatory light polypeptide 9 OS=Homo sapiens GN=MYL9 PE=1 SV=4	5	29.7	19.827	0	11.355	-0.62988	-0.595184		0.701771	0.393636		+	1.75964	1.16024
P25205	DNA replication licensing factor MCM3	MCM3	sp|P25205|MCM3_HUMAN DNA replication licensing factor MCM3 OS=Homo sapiens GN=MCM3 PE=1 SV=3	43	57.4	90.98	0	323.31	0.03492	0.0114957	0.0384361	-1.16582	-1.09616	-0.816215	+	3.22284	-1.05435
P25705	ATP synthase subunit alpha, mitochondrial	ATP5A1	sp|P25705|ATPA_HUMAN ATP synthase subunit alpha, mitochondrial OS=Homo sapiens GN=ATP5A1 PE=1 SV=1	31	54.4	59.75	0	323.31	0.010923	0.0489336	-0.0176215	0.77104	0.891341	0.959325	+	3.90925	0.859824
P26038	Moesin	MSN	sp|P26038|MOES_HUMAN Moesin OS=Homo sapiens GN=MSN PE=1 SV=3	52	67.8	67.819	0	323.31	-1.50042	-1.43269	-1.64219	-2.16372	-1.71677	-2.4337	+	1.24842	-0.579629
P26196	Probable ATP-dependent RNA helicase DDX6	DDX6	sp|P26196|DDX6_HUMAN Probable ATP-dependent RNA helicase DDX6 OS=Homo sapiens GN=DDX6 PE=1 SV=2	16	41.8	54.416	0	188.81	-0.104558	-0.00359677	-0.0279102	-0.676503	-0.344007	-0.466636	+	1.9412	-0.45036
P26358	DNA (cytosine-5)-methyltransferase 1	DNMT1	sp|P26358|DNMT1_HUMAN DNA (cytosine-5)-methyltransferase 1 OS=Homo sapiens GN=DNMT1 PE=1 SV=2	50	34.1	183.16	0	226.24	0.432104	0.0963968	0.624054	-0.557412	-0.958533	-0.0637408	+	1.40862	-0.910747
P26373	60S ribosomal protein L13	RPL13	sp|P26373|RL13_HUMAN 60S ribosomal protein L13 OS=Homo sapiens GN=RPL13 PE=1 SV=4	11	44.1	24.261	0	142.68	-0.206545	-0.187214	-0.206479	-0.636369	-0.678372	-1.0482	+	1.96078	-0.587569
P27144	Adenylate kinase 4, mitochondrial	AK4	sp|P27144|KAD4_HUMAN Adenylate kinase 4, mitochondrial OS=Homo sapiens GN=AK4 PE=1 SV=1	2	9	25.268	0.003657	2.7152	0.444137	0.719578		1.78639	1.94883		+	1.82063	1.28575
P27487	Dipeptidyl peptidase 4;Dipeptidyl peptidase 4 membrane form;Dipeptidyl peptidase 4 soluble form	DPP4	sp|P27487|DPP4_HUMAN Dipeptidyl peptidase 4 OS=Homo sapiens GN=DPP4 PE=1 SV=2	13	19.1	88.278	0	39.868	-0.988275	-0.364961	-1.23023	1.11537	2.23894	1.56633	+	2.41458	2.50137
P27635;Q96L21	60S ribosomal protein L10	RPL10	sp|P27635|RL10_HUMAN 60S ribosomal protein L10 OS=Homo sapiens GN=RPL10 PE=1 SV=4	8	36.9	24.604	0	70.897	-0.178469	-0.178257		-0.628408	-0.607749		+	3.25849	-0.439715
P27695	DNA-(apurinic or apyrimidinic site) lyase;DNA-(apurinic or apyrimidinic site) lyase, mitochondrial	APEX1	sp|P27695|APEX1_HUMAN DNA-(apurinic or apyrimidinic site) lyase OS=Homo sapiens GN=APEX1 PE=1 SV=2	16	48.1	35.554	0	275.61	0.0517201	0.0508847	0.0919367	-0.342488	-0.409087	-0.341446	+	4.09278	-0.429187
P27816	Microtubule-associated protein 4	MAP4	sp|P27816|MAP4_HUMAN Microtubule-associated protein 4 OS=Homo sapiens GN=MAP4 PE=1 SV=3	72	70.1	121	0	323.31	-0.486792	-0.526868	-0.545698	0.0270125	-0.165774	-0.0638615	+	2.82649	0.452245
P28070	Proteasome subunit beta type-4	PSMB4	sp|P28070|PSB4_HUMAN Proteasome subunit beta type-4 OS=Homo sapiens GN=PSMB4 PE=1 SV=4	6	29.9	29.204	0	17.478	0.0254541	0.0097772		0.447632	0.473735		+	2.92863	0.443068
P28288	ATP-binding cassette sub-family D member 3	ABCD3	sp|P28288|ABCD3_HUMAN ATP-binding cassette sub-family D member 3 OS=Homo sapiens GN=ABCD3 PE=1 SV=1	6	7.7	75.475	0	9.9514	-0.386129	-0.147921	-0.218145	0.478817	0.200881	0.742179	+	1.87222	0.724691
P28331	NADH-ubiquinone oxidoreductase 75 kDa subunit, mitochondrial	NDUFS1	sp|P28331|NDUS1_HUMAN NADH-ubiquinone oxidoreductase 75 kDa subunit, mitochondrial OS=Homo sapiens GN=NDUFS1 PE=1 SV=3	32	54.1	79.467	0	323.31	-0.0415953	0.0328061	-0.0479348	0.444773	0.66175	0.685537	+	2.79813	0.616261
P28340;M0R3H8	DNA polymerase delta catalytic subunit	POLD1	sp|P28340|DPOD1_HUMAN DNA polymerase delta catalytic subunit OS=Homo sapiens GN=POLD1 PE=1 SV=2	31	31.3	123.63	0	119.66	0.225028	0.222805	0.289126	-0.238545	-0.166567	-0.664814	+	1.73245	-0.602295
P28370	Probable global transcription activator SNF2L1	SMARCA1	sp|P28370|SMCA1_HUMAN Probable global transcription activator SNF2L1 OS=Homo sapiens GN=SMARCA1 PE=1 SV=2	26	24.1	122.6	0	29.433	-1.00075	-1.04249	-1.60907	-0.383887	0.521151	1.30223	+	1.49587	1.69727
P28799	Granulins;Acrogranin;Paragranulin;Granulin-1;Granulin-2;Granulin-3;Granulin-4;Granulin-5;Granulin-6;Granulin-7	GRN	sp|P28799|GRN_HUMAN Granulins OS=Homo sapiens GN=GRN PE=1 SV=2	5	9.6	63.544	0.00023529	5.1545		-0.132641	-0.364608		0.564134	0.390668	+	1.42523	0.726025
P29317;Q15375;Q06187;P29322	Ephrin type-A receptor 2	EPHA2	sp|P29317|EPHA2_HUMAN Ephrin type-A receptor 2 OS=Homo sapiens GN=EPHA2 PE=1 SV=2	28	36.1	108.27	0	103.23	0.239642	0.214871	0.400101	0.0423643	-0.429557	-0.553003	+	1.45819	-0.59827
P29401	Transketolase	TKT	sp|P29401|TKT_HUMAN Transketolase OS=Homo sapiens GN=TKT PE=1 SV=3	31	45.9	67.877	0	323.31	0.0557509	-0.000649381	-0.0631228	0.620868	0.444137	0.586981	+	3.00378	0.553336
P29536;REV__Q5JV73	Leiomodin-1	LMOD1	sp|P29536|LMOD1_HUMAN Leiomodin-1 OS=Homo sapiens GN=LMOD1 PE=1 SV=3	13	26.5	67.029	0	34.256	-1.37527	-1.87208	-0.621045	-0.49826	0.0738202	0.0691523	+	1.33536	1.17104
P29558;Q6XE24	RNA-binding motif, single-stranded-interacting protein 1	RBMS1	sp|P29558|RBMS1_HUMAN RNA-binding motif, single-stranded-interacting protein 1 OS=Homo sapiens GN=RBMS1 PE=1 SV=3	4	13.1	44.505	0	32.07	-0.87271	-0.672428	-0.942834	0.919455	-0.720398	0.819995	+	1.02202	1.16901
P29590	Protein PML	PML	sp|P29590|PML_HUMAN Protein PML OS=Homo sapiens GN=PML PE=1 SV=3	27	37	97.55	0	273.5	-0.402111	-0.302137	-0.320162	0.154454	0.14496	-0.175061	+	1.56478	0.382921
P29692	Elongation factor 1-delta	EEF1D	sp|P29692|EF1D_HUMAN Elongation factor 1-delta OS=Homo sapiens GN=EEF1D PE=1 SV=5	15	57.7	31.121	0	323.31	-0.0496959	-0.0905878	0.0182068	-0.356809	-0.355184	-0.459655	+	2.76261	-0.349857
P29728	2-5-oligoadenylate synthase 2	OAS2	sp|P29728|OAS2_HUMAN 2-5-oligoadenylate synthase 2 OS=Homo sapiens GN=OAS2 PE=1 SV=3	9	15.2	82.43	0	20.086	-0.589919	-0.796586	-0.569329	0.268794	0.782828	-0.26833	+	1.36677	0.913042
P29992;O95837	Guanine nucleotide-binding protein subunit alpha-11	GNA11	sp|P29992|GNA11_HUMAN Guanine nucleotide-binding protein subunit alpha-11 OS=Homo sapiens GN=GNA11 PE=1 SV=2	12	35.4	42.123	0	38.553	-1.0057	-0.698576	-0.912592	-0.341811	-0.464106	-0.53755	+	1.77561	0.424465
P30038	Delta-1-pyrroline-5-carboxylate dehydrogenase, mitochondrial	ALDH4A1	sp|P30038|AL4A1_HUMAN Delta-1-pyrroline-5-carboxylate dehydrogenase, mitochondrial OS=Homo sapiens GN=ALDH4A1 PE=1 SV=3	8	16.3	61.719	0	24.079	-0.6623	-0.590202	-0.664219	0.273576	0.200504	0.256165	+	4.94235	0.882322
P30260	Cell division cycle protein 27 homolog	CDC27	sp|P30260|CDC27_HUMAN Cell division cycle protein 27 homolog OS=Homo sapiens GN=CDC27 PE=1 SV=2	10	19.1	91.866	0	25.414	0.0847447	0.0797024	0.217727	-0.14749	-0.945888	-0.634912	+	1.38658	-0.703488
P30511	HLA class I histocompatibility antigen, alpha chain F	HLA-F	sp|P30511|HLAF_HUMAN HLA class I histocompatibility antigen, alpha chain F OS=Homo sapiens GN=HLA-F PE=2 SV=3	4	16.8	39.061	0	18.463	0.516318	0.468531		0.820404	0.959548		+	1.48713	0.397551
P30530	Tyrosine-protein kinase receptor UFO	AXL	sp|P30530|UFO_HUMAN Tyrosine-protein kinase receptor UFO OS=Homo sapiens GN=AXL PE=1 SV=3	6	10.1	98.335	0	10.527		-0.318722	-0.765474		1.11902	1.15672	+	1.76086	1.67997
P30740	Leukocyte elastase inhibitor	SERPINB1	sp|P30740|ILEU_HUMAN Leukocyte elastase inhibitor OS=Homo sapiens GN=SERPINB1 PE=1 SV=1	10	26.9	42.741	0	31.62	-0.626469	-0.199421	-1.0625	0.879314	0.602742	0.746227	+	2.19928	1.37223	+
P30837	Aldehyde dehydrogenase X, mitochondrial	ALDH1B1	sp|P30837|AL1B1_HUMAN Aldehyde dehydrogenase X, mitochondrial OS=Homo sapiens GN=ALDH1B1 PE=1 SV=3	8	22.6	57.206	0	43.385	-0.445048	-0.422288	-0.392326	0.275126	0.53973	0.200002	+	2.72296	0.758173
P31040	Succinate dehydrogenase [ubiquinone] flavoprotein subunit, mitochondrial	SDHA	sp|P31040|SDHA_HUMAN Succinate dehydrogenase [ubiquinone] flavoprotein subunit, mitochondrial OS=Homo sapiens GN=SDHA PE=1 SV=2	17	35.2	72.691	0	267.18	0.0289935	0.0221902	-0.0279102	1.04614	1.14659	1.23683	+	4.39861	1.13543
P31150	Rab GDP dissociation inhibitor alpha	GDI1	sp|P31150|GDIA_HUMAN Rab GDP dissociation inhibitor alpha OS=Homo sapiens GN=GDI1 PE=1 SV=2	18	48.1	50.582	0	178.78	-0.663854	-0.596732	-0.637267	-0.0251771	0.175429	-0.0572715	+	3.03695	0.663611
P31327	Carbamoyl-phosphate synthase [ammonia], mitochondrial	CPS1	sp|P31327|CPSM_HUMAN Carbamoyl-phosphate synthase [ammonia], mitochondrial OS=Homo sapiens GN=CPS1 PE=1 SV=2	25	23.1	164.94	0	43.977	0.29901	0.317883	0.264717	1.14352	0.622837	0.842054	+	1.71646	0.575602
P31431	Syndecan-4	SDC4	sp|P31431|SDC4_HUMAN Syndecan-4 OS=Homo sapiens GN=SDC4 PE=1 SV=2	5	25.3	21.641	0	46.289	0.504061	0.299127	0.251568	1.51874	1.26802	1.87157	+	2.4824	1.20119	+
P31749	RAC-alpha serine/threonine-protein kinase	AKT1	sp|P31749|AKT1_HUMAN RAC-alpha serine/threonine-protein kinase OS=Homo sapiens GN=AKT1 PE=1 SV=2	7	17.5	55.686	0	14.032	-0.392686	-0.485216	-0.696775	0.0764222	0.170566	0.127237	+	2.638	0.649634
P31930	Cytochrome b-c1 complex subunit 1, mitochondrial	UQCRC1	sp|P31930|QCR1_HUMAN Cytochrome b-c1 complex subunit 1, mitochondrial OS=Homo sapiens GN=UQCRC1 PE=1 SV=3	14	37.9	52.645	0	254.13	0.119423	0.164271	0.0381553	0.770533	0.865602	1.08957	+	2.85595	0.801284
P31937	3-hydroxyisobutyrate dehydrogenase, mitochondrial	HIBADH	sp|P31937|3HIDH_HUMAN 3-hydroxyisobutyrate dehydrogenase, mitochondrial OS=Homo sapiens GN=HIBADH PE=1 SV=2	7	27.4	35.329	0	147.42	-0.162154	-0.154394	-0.244753	0.434241	0.2587	0.33182	+	3.07933	0.528687
P31944	Caspase-14;Caspase-14 subunit p17, mature form;Caspase-14 subunit p10, mature form;Caspase-14 subunit p20, intermediate form;Caspase-14 subunit p8, intermediate form	CASP14	sp|P31944|CASPE_HUMAN Caspase-14 OS=Homo sapiens GN=CASP14 PE=1 SV=2	5	19.4	27.679	0	13.817	-3.2258	-0.558368		2.62181	3.88811		+	1.13466	5.14704
P31947	14-3-3 protein sigma	SFN	sp|P31947|1433S_HUMAN 14-3-3 protein sigma OS=Homo sapiens GN=SFN PE=1 SV=1	17	62.1	27.774	0	323.31	0.421156	0.435202	0.432853	1.62433	1.44047	1.43877	+	4.18943	1.07146
P32322	Pyrroline-5-carboxylate reductase 1, mitochondrial	PYCR1	sp|P32322|P5CR1_HUMAN Pyrroline-5-carboxylate reductase 1, mitochondrial OS=Homo sapiens GN=PYCR1 PE=1 SV=2	9	37.3	33.36	0	72.712	-0.61896	-0.765989	-0.402512	0.153027	0.14496	0.291486	+	2.62233	0.792311
P32455;Q9H0R5	Interferon-induced guanylate-binding protein 1	GBP1	sp|P32455|GBP1_HUMAN Guanylate-binding protein 1 OS=Homo sapiens GN=GBP1 PE=1 SV=2	20	31.1	67.93	0	80.213	-1.91773	-1.87737	-1.26729	-0.13076	-0.104449	0.0663992	+	2.75832	1.63119
P32780	General transcription factor IIH subunit 1	GTF2H1	sp|P32780|TF2H1_HUMAN General transcription factor IIH subunit 1 OS=Homo sapiens GN=GTF2H1 PE=1 SV=1	4	8.4	62.031	0	6.2516	0.367818	0.83996	0.0224743	1.11989	1.15277	1.16935	+	1.44349	0.73725
P33527	Multidrug resistance-associated protein 1	ABCC1	sp|P33527|MRP1_HUMAN Multidrug resistance-associated protein 1 OS=Homo sapiens GN=ABCC1 PE=1 SV=3	8	6.8	171.59	0	15.975	-0.558687	0.00460933	-0.0821024	0.958954	0.746055	1.7392	+	1.75492	1.36013
P33991;Q9UJA3	DNA replication licensing factor MCM4	MCM4	sp|P33991|MCM4_HUMAN DNA replication licensing factor MCM4 OS=Homo sapiens GN=MCM4 PE=1 SV=5	35	50.3	96.557	0	176.52	0.0243196	0.018919	0.196481	-0.762069	-0.939123	-0.167183	+	1.36414	-0.702698
P33993	DNA replication licensing factor MCM7	MCM7	sp|P33993|MCM7_HUMAN DNA replication licensing factor MCM7 OS=Homo sapiens GN=MCM7 PE=1 SV=4	26	40.1	81.307	0	198.01	0.00374607	0.0465609	0.0900404	-1.06915	-0.707195	-0.625934	+	2.44244	-0.847542
P35052	Glypican-1;Secreted glypican-1	GPC1	sp|P35052|GPC1_HUMAN Glypican-1 OS=Homo sapiens GN=GPC1 PE=1 SV=2	17	38	61.68	0	57.918	-1.50332	-1.47241	-1.90169	-0.0667144	-0.236826	-0.305093	+	3.10318	1.42293	+
P35232	Prohibitin	PHB	sp|P35232|PHB_HUMAN Prohibitin OS=Homo sapiens GN=PHB PE=1 SV=1	16	59.2	29.804	0	147.41	-0.0771171	-0.0788379	-0.051773	0.509442	0.688136	0.530171	+	3.45626	0.645159
P35237	Serpin B6	SERPINB6	sp|P35237|SPB6_HUMAN Serpin B6 OS=Homo sapiens GN=SERPINB6 PE=1 SV=3	14	50.3	42.621	0	323.31	-0.980682	-1.0168	-0.68353	-0.409087	-0.455712	0.163112	+	1.36807	0.659776	+
P35250	Replication factor C subunit 2	RFC2	sp|P35250|RFC2_HUMAN Replication factor C subunit 2 OS=Homo sapiens GN=RFC2 PE=1 SV=3	12	41.5	39.157	0	28.523	0.0543624	0.0446039	0.122739	-0.312993	-0.530843	-0.115504	+	1.48913	-0.393682
P35442	Thrombospondin-2	THBS2	sp|P35442|TSP2_HUMAN Thrombospondin-2 OS=Homo sapiens GN=THBS2 PE=1 SV=2	25	28.3	129.99	0	114.1	-0.52079	-0.713426	-0.59181	0.280006	-0.0839973	0.664847	+	1.79566	0.895627	+
P35555	Fibrillin-1	FBN1	sp|P35555|FBN1_HUMAN Fibrillin-1 OS=Homo sapiens GN=FBN1 PE=1 SV=3	84	37.5	312.24	0	323.31	-2.14567	-2.0677	-1.59719	-0.612483	0.126841	0.295488	+	2.33644	1.87347	+
P35556;Q75N90	Fibrillin-2	FBN2	sp|P35556|FBN2_HUMAN Fibrillin-2 OS=Homo sapiens GN=FBN2 PE=1 SV=3	51	23	314.77	0	199.73	-0.774429	-0.908361	-0.778259	0.00302647	-0.309413	-0.0718609	+	2.58278	0.694267	+
P35573	Glycogen debranching enzyme;4-alpha-glucanotransferase;Amylo-alpha-1,6-glucosidase	AGL	sp|P35573|GDE_HUMAN Glycogen debranching enzyme OS=Homo sapiens GN=AGL PE=1 SV=3	29	23.5	174.76	0	59.64	-0.164415	-0.0203404	-0.0242377	0.57889	0.868845	0.734135	+	2.93512	0.796955
P35579	Myosin-9	MYH9	sp|P35579|MYH9_HUMAN Myosin-9 OS=Homo sapiens GN=MYH9 PE=1 SV=4	126	60.5	226.53	0	323.31	-2.32815	-1.51037	-2.41897	0.113701	-0.931315	-0.497608	+	1.76843	1.64742
P35580	Myosin-10	MYH10	sp|P35580|MYH10_HUMAN Myosin-10 OS=Homo sapiens GN=MYH10 PE=1 SV=3	42	23.2	229	0	112.38	-1.50222	-1.58892	-1.31509	0.435842	-0.603161	1.03168	+	1.65304	1.75686
P35611;P35612	Alpha-adducin	ADD1	sp|P35611|ADDA_HUMAN Alpha-adducin OS=Homo sapiens GN=ADD1 PE=1 SV=2	18	29	80.954	0	108.58	-1.22722	-1.1884	-1.15248	-0.389111	-0.590354	-0.361324	+	3.22614	0.742437
P35637	RNA-binding protein FUS	FUS	sp|P35637|FUS_HUMAN RNA-binding protein FUS OS=Homo sapiens GN=FUS PE=1 SV=1	10	16.7	53.425	0	170.26	-0.0346036	-0.0883007	0.0843364	-0.299791	-0.417271	-0.568473	+	1.95545	-0.415656
P35813	Protein phosphatase 1A	PPM1A	sp|P35813|PPM1A_HUMAN Protein phosphatase 1A OS=Homo sapiens GN=PPM1A PE=1 SV=1	9	28.8	42.447	0	25.723	-5.77e-05	-0.194163	0.219215	1.28635	0.791272	0.291721	+	1.18146	0.781449
P35914	Hydroxymethylglutaryl-CoA lyase, mitochondrial	HMGCL	sp|P35914|HMGCL_HUMAN Hydroxymethylglutaryl-CoA lyase, mitochondrial OS=Homo sapiens GN=HMGCL PE=1 SV=2	6	21.2	34.36	0	19.041	-1.2754	-0.949505	-1.17827	0.501414	0.813196	0.563451	+	3.69114	1.76041
P35998	26S protease regulatory subunit 7	PSMC2	sp|P35998|PRS7_HUMAN 26S protease regulatory subunit 7 OS=Homo sapiens GN=PSMC2 PE=1 SV=3	30	70.4	48.633	0	311.64	-0.190158	-0.229247	-0.158027	0.10017	0.284514	0.0900404	+	2.20854	0.350719
P36021	Monocarboxylate transporter 8	SLC16A2	sp|P36021|MOT8_HUMAN Monocarboxylate transporter 8 OS=Homo sapiens GN=SLC16A2 PE=1 SV=2	2	4.5	59.511	0	7.6123	-2.06016	-0.690219	1.44318	3.64316	4.38274	1.1445	+	1.16165	3.49253
P36542	ATP synthase subunit gamma, mitochondrial	ATP5C1	sp|P36542|ATPG_HUMAN ATP synthase subunit gamma, mitochondrial OS=Homo sapiens GN=ATP5C1 PE=1 SV=1	10	34.2	32.996	0	39.516	0.0708015	0.157561	-0.023695	0.627327	0.728661	0.407298	+	2.06167	0.519539
P36543;Q96A05	V-type proton ATPase subunit E 1	ATP6V1E1	sp|P36543|VATE1_HUMAN V-type proton ATPase subunit E 1 OS=Homo sapiens GN=ATP6V1E1 PE=1 SV=1	8	33.2	26.145	0	33.409	-0.249428	-0.168366	-0.472249	0.523562	0.00475299	0.328951	+	1.52385	0.582436
P36551	Oxygen-dependent coproporphyrinogen-III oxidase, mitochondrial	CPOX	sp|P36551|HEM6_HUMAN Oxygen-dependent coproporphyrinogen-III oxidase, mitochondrial OS=Homo sapiens GN=CPOX PE=1 SV=3	10	26.4	50.151	0	52.772	0.0736831	0.0187766	0.0231843	0.455755	0.31487	0.508936	+	2.51689	0.387972
P36776	Lon protease homolog, mitochondrial	LONP1	sp|P36776|LONM_HUMAN Lon protease homolog, mitochondrial OS=Homo sapiens GN=LONP1 PE=1 SV=2	30	40.9	106.49	0	323.31	0.134221	0.15562	-0.0729835	0.389126	0.646624	0.607389	+	1.92868	0.475427
P36952	Serpin B5	SERPINB5	sp|P36952|SPB5_HUMAN Serpin B5 OS=Homo sapiens GN=SERPINB5 PE=1 SV=2	18	61.6	42.1	0	323.31	0.683202	0.572502	0.722553	1.37779	1.16877	1.1575	+	2.61304	0.575267	+
P36957	Dihydrolipoyllysine-residue succinyltransferase component of 2-oxoglutarate dehydrogenase complex, mitochondrial	DLST	sp|P36957|ODO2_HUMAN Dihydrolipoyllysine-residue succinyltransferase component of 2-oxoglutarate dehydrogenase complex, mitochondrial OS=Homo sapiens GN=DLST PE=1 SV=4	13	34.4	48.755	0	227.81	-0.0266606	-0.0480989	-0.0977643	0.73786	0.92448	0.964066	+	3.66891	0.932977
P37802	Transgelin-2	TAGLN2	sp|P37802|TAGL2_HUMAN Transgelin-2 OS=Homo sapiens GN=TAGLN2 PE=1 SV=3	11	58.8	22.391	0	86.981	-0.605486	-0.68513		0.374733	0.368377		+	2.81253	1.01686
P37837	Transaldolase	TALDO1	sp|P37837|TALDO_HUMAN Transaldolase OS=Homo sapiens GN=TALDO1 PE=1 SV=2	15	40.9	37.54	0	108.13	-0.339217	-0.321586	-0.494048	-0.686452	-0.870229	-0.64282	+	1.76639	-0.348217
P38117	Electron transfer flavoprotein subunit beta	ETFB	sp|P38117|ETFB_HUMAN Electron transfer flavoprotein subunit beta OS=Homo sapiens GN=ETFB PE=1 SV=3	14	54.9	27.843	0	73.708	-0.00837747	0.0305479	-0.142799	0.390668	0.443288	0.468844	+	2.93422	0.474476
P38159;O75526;Q8N7X1	RNA-binding motif protein, X chromosome;RNA-binding motif protein, X chromosome, N-terminally processed	RBMX	sp|P38159|RBMX_HUMAN RNA-binding motif protein, X chromosome OS=Homo sapiens GN=RBMX PE=1 SV=3	21	48.6	42.331	0	113.77	-0.160895	-0.135095	-0.133321	-0.329232	-0.463311	-0.505984	+	2.23502	-0.289738
P38606	V-type proton ATPase catalytic subunit A	ATP6V1A	sp|P38606|VATA_HUMAN V-type proton ATPase catalytic subunit A OS=Homo sapiens GN=ATP6V1A PE=1 SV=2	25	46.7	68.303	0	242.87	-0.244531	-0.335972	-0.408819	0.122341	0.118758	-0.143915	+	1.64907	0.362169
P39060	Collagen alpha-1(XVIII) chain;Endostatin	COL18A1	sp|P39060|COIA1_HUMAN Collagen alpha-1(XVIII) chain OS=Homo sapiens GN=COL18A1 PE=1 SV=5	7	4.3	178.19	0	25.124	-0.79596	-0.328942	-1.09795	-0.373215	0.300885	1.10541	+	1.0572	1.08531	+
P39656	Dolichyl-diphosphooligosaccharide--protein glycosyltransferase 48 kDa subunit	DDOST	sp|P39656|OST48_HUMAN Dolichyl-diphosphooligosaccharide--protein glycosyltransferase 48 kDa subunit OS=Homo sapiens GN=DDOST PE=1 SV=4	7	16.2	50.8	0	55.438	-0.724254	-0.695746	-0.62814	-0.0235777	-0.0409866	-0.207544	+	3.0886	0.59201
P39687;O95626;O43423	Acidic leucine-rich nuclear phosphoprotein 32 family member A	ANP32A	sp|P39687|AN32A_HUMAN Acidic leucine-rich nuclear phosphoprotein 32 family member A OS=Homo sapiens GN=ANP32A PE=1 SV=1	10	36.5	28.585	0	172.03	0.135535	0.0982848	0.167743	-0.360749	-0.314069	-0.287536	+	3.99477	-0.454639
P39880;O14529	Homeobox protein cut-like 1	CUX1	sp|P39880|CUX1_HUMAN Homeobox protein cut-like 1 OS=Homo sapiens GN=CUX1 PE=1 SV=3	20	18.5	164.19	0	61.804	0.517528	0.432853	0.371057	0.902961	0.645517	1.20777	+	1.33248	0.47827
P40121	Macrophage-capping protein	CAPG	sp|P40121|CAPG_HUMAN Macrophage-capping protein OS=Homo sapiens GN=CAPG PE=1 SV=2	13	43.4	38.498	0	158.02	0.228973	0.18916	0.0972062	0.955908	0.74932	0.81746	+	3.12214	0.669116
P40429;Q6NVV1	60S ribosomal protein L13a	RPL13A	sp|P40429|RL13A_HUMAN 60S ribosomal protein L13a OS=Homo sapiens GN=RPL13A PE=1 SV=2	10	42.4	23.577	0	39.492	-0.208694	-0.187789		-0.555969	-0.547004		+	2.98507	-0.353245
P40939	Trifunctional enzyme subunit alpha, mitochondrial;Long-chain enoyl-CoA hydratase;Long chain 3-hydroxyacyl-CoA dehydrogenase	HADHA	sp|P40939|ECHA_HUMAN Trifunctional enzyme subunit alpha, mitochondrial OS=Homo sapiens GN=HADHA PE=1 SV=2	39	59.5	82.999	0	323.31	-0.13397	-0.124393	-0.255426	0.739589	0.820812	0.759838	+	4.37957	0.944676
P41226	Ubiquitin-like modifier-activating enzyme 7	UBA7	sp|P41226|UBA7_HUMAN Ubiquitin-like modifier-activating enzyme 7 OS=Homo sapiens GN=UBA7 PE=1 SV=2	13	18.9	111.69	0	81.052	-1.0405	-1.37565	-1.26205	0.672652	-0.192777	-0.0891138	+	2.02343	1.35632
P41227;Q9BSU3	N-alpha-acetyltransferase 10	NAA10	sp|P41227|NAA10_HUMAN N-alpha-acetyltransferase 10 OS=Homo sapiens GN=NAA10 PE=1 SV=1	12	51.5	26.458	0	90.991	0.327572	0.215368	0.250355	-0.209311	-0.346958	-0.529906	+	2.50262	-0.62649
P41250	Glycine--tRNA ligase	GARS	sp|P41250|SYG_HUMAN Glycine--tRNA ligase OS=Homo sapiens GN=GARS PE=1 SV=3	27	39	83.165	0	300.7	-0.11821	-0.117208	-0.28037	0.237564	0.370722	0.11836	+	1.98516	0.414145
P42025	Beta-centractin	ACTR1B	sp|P42025|ACTY_HUMAN Beta-centractin OS=Homo sapiens GN=ACTR1B PE=1 SV=1	11	28.2	42.293	0	17.377	-0.438229	-0.461382	-0.547615	-0.310737	0.300768	0.107822	+	1.31424	0.515027
P42166	Lamina-associated polypeptide 2, isoform alpha;Thymopoietin;Thymopentin	TMPO	sp|P42166|LAP2A_HUMAN Lamina-associated polypeptide 2, isoform alpha OS=Homo sapiens GN=TMPO PE=1 SV=2	25	52.4	75.491	0	314.14	0.0801119	-0.182131	0.0820213	-0.357751	-0.801003	-0.744028	+	1.72397	-0.627595
P42226	Signal transducer and activator of transcription 6	STAT6	sp|P42226|STAT6_HUMAN Signal transducer and activator of transcription 6 OS=Homo sapiens GN=STAT6 PE=1 SV=1	9	10.7	94.134	0	15.565	-0.426606	-0.768273	-0.662552	0.283329	0.202888	1.04998	+	1.76498	1.13121
P42345	Serine/threonine-protein kinase mTOR	MTOR	sp|P42345|MTOR_HUMAN Serine/threonine-protein kinase mTOR OS=Homo sapiens GN=MTOR PE=1 SV=1	28	14.2	288.89	0	94.732	-0.32525	-0.561026	-0.721206	0.798092	0.286053	0.717035	+	2.35508	1.13622
P42356;A4QPH2	Phosphatidylinositol 4-kinase alpha	PI4KA	sp|P42356|PI4KA_HUMAN Phosphatidylinositol 4-kinase alpha OS=Homo sapiens GN=PI4KA PE=1 SV=4	20	11.8	236.83	0	40.273	-0.31285	-0.0441219	-0.641986	0.862432	0.856548	1.37401	+	2.30198	1.36398
P42765	3-ketoacyl-CoA thiolase, mitochondrial	ACAA2	sp|P42765|THIM_HUMAN 3-ketoacyl-CoA thiolase, mitochondrial OS=Homo sapiens GN=ACAA2 PE=1 SV=2	12	44.3	41.924	0	110.79	-0.994011	-2.06625		-0.228114	-0.481687	0.900181	+	0.998203	1.59359
P42858	Huntingtin	HTT	sp|P42858|HD_HUMAN Huntingtin OS=Homo sapiens GN=HTT PE=1 SV=2	29	11.6	347.6	0	82.573	-0.260497	-0.215027	-0.525226	0.88323	0.92524	0.654436	+	3.07487	1.15455
P42892	Endothelin-converting enzyme 1	ECE1	sp|P42892|ECE1_HUMAN Endothelin-converting enzyme 1 OS=Homo sapiens GN=ECE1 PE=1 SV=2	13	20.9	87.163	0	52.494	-1.61896	-0.795984	-1.37688	0.327457	-0.474974	0.144177	+	1.6688	1.26283
P43155	Carnitine O-acetyltransferase	CRAT	sp|P43155|CACP_HUMAN Carnitine O-acetyltransferase OS=Homo sapiens GN=CRAT PE=1 SV=5	10	20.1	70.857	0	18.131	-0.510745	-0.474974	-0.529572	0.535356	0.932817	0.812293	+	3.35717	1.26525
P43304	Glycerol-3-phosphate dehydrogenase, mitochondrial	GPD2	sp|P43304|GPDM_HUMAN Glycerol-3-phosphate dehydrogenase, mitochondrial OS=Homo sapiens GN=GPD2 PE=1 SV=3	29	41.1	80.852	0	125.63	0.0984196	0.0927488	-0.0439433	0.484602	0.749577	0.872789	+	2.211	0.653248
P43487;Q9C010	Ran-specific GTPase-activating protein	RANBP1	sp|P43487|RANG_HUMAN Ran-specific GTPase-activating protein OS=Homo sapiens GN=RANBP1 PE=1 SV=1	8	46.8	23.31	0	69.776	0.0344974	0.154065	0.237808	-0.656831	-0.490416	-0.403256	+	2.64536	-0.658958
P43686	26S protease regulatory subunit 6B	PSMC4	sp|P43686|PRS6B_HUMAN 26S protease regulatory subunit 6B OS=Homo sapiens GN=PSMC4 PE=1 SV=2	19	52.9	47.366	0	168.8	-0.31242	-0.338816	-0.149425	0.413811	0.2949	0.0695647	+	1.96467	0.526312
P43897	Elongation factor Ts, mitochondrial	TSFM	sp|P43897|EFTS_HUMAN Elongation factor Ts, mitochondrial OS=Homo sapiens GN=TSFM PE=1 SV=2	9	35.1	35.39	0	92.859	0.134352	0.205518	0.171591	0.633571	0.593688	0.495797	+	3.03969	0.403865
P45880	Voltage-dependent anion-selective channel protein 2	VDAC2	sp|P45880|VDAC2_HUMAN Voltage-dependent anion-selective channel protein 2 OS=Homo sapiens GN=VDAC2 PE=1 SV=2	16	67.3	31.566	0	297.09	0.0472592	0.0377336	0.0396999	0.960215	1.13691	1.01486	+	4.34802	0.995764
P45954	Short/branched chain specific acyl-CoA dehydrogenase, mitochondrial	ACADSB	sp|P45954|ACDSB_HUMAN Short/branched chain specific acyl-CoA dehydrogenase, mitochondrial OS=Homo sapiens GN=ACADSB PE=1 SV=1	7	20.4	47.485	0	19.591	0.202386	0.0199154	-0.248879	1.13534	0.781066	3.83925	+	0.923973	1.92741
P45973	Chromobox protein homolog 5	CBX5	sp|P45973|CBX5_HUMAN Chromobox protein homolog 5 OS=Homo sapiens GN=CBX5 PE=1 SV=1	5	30.4	22.225	0	23.872	0.574538	0.31904		-0.164464	-0.409911		+	1.27076	-0.733976
P46013	Antigen KI-67	MKI67	sp|P46013|KI67_HUMAN Antigen KI-67 OS=Homo sapiens GN=MKI67 PE=1 SV=2	90	40.4	358.69	0	323.31	0.487281	0.373509	0.815166	-0.625868	-0.659859	-0.623821	+	3.07232	-1.19517
P46063	ATP-dependent DNA helicase Q1	RECQL	sp|P46063|RECQ1_HUMAN ATP-dependent DNA helicase Q1 OS=Homo sapiens GN=RECQL PE=1 SV=3	20	31.9	73.457	0	105.68	-0.887794	-0.866568	-0.764518	-0.194906	0.152248	0.188148	+	2.64564	0.888123
P46087	Probable 28S rRNA (cytosine(4447)-C(5))-methyltransferase	NOP2	sp|P46087|NOP2_HUMAN Probable 28S rRNA (cytosine(4447)-C(5))-methyltransferase OS=Homo sapiens GN=NOP2 PE=1 SV=2	22	33.7	89.301	0	192.75	0.219711	0.208642	0.293017	-0.400378	-0.437565	-0.291221	+	3.56257	-0.616844
P46459	Vesicle-fusing ATPase	NSF	sp|P46459|NSF_HUMAN Vesicle-fusing ATPase OS=Homo sapiens GN=NSF PE=1 SV=3	28	42.6	82.593	0	139.39	-1.0108	-1.00976	-1.11857	0.204141	-0.814641	-0.172978	+	1.23116	0.785217
P46734;P52564	Dual specificity mitogen-activated protein kinase kinase 3	MAP2K3	sp|P46734|MP2K3_HUMAN Dual specificity mitogen-activated protein kinase kinase 3 OS=Homo sapiens GN=MAP2K3 PE=1 SV=2	13	45.5	39.318	0	39.196	-1.04139	-0.672382	-0.960581	-0.36036		0.0277203	+	1.41789	0.72513
P46777	60S ribosomal protein L5	RPL5	sp|P46777|RL5_HUMAN 60S ribosomal protein L5 OS=Homo sapiens GN=RPL5 PE=1 SV=3	17	46.1	34.362	0	183.18	-0.148465	-0.187264	-0.109156	-0.4237	-0.455455	-0.684295	+	1.92538	-0.372855
P46783;Q9NQ39	40S ribosomal protein S10	RPS10	sp|P46783|RS10_HUMAN 40S ribosomal protein S10 OS=Homo sapiens GN=RPS10 PE=1 SV=1	3	23	18.898	0	6.9293	-0.0597205	-0.133195		-0.50275	-0.632897		+	1.61576	-0.471366
P46821	Microtubule-associated protein 1B;MAP1B heavy chain;MAP1 light chain LC1	MAP1B	sp|P46821|MAP1B_HUMAN Microtubule-associated protein 1B OS=Homo sapiens GN=MAP1B PE=1 SV=2	94	51.1	270.63	0	323.31	-2.24756	-2.20197	-2.31703	-0.405795	-0.92681	0.0354831	+	2.54124	1.82315
P46934	E3 ubiquitin-protein ligase NEDD4	NEDD4	sp|P46934|NEDD4_HUMAN E3 ubiquitin-protein ligase NEDD4 OS=Homo sapiens GN=NEDD4 PE=1 SV=4	14	13.8	149.11	0	36.241	-0.108612	-0.059525	-0.00897258	0.935837	0.53436	0.562279	+	2.28912	0.736529
P46939	Utrophin	UTRN	sp|P46939|UTRO_HUMAN Utrophin OS=Homo sapiens GN=UTRN PE=1 SV=2	91	30.6	394.46	0	323.31	-1.71767	-1.57936	-1.39214	-0.348721	-0.168334	0.364012	+	2.53084	1.51204
P46940	Ras GTPase-activating-like protein IQGAP1	IQGAP1	sp|P46940|IQGA1_HUMAN Ras GTPase-activating-like protein IQGAP1 OS=Homo sapiens GN=IQGAP1 PE=1 SV=1	88	55.3	189.25	0	323.31	-0.275367	-0.308662	-0.212216	0.454281	0.436375	0.232538	+	2.95094	0.639813
P46977	Dolichyl-diphosphooligosaccharide--protein glycosyltransferase subunit STT3A	STT3A	sp|P46977|STT3A_HUMAN Dolichyl-diphosphooligosaccharide--protein glycosyltransferase subunit STT3A OS=Homo sapiens GN=STT3A PE=1 SV=2	11	14.5	80.529	0	64.423	-0.577186	-0.522178	-0.461005	-0.0321084	0.355806	0.298541	+	2.35671	0.727536
P47755	F-actin-capping protein subunit alpha-2	CAPZA2	sp|P47755|CAZA2_HUMAN F-actin-capping protein subunit alpha-2 OS=Homo sapiens GN=CAPZA2 PE=1 SV=3	12	58	32.949	0	215.63	-0.45109	-0.406273	-0.472069	-0.0889297	0.261832	0.193078	+	2.1807	0.565137
P47756	F-actin-capping protein subunit beta	CAPZB	sp|P47756|CAPZB_HUMAN F-actin-capping protein subunit beta OS=Homo sapiens GN=CAPZB PE=1 SV=4	14	44.8	31.35	0	253.42	-0.39015	-0.408244	-0.490335	0.063641	-0.159074	0.232415	+	1.80858	0.475237
P48307	Tissue factor pathway inhibitor 2	TFPI2	sp|P48307|TFPI2_HUMAN Tissue factor pathway inhibitor 2 OS=Homo sapiens GN=TFPI2 PE=1 SV=1	8	36.6	26.934	0	143.49	-2.19588	-2.01147	-2.2194	-1.29488	-1.67932	-1.4761	+	2.15765	0.65882
P48426	Phosphatidylinositol 5-phosphate 4-kinase type-2 alpha	PIP4K2A	sp|P48426|PI42A_HUMAN Phosphatidylinositol 5-phosphate 4-kinase type-2 alpha OS=Homo sapiens GN=PIP4K2A PE=1 SV=2	6	19.7	46.224	0	52.051	-0.870255	-0.8962	-0.543572	0.315798	-0.237269	0.806778	+	1.52615	1.06511
P48444	Coatomer subunit delta	ARCN1	sp|P48444|COPD_HUMAN Coatomer subunit delta OS=Homo sapiens GN=ARCN1 PE=1 SV=1	25	45.2	57.21	0	140.88	-0.359971	-0.373664	-0.311309	-0.824648	-0.669304	-0.716102	+	2.8378	-0.38837
P48509	CD151 antigen	CD151	sp|P48509|CD151_HUMAN CD151 antigen OS=Homo sapiens GN=CD151 PE=1 SV=3	4	13.4	28.295	0	6.5335	-1.74463	-1.72905	-1.24004	0.371949	-0.416442	-0.598238	+	1.78604	1.357
P48634	Protein PRRC2A	PRRC2A	sp|P48634|PRC2A_HUMAN Protein PRRC2A OS=Homo sapiens GN=PRRC2A PE=1 SV=3	50	32.9	228.86	0	227.73	0.362105	0.284159	0.593402	-0.194906	-0.230618	-0.365388	+	2.50471	-0.676859
P48637	Glutathione synthetase	GSS	sp|P48637|GSHB_HUMAN Glutathione synthetase OS=Homo sapiens GN=GSS PE=1 SV=1	19	39.2	52.384	0	64.61	0.0196308	0.0607391	-0.0893441	-0.318146	-0.363438	-0.387393	+	2.70202	-0.353334
P48681	Nestin	NES	sp|P48681|NEST_HUMAN Nestin OS=Homo sapiens GN=NES PE=1 SV=2	59	44.8	177.44	0	323.31	-2.19172	-1.92763	-2.1713	0.285935	0.250234	-0.384584	+	3.10815	2.14741
P48735	Isocitrate dehydrogenase [NADP], mitochondrial	IDH2	sp|P48735|IDHP_HUMAN Isocitrate dehydrogenase [NADP], mitochondrial OS=Homo sapiens GN=IDH2 PE=1 SV=2	16	35.2	50.909	0	158.52	-1.01797	-1.02066	-1.38379	0.561008	0.447103	0.360083	+	3.53773	1.59687
P48739	Phosphatidylinositol transfer protein beta isoform	PITPNB	sp|P48739|PIPNB_HUMAN Phosphatidylinositol transfer protein beta isoform OS=Homo sapiens GN=PITPNB PE=1 SV=2	13	50.6	31.54	0	102.66	0.0640551	0.010923	-0.0151263	-0.440831	-0.443301	-0.394013	+	4.02464	-0.445999
P48960;Q9UHX3	CD97 antigen;CD97 antigen subunit alpha;CD97 antigen subunit beta	CD97	sp|P48960|CD97_HUMAN CD97 antigen OS=Homo sapiens GN=CD97 PE=1 SV=4	7	13.4	91.868	0	34.741	-0.869174	-1.06573	-0.921363	0.597317	-0.608936	0.108759	+	1.29887	0.98447
P49023	Paxillin	PXN	sp|P49023|PAXI_HUMAN Paxillin OS=Homo sapiens GN=PXN PE=1 SV=3	16	38.2	64.505	0	323.31	-0.00646329	-0.0213211	0.108357	-0.389546	-0.501157	-0.509204	+	3.02962	-0.493493
P49257	Protein ERGIC-53	LMAN1	sp|P49257|LMAN1_HUMAN Protein ERGIC-53 OS=Homo sapiens GN=LMAN1 PE=1 SV=2	10	20.2	57.548	0	27.958	-1.08688	-0.58515	-0.535875	0.143132	0.246104	0.646992	+	2.00765	1.08138	+
P49321	Nuclear autoantigenic sperm protein	NASP	sp|P49321|NASP_HUMAN Nuclear autoantigenic sperm protein OS=Homo sapiens GN=NASP PE=1 SV=2	22	40.7	85.237	0	170.68	0.0655723	0.160146	0.398788	-0.660931	-0.342817	-0.767536	+	2.10784	-0.798597
P49411	Elongation factor Tu, mitochondrial	TUFM	sp|P49411|EFTU_HUMAN Elongation factor Tu, mitochondrial OS=Homo sapiens GN=TUFM PE=1 SV=2	24	54	49.541	0	242.37	0.190425	0.175045	0.202261	0.534261	0.748204	0.716771	+	2.68339	0.477168
P49589	Cysteine--tRNA ligase, cytoplasmic	CARS	sp|P49589|SYCC_HUMAN Cysteine--tRNA ligase, cytoplasmic OS=Homo sapiens GN=CARS PE=1 SV=3	23	35.8	85.472	0	151.62	-0.24325	-0.308787	-0.57626	0.149389	0.283566	-0.128235	+	1.40559	0.477673
P49593	Protein phosphatase 1F	PPM1F	sp|P49593|PPM1F_HUMAN Protein phosphatase 1F OS=Homo sapiens GN=PPM1F PE=1 SV=3	5	18.3	49.83	0	18.01	-0.0482033	-0.083187		2.32958	2.19532		+	3.05219	2.32814
P49736	DNA replication licensing factor MCM2	MCM2	sp|P49736|MCM2_HUMAN DNA replication licensing factor MCM2 OS=Homo sapiens GN=MCM2 PE=1 SV=4	34	46.6	101.89	0	323.31	-0.0346627	-0.00427675	0.155231	-1.5417	-1.34953	-1.22806	+	3.69389	-1.41186
P49748	Very long-chain specific acyl-CoA dehydrogenase, mitochondrial	ACADVL	sp|P49748|ACADV_HUMAN Very long-chain specific acyl-CoA dehydrogenase, mitochondrial OS=Homo sapiens GN=ACADVL PE=1 SV=1	27	54	70.389	0	309.83	-1.16741	-1.16223	-0.955844	0.0103502	0.0825664	-0.230008	+	3.06249	1.04947
P49750	YLP motif-containing protein 1	YLPM1	sp|P49750|YLPM1_HUMAN YLP motif-containing protein 1 OS=Homo sapiens GN=YLPM1 PE=1 SV=3	38	26.9	219.98	0	229.5	0.270828	0.151599	0.525668	0.0443242	-0.189763	-0.368793	+	1.39668	-0.487442
P49755	Transmembrane emp24 domain-containing protein 10	TMED10	sp|P49755|TMEDA_HUMAN Transmembrane emp24 domain-containing protein 10 OS=Homo sapiens GN=TMED10 PE=1 SV=2	4	16.9	24.976	0	13.21	-0.423565	-0.363846		0.4728	0.449535		+	2.85319	0.854873
P49757	Protein numb homolog	NUMB	sp|P49757|NUMB_HUMAN Protein numb homolog OS=Homo sapiens GN=NUMB PE=1 SV=2	12	20.6	70.803	0	36.536	0.104471	0.123534	0.0640551	0.460061	0.32987	0.414136	+	2.71519	0.304002
P49815	Tuberin	TSC2	sp|P49815|TSC2_HUMAN Tuberin OS=Homo sapiens GN=TSC2 PE=1 SV=2	14	10.1	200.61	0	29.979	-0.891268	-0.742796	-0.523691	0.367371	0.404794	1.08508	+	2.19113	1.33834
P49916	DNA ligase 3	LIG3	sp|P49916|DNLI3_HUMAN DNA ligase 3 OS=Homo sapiens GN=LIG3 PE=1 SV=2	17	17.6	112.91	0	48.985	0.0557509	0.0553346	0.15017	-0.215781	-0.392933	-0.584306	+	1.92119	-0.484758
P50281;Q9Y5R2;P51511	Matrix metalloproteinase-14	MMP14	sp|P50281|MMP14_HUMAN Matrix metalloproteinase-14 OS=Homo sapiens GN=MMP14 PE=1 SV=3	10	18.2	65.893	0	66.881	-1.12375	-1.00251	-1.15618	0.215492	0.606063	-0.812916	+	1.21077	1.09703	+
P50336	Protoporphyrinogen oxidase	PPOX	sp|P50336|PPOX_HUMAN Protoporphyrinogen oxidase OS=Homo sapiens GN=PPOX PE=1 SV=1	5	12.6	50.765	0	8.5963	-0.227219		-0.0760522	1.38029		0.755913	+	1.2015	1.21974
P50452	Serpin B8	SERPINB8	sp|P50452|SPB8_HUMAN Serpin B8 OS=Homo sapiens GN=SERPINB8 PE=1 SV=2	11	30.2	42.766	0	46.619	-0.889637	-1.00706	-1.07546	-0.208878	0.123004	1.00827	+	1.61738	1.29818	+
P50479	PDZ and LIM domain protein 4	PDLIM4	sp|P50479|PDLI4_HUMAN PDZ and LIM domain protein 4 OS=Homo sapiens GN=PDLIM4 PE=1 SV=2	9	33.6	35.398	0	58.477	-1.86612	-0.667653	-1.72728	-0.220093	-0.707124	-0.00708655	+	1.20779	1.10892
P50613;Q9C098	Cyclin-dependent kinase 7	CDK7	sp|P50613|CDK7_HUMAN Cyclin-dependent kinase 7 OS=Homo sapiens GN=CDK7 PE=1 SV=1	5	16.2	39.038	0	10.379	0.361095	0.274769	0.277628	-0.899049	-0.442634	-0.348225	+	2.1357	-0.8678
P50748	Kinetochore-associated protein 1	KNTC1	sp|P50748|KNTC1_HUMAN Kinetochore-associated protein 1 OS=Homo sapiens GN=KNTC1 PE=1 SV=1	13	6.6	250.75	0	26.669	-0.531219	-0.321549	-0.477703	1.04467	0.385044	1.13462	+	2.21833	1.29827
P50995;P27216	Annexin A11	ANXA11	sp|P50995|ANX11_HUMAN Annexin A11 OS=Homo sapiens GN=ANXA11 PE=1 SV=1	19	38.6	54.389	0	169.71	-1.49362	-1.30857	-1.46379	-0.924344	-0.878162	-0.701459	+	2.56537	0.587339	+
P51116	Fragile X mental retardation syndrome-related protein 2	FXR2	sp|P51116|FXR2_HUMAN Fragile X mental retardation syndrome-related protein 2 OS=Homo sapiens GN=FXR2 PE=1 SV=2	12	23.2	74.222	0	51.578	-0.314463	-0.112085	-0.0452081	0.522759	0.399226	0.933346	+	1.89643	0.775696
P51153;P59190;Q96E17	Ras-related protein Rab-13	RAB13	sp|P51153|RAB13_HUMAN Ras-related protein Rab-13 OS=Homo sapiens GN=RAB13 PE=1 SV=1	7	36	22.774	0	10.848	-0.132657	-0.256769		0.360083	0.523361		+	1.60219	0.636435
P51570	Galactokinase	GALK1	sp|P51570|GALK1_HUMAN Galactokinase OS=Homo sapiens GN=GALK1 PE=1 SV=1	11	29.3	42.272	0	27.906	-0.219774	-0.447741	-0.159428	1.33657	0.310456	0.549028	+	1.45252	1.00767
P51572	B-cell receptor-associated protein 31	BCAP31	sp|P51572|BAP31_HUMAN B-cell receptor-associated protein 31 OS=Homo sapiens GN=BCAP31 PE=1 SV=3	10	29.3	27.991	0	43.85	-0.0272191	-0.0383026	-0.105287	0.518737	0.656908	0.281075	+	2.07108	0.54251
P51809	Vesicle-associated membrane protein 7	VAMP7	sp|P51809|VAMP7_HUMAN Vesicle-associated membrane protein 7 OS=Homo sapiens GN=VAMP7 PE=1 SV=3	3	15	24.935	0.00023657	5.2676	-0.129213		0.349478	0.955462		1.13363	+	1.1723	0.934413
P51812;Q15349;Q9UK32	Ribosomal protein S6 kinase alpha-3	RPS6KA3	sp|P51812|KS6A3_HUMAN Ribosomal protein S6 kinase alpha-3 OS=Homo sapiens GN=RPS6KA3 PE=1 SV=1	20	30.4	83.735	0	51.914	-0.351443	-0.136632	-0.3961	0.314174	0.368713	0.495797	+	2.68834	0.68762
P52272	Heterogeneous nuclear ribonucleoprotein M	HNRNPM	sp|P52272|HNRPM_HUMAN Heterogeneous nuclear ribonucleoprotein M OS=Homo sapiens GN=HNRNPM PE=1 SV=3	47	64.5	77.515	0	323.31	0.00417777	0.00144204	-0.00222347	0.202136	0.229588	0.31371	+	2.74054	0.247346
P52292	Importin subunit alpha-1	KPNA2	sp|P52292|IMA1_HUMAN Importin subunit alpha-1 OS=Homo sapiens GN=KPNA2 PE=1 SV=1	13	29.5	57.861	0	205	0.0561673	-0.0800574	0.184217	-0.446384	-0.797363	-0.790035	+	2.20798	-0.73137
P52294	Importin subunit alpha-5;Importin subunit alpha-5, N-terminally processed	KPNA1	sp|P52294|IMA5_HUMAN Importin subunit alpha-5 OS=Homo sapiens GN=KPNA1 PE=1 SV=3	7	17.8	60.221	0	17.768	-0.353708	-0.493743	-0.0952038	0.664301	0.00705191	0.564915	+	1.43431	0.726308
P52306	Rap1 GTPase-GDP dissociation stimulator 1	RAP1GDS1	sp|P52306|GDS1_HUMAN Rap1 GTPase-GDP dissociation stimulator 1 OS=Homo sapiens GN=RAP1GDS1 PE=1 SV=3	21	42	66.316	0	102.03	-0.945916	-0.85794	-0.789611	-0.13155	-0.664311	-0.295447	+	1.42195	0.50072
P52594	Arf-GAP domain and FG repeat-containing protein 1	AGFG1	sp|P52594|AGFG1_HUMAN Arf-GAP domain and FG repeat-containing protein 1 OS=Homo sapiens GN=AGFG1 PE=1 SV=2	5	16.9	58.259	0	23.653	-0.1109	-0.151618	-0.0600814	0.450591	0.48553	1.07238	+	1.72627	0.777034
P52630	Signal transducer and activator of transcription 2	STAT2	sp|P52630|STAT2_HUMAN Signal transducer and activator of transcription 2 OS=Homo sapiens GN=STAT2 PE=1 SV=1	23	32.1	97.915	0	146.81	-1.17694	-1.12164	-1.01847	-0.599353	-0.665661	-0.367136	+	2.27947	0.561633
P52789;P52790	Hexokinase-2	HK2	sp|P52789|HXK2_HUMAN Hexokinase-2 OS=Homo sapiens GN=HK2 PE=1 SV=2	32	39.4	102.38	0	125.87	-0.374917	-0.311524	-0.264426	2.09549	1.94287	1.72653	+	4.43636	2.23858
P52907	F-actin-capping protein subunit alpha-1	CAPZA1	sp|P52907|CAZA1_HUMAN F-actin-capping protein subunit alpha-1 OS=Homo sapiens GN=CAPZA1 PE=1 SV=3	14	69.9	32.922	0	256.86	-0.257011	-0.289986	-0.324184	0.0880058	-0.024678	0.2529	+	2.05495	0.395803
P52943	Cysteine-rich protein 2	CRIP2	sp|P52943|CRIP2_HUMAN Cysteine-rich protein 2 OS=Homo sapiens GN=CRIP2 PE=1 SV=1	3	32.2	22.492	0	36.401	-0.19108	-0.107772		1.9996	1.88624		+	2.94758	2.09235
P53004	Biliverdin reductase A	BLVRA	sp|P53004|BIEA_HUMAN Biliverdin reductase A OS=Homo sapiens GN=BLVRA PE=1 SV=2	8	26.4	33.428	0	41.154	-0.262209	-0.0935096	-0.145079	0.417272	0.505789	0.583615	+	3.19189	0.669158
P53007	Tricarboxylate transport protein, mitochondrial	SLC25A1	sp|P53007|TXTP_HUMAN Tricarboxylate transport protein, mitochondrial OS=Homo sapiens GN=SLC25A1 PE=1 SV=2	7	22.2	34.012	0	36.088	-0.155293	-0.0757632	-0.324365	0.396927	0.519743	0.0738202	+	1.56161	0.515304
P53597	Succinyl-CoA ligase [ADP/GDP-forming] subunit alpha, mitochondrial	SUCLG1	sp|P53597|SUCA_HUMAN Succinyl-CoA ligase [ADP/GDP-forming] subunit alpha, mitochondrial OS=Homo sapiens GN=SUCLG1 PE=1 SV=4	8	30.9	36.249	0	119.04	-0.0209405	0.051024	0.0835197	0.296663	0.641176	0.599223	+	1.86531	0.474486
P53675	Clathrin heavy chain 2	CLTCL1	sp|P53675|CLH2_HUMAN Clathrin heavy chain 2 OS=Homo sapiens GN=CLTCL1 PE=1 SV=2	21	11.2	187.03	0.00022507	4.2654	-0.633949	-0.348813		0.278223	0.647637		+	1.2604	0.954311
P54132	Bloom syndrome protein	BLM	sp|P54132|BLM_HUMAN Bloom syndrome protein OS=Homo sapiens GN=BLM PE=1 SV=1	4	2.9	159	0	5.4554	-0.526369	-0.415615		1.37011	1.34721		+	3.02052	1.82965
P54652	Heat shock-related 70 kDa protein 2	HSPA2	sp|P54652|HSP72_HUMAN Heat shock-related 70 kDa protein 2 OS=Homo sapiens GN=HSPA2 PE=1 SV=1	33	55.6	70.02	0	92.883	-0.909038	-0.811346	-0.711724	0.817951	0.56881	0.343692	+	3.13819	1.38752
P55010	Eukaryotic translation initiation factor 5	EIF5	sp|P55010|IF5_HUMAN Eukaryotic translation initiation factor 5 OS=Homo sapiens GN=EIF5 PE=1 SV=2	13	34.1	49.222	0	39.249	0.0677764	0.115033	0.128293	-0.575637	-0.426936	-0.984702	+	1.98771	-0.766126
P55011	Solute carrier family 12 member 2	SLC12A2	sp|P55011|S12A2_HUMAN Solute carrier family 12 member 2 OS=Homo sapiens GN=SLC12A2 PE=1 SV=1	12	13.9	131.45	0	51.382	-0.302457	-0.555079	-0.114254	0.422879	0.0411028	1.19648	+	1.13654	0.877418
P55060	Exportin-2	CSE1L	sp|P55060|XPO2_HUMAN Exportin-2 OS=Homo sapiens GN=CSE1L PE=1 SV=3	43	41.7	110.42	0	323.31	-0.0646459	0.017922	-0.104806	-0.575895	-0.580893	-0.708467	+	3.27009	-0.571242
P55072	Transitional endoplasmic reticulum ATPase	VCP	sp|P55072|TERA_HUMAN Transitional endoplasmic reticulum ATPase OS=Homo sapiens GN=VCP PE=1 SV=4	55	71.3	89.321	0	323.31	-0.235467	-0.264755	-0.276188	0.00230651	0.00403388	0.0469799	+	3.88872	0.276577
P55081	Microfibrillar-associated protein 1	MFAP1	sp|P55081|MFAP1_HUMAN Microfibrillar-associated protein 1 OS=Homo sapiens GN=MFAP1 PE=1 SV=2	5	15.7	51.958	0	15.327	-0.480297	-0.482009	-0.367862	0.339935		0.2929	+	3.16257	0.759807	+
P55084	Trifunctional enzyme subunit beta, mitochondrial;3-ketoacyl-CoA thiolase	HADHB	sp|P55084|ECHB_HUMAN Trifunctional enzyme subunit beta, mitochondrial OS=Homo sapiens GN=HADHB PE=1 SV=3	25	44.1	51.294	0	110.08	-0.124865	-0.216568	-0.293341	0.460376	0.595122	0.618896	+	3.42645	0.769723
P55268	Laminin subunit beta-2	LAMB2	sp|P55268|LAMB2_HUMAN Laminin subunit beta-2 OS=Homo sapiens GN=LAMB2 PE=1 SV=2	37	27.5	195.98	0	213.75	-1.44191	-1.59061	-0.832385	1.26484	-0.0799049	0.156914	+	1.66373	1.73558	+
P55287;Q9ULB5;P55289;P55286	Cadherin-11	CDH11	sp|P55287|CAD11_HUMAN Cadherin-11 OS=Homo sapiens GN=CDH11 PE=2 SV=2	10	18.7	87.964	0	20.644	-1.23382	-1.5558	0.122474	0.829444	0.926227	1.31098	+	1.63259	1.91127
P55327;H0YC42	Tumor protein D52	TPD52	sp|P55327|TPD52_HUMAN Tumor protein D52 OS=Homo sapiens GN=TPD52 PE=1 SV=2;tr|H0YC42|H0YC42_HUMAN Uncharacterized protein OS=Homo sapiens PE=4 SV=2	7	55.8	24.327	0	36.951	0.510152	0.712376		1.51015	1.86414		+	1.46761	1.07588
P55735	Protein SEC13 homolog	SEC13	sp|P55735|SEC13_HUMAN Protein SEC13 homolog OS=Homo sapiens GN=SEC13 PE=1 SV=3	9	42.5	35.54	0	217.49	-0.441517	-0.456247	-0.477904	-0.146356	-0.11182	0.196481	+	1.79245	0.437991
P55786;A6NEC2	Puromycin-sensitive aminopeptidase	NPEPPS	sp|P55786|PSA_HUMAN Puromycin-sensitive aminopeptidase OS=Homo sapiens GN=NPEPPS PE=1 SV=2	39	49.5	103.28	0	323.31	-0.330012	-0.317409	-0.396878	0.426533	0.168257	0.319155	+	2.93443	0.652748
P55795	Heterogeneous nuclear ribonucleoprotein H2	HNRNPH2	sp|P55795|HNRH2_HUMAN Heterogeneous nuclear ribonucleoprotein H2 OS=Homo sapiens GN=HNRNPH2 PE=1 SV=1	12	33.4	49.263	0	95.121	-0.420936	-0.743352	-0.522033	-0.127195	0.1503	-0.0246633	+	1.96315	0.561587
P55884	Eukaryotic translation initiation factor 3 subunit B	EIF3B	sp|P55884|EIF3B_HUMAN Eukaryotic translation initiation factor 3 subunit B OS=Homo sapiens GN=EIF3B PE=1 SV=3	33	45.6	92.48	0	323.31	0.0913952	0.125387	0.198494	-0.142353	-0.124141	-0.0910949	+	2.7422	-0.257622
P56537;A0A0U1RQV5	Eukaryotic translation initiation factor 6	EIF6	sp|P56537|IF6_HUMAN Eukaryotic translation initiation factor 6 OS=Homo sapiens GN=EIF6 PE=1 SV=1	5	29.8	26.599	0	34.135	0.207143	0.18612		-0.254479	-0.22016		+	2.6689	-0.433951
P57678	Gem-associated protein 4	GEMIN4	sp|P57678|GEMI4_HUMAN Gem-associated protein 4 OS=Homo sapiens GN=GEMIN4 PE=1 SV=2	15	17.3	120.04	0	38.037	-0.184441	-0.170849	-0.257666	0.469052	0.168642	0.241352	+	2.20599	0.497334
P57737	Coronin-7	CORO7	sp|P57737|CORO7_HUMAN Coronin-7 OS=Homo sapiens GN=CORO7 PE=1 SV=2	13	20	100.6	0	28.973	0.278461	0.444243	0.597698	1.00123	1.24586	1.03034	+	2.25247	0.65234
P57772	Selenocysteine-specific elongation factor	EEFSEC	sp|P57772|SELB_HUMAN Selenocysteine-specific elongation factor OS=Homo sapiens GN=EEFSEC PE=1 SV=4	7	12.8	65.304	0	12.373	-0.400035	-0.45336	-0.29297	1.10266	-0.09068	0.295135	+	1.08385	0.817826
P58107	Epiplakin	EPPK1	sp|P58107|EPIPL_HUMAN Epiplakin OS=Homo sapiens GN=EPPK1 PE=1 SV=2	77	39.6	555.61	0	323.31	0.769602	0.830418	0.418676	1.5539	1.52386	1.79772	+	2.44995	0.952262
P60033	CD81 antigen	CD81	sp|P60033|CD81_HUMAN CD81 antigen OS=Homo sapiens GN=CD81 PE=1 SV=1	3	25	25.809	0	107.85	-1.05865	-1.07109	-0.990825	0.100305	-0.16469	0.618239	+	2.21448	1.22481
P60174	Triosephosphate isomerase	TPI1	sp|P60174|TPIS_HUMAN Triosephosphate isomerase OS=Homo sapiens GN=TPI1 PE=1 SV=3	17	74.5	30.791	0	323.31	-0.0505473	-0.0720732	-0.0803472	0.783331	0.698663	0.578504	+	3.63558	0.754489
P60228	Eukaryotic translation initiation factor 3 subunit E	EIF3E	sp|P60228|EIF3E_HUMAN Eukaryotic translation initiation factor 3 subunit E OS=Homo sapiens GN=EIF3E PE=1 SV=1	19	44.3	52.22	0	66.176	-0.266628	-0.183507	-0.113785	-0.685269	-0.65699	-0.793007	+	3.00716	-0.523782
P60660	Myosin light polypeptide 6	MYL6	sp|P60660|MYL6_HUMAN Myosin light polypeptide 6 OS=Homo sapiens GN=MYL6 PE=1 SV=2	4	28.5	16.93	0	30.361	-0.167539	-0.0861857	-0.212601	0.592923	0.621806	0.71308	+	3.98591	0.798045
P60709	Actin, cytoplasmic 1;Actin, cytoplasmic 1, N-terminally processed	ACTB	sp|P60709|ACTB_HUMAN Actin, cytoplasmic 1 OS=Homo sapiens GN=ACTB PE=1 SV=1	29	85.9	41.736	0	106.48	-0.507808	-0.480941	-0.569329	0.45628	0.734048	0.333996	+	2.97397	1.02747
P60981	Destrin	DSTN	sp|P60981|DEST_HUMAN Destrin OS=Homo sapiens GN=DSTN PE=1 SV=3	7	32.1	18.506	0	46.85	-0.0485764	-0.226611	-0.490091	0.568227	0.113567	0.709202	+	1.50565	0.718758
P61009	Signal peptidase complex subunit 3	SPCS3	sp|P61009|SPCS3_HUMAN Signal peptidase complex subunit 3 OS=Homo sapiens GN=SPCS3 PE=1 SV=1	2	11.7	20.313	0.00022477	4.2424	-0.105334	-0.420858		0.422771	0.398898		+	1.29295	0.67393
P61106	Ras-related protein Rab-14	RAB14	sp|P61106|RAB14_HUMAN Ras-related protein Rab-14 OS=Homo sapiens GN=RAB14 PE=1 SV=4	7	27.4	23.897	0	16.689	-0.785452	-0.202987		1.07135	0.595599		+	1.14451	1.32769
P61158;Q9P1U1;Q9C0K3	Actin-related protein 3	ACTR3	sp|P61158|ARP3_HUMAN Actin-related protein 3 OS=Homo sapiens GN=ACTR3 PE=1 SV=3	19	53.3	47.371	0	321.3	-0.721682	-0.712859	-0.760431	-0.182557	-0.31775	-0.106917	+	2.94927	0.529249
P61160	Actin-related protein 2	ACTR2	sp|P61160|ARP2_HUMAN Actin-related protein 2 OS=Homo sapiens GN=ACTR2 PE=1 SV=1	11	29.9	44.76	0	131.44	-0.494455	-0.590484	-0.751951	0.0915306	-0.0963292	-0.0905418	+	2.40349	0.580516
P61163	Alpha-centractin	ACTR1A	sp|P61163|ACTZ_HUMAN Alpha-centractin OS=Homo sapiens GN=ACTR1A PE=1 SV=1	15	43.1	42.613	0	156.48	-0.433935	-0.462654	-0.499545	-0.0326543	-0.185359	-0.139268	+	2.67311	0.346284
P61221	ATP-binding cassette sub-family E member 1	ABCE1	sp|P61221|ABCE1_HUMAN ATP-binding cassette sub-family E member 1 OS=Homo sapiens GN=ABCE1 PE=1 SV=1	27	48.1	67.314	0	323.31	0.131458	0.0848807	0.176961	-0.366634	-0.287096	-0.238204	+	3.13441	-0.428411
P61247	40S ribosomal protein S3a	RPS3A	sp|P61247|RS3A_HUMAN 40S ribosomal protein S3a OS=Homo sapiens GN=RPS3A PE=1 SV=2	21	63.6	29.945	0	174.88	-0.145861	-0.135903	-0.144489	-0.379977	-0.475535	-0.51709	+	2.82547	-0.31545
P61289	Proteasome activator complex subunit 3	PSME3	sp|P61289|PSME3_HUMAN Proteasome activator complex subunit 3 OS=Homo sapiens GN=PSME3 PE=1 SV=1	8	31.9	29.506	0	81.458	0.0354831	0.181039	0.0497701	-0.960637	-0.216602	-0.775145	+	1.49877	-0.739559
P61421	V-type proton ATPase subunit d 1	ATP6V0D1	sp|P61421|VA0D1_HUMAN V-type proton ATPase subunit d 1 OS=Homo sapiens GN=ATP6V0D1 PE=1 SV=1	7	22.8	40.329	0	29.691	-0.54494	-0.476779	-0.477141	0.0736831	0.126048	0.109695	+	4.59514	0.602762
P61586	Transforming protein RhoA	RHOA	sp|P61586|RHOA_HUMAN Transforming protein RhoA OS=Homo sapiens GN=RHOA PE=1 SV=1	4	22.3	21.768	0	8.5086	-0.614205	-0.532804		-0.259461	-0.242755		+	1.79033	0.322396
P61587	Rho-related GTP-binding protein RhoE	RND3	sp|P61587|RND3_HUMAN Rho-related GTP-binding protein RhoE OS=Homo sapiens GN=RND3 PE=1 SV=1	3	19.3	27.368	0	10.916	-1.51391	-1.50336		-0.293889	-0.183065		+	2.71783	1.27016
P61619;Q9H9S3	Protein transport protein Sec61 subunit alpha isoform 1;Protein transport protein Sec61 subunit alpha isoform 2	SEC61A1;SEC61A2	sp|P61619|S61A1_HUMAN Protein transport protein Sec61 subunit alpha isoform 1 OS=Homo sapiens GN=SEC61A1 PE=1 SV=2;sp|Q9H9S3|S61A2_HUMAN Protein transport protein Sec61 subunit alpha isoform 2 OS=Homo sapiens GN=SEC61A2 PE=2 SV=3	10	17.2	52.264	0	22.314	-0.912293	-0.89991	-1.18528	-0.319838	0.0384361	-0.562112	+	1.6548	0.717989
P61803	Dolichyl-diphosphooligosaccharide--protein glycosyltransferase subunit DAD1	DAD1	sp|P61803|DAD1_HUMAN Dolichyl-diphosphooligosaccharide--protein glycosyltransferase subunit DAD1 OS=Homo sapiens GN=DAD1 PE=1 SV=3	3	28.3	12.497	0	12.437	-0.827103	-0.641581	-0.271827	0.865523	0.488515	1.39287	+	2.07646	1.49581
P61956	Small ubiquitin-related modifier 2	SUMO2	sp|P61956|SUMO2_HUMAN Small ubiquitin-related modifier 2 OS=Homo sapiens GN=SUMO2 PE=1 SV=3	3	27.4	10.871	0	42.722	0.152118	0.151599	0.224658	-0.229568	-0.162025	-0.572887	+	1.73481	-0.497618
P61981	14-3-3 protein gamma;14-3-3 protein gamma, N-terminally processed	YWHAG	sp|P61981|1433G_HUMAN 14-3-3 protein gamma OS=Homo sapiens GN=YWHAG PE=1 SV=2	16	61.9	28.302	0	287.75	0.0443242	0.0199154	0.0264459	0.625832	0.562377	0.703366	+	3.88032	0.600296
P62081	40S ribosomal protein S7	RPS7	sp|P62081|RS7_HUMAN 40S ribosomal protein S7 OS=Homo sapiens GN=RPS7 PE=1 SV=1	6	19.6	22.127	0	18.532	-0.118085	-0.103069	-0.236198	-0.583031	-0.469829	-0.452925	+	2.39977	-0.349478
P62195	26S protease regulatory subunit 8	PSMC5	sp|P62195|PRS8_HUMAN 26S protease regulatory subunit 8 OS=Homo sapiens GN=PSMC5 PE=1 SV=1	21	56.7	45.626	0	152.5	-0.211248	-0.178698	-0.170264	0.162468	0.227248	0.0384361	+	2.35757	0.329454
P62249	40S ribosomal protein S16	RPS16	sp|P62249|RS16_HUMAN 40S ribosomal protein S16 OS=Homo sapiens GN=RPS16 PE=1 SV=2	3	17.1	16.445	0	5.9841	-0.249925	-0.237047	-0.368011	0.776272	-0.010178	1.04998	+	1.30184	0.890352
P62263	40S ribosomal protein S14	RPS14	sp|P62263|RS14_HUMAN 40S ribosomal protein S14 OS=Homo sapiens GN=RPS14 PE=1 SV=3	6	31.8	16.273	0	14	-0.120561	-0.100778		2.05443	1.40425		+	1.52502	1.84001
P62424	60S ribosomal protein L7a	RPL7A	sp|P62424|RL7A_HUMAN 60S ribosomal protein L7a OS=Homo sapiens GN=RPL7A PE=1 SV=2	18	45.1	29.995	0	323.31	-0.194641	-0.200415	-0.11677	-0.654195	-0.646609	-0.659335	+	4.22622	-0.482771
P62633	Cellular nucleic acid-binding protein	CNBP	sp|P62633|CNBP_HUMAN Cellular nucleic acid-binding protein OS=Homo sapiens GN=CNBP PE=1 SV=1	4	28.2	19.463	0	36.776	0.298776	0.188401		-0.370098	-0.484025		+	1.8633	-0.67065
P62753	40S ribosomal protein S6	RPS6	sp|P62753|RS6_HUMAN 40S ribosomal protein S6 OS=Homo sapiens GN=RPS6 PE=1 SV=1	10	32.5	28.68	0	134.1	-0.174068	-0.130902	-0.160863	-0.59501	-0.605574	-0.855771	+	2.45103	-0.530174
P62805	Histone H4	HIST1H4A	sp|P62805|H4_HUMAN Histone H4 OS=Homo sapiens GN=HIST1H4A PE=1 SV=2	7	57.3	11.367	0	29.099	0.127237	-0.00552165	0.203139	1.63891	1.13901	1.92425	+	2.44897	1.45911
P62820;Q92928	Ras-related protein Rab-1A	RAB1A	sp|P62820|RAB1A_HUMAN Ras-related protein Rab-1A OS=Homo sapiens GN=RAB1A PE=1 SV=3	10	52.2	22.677	0	61.973	-0.500728	-0.500687		-0.036585	-0.136553		+	1.84599	0.414139
P62829	60S ribosomal protein L23	RPL23	sp|P62829|RL23_HUMAN 60S ribosomal protein L23 OS=Homo sapiens GN=RPL23 PE=1 SV=1	3	32.1	14.865	0	20.501	-0.202489	-0.111399		0.944933	0.687777		+	1.7194	0.973299
P63000;P60763	Ras-related C3 botulinum toxin substrate 1;Ras-related C3 botulinum toxin substrate 3	RAC1;RAC3	sp|P63000|RAC1_HUMAN Ras-related C3 botulinum toxin substrate 1 OS=Homo sapiens GN=RAC1 PE=1 SV=1;sp|P60763|RAC3_HUMAN Ras-related C3 botulinum toxin substrate 3 OS=Homo sapiens GN=RAC3 PE=1 SV=1	5	27.1	21.45	0	8.1534	-0.633054	-0.650227		0.132643	0.257252		+	2.25147	0.836588
P63104	14-3-3 protein zeta/delta	YWHAZ	sp|P63104|1433Z_HUMAN 14-3-3 protein zeta/delta OS=Homo sapiens GN=YWHAZ PE=1 SV=1	21	75.9	27.745	0	323.31	-0.0426054	0.015212	0.0621218	0.382391	0.382612	0.372283	+	3.56669	0.367519
P63261	Actin, cytoplasmic 2;Actin, cytoplasmic 2, N-terminally processed	ACTG1	sp|P63261|ACTG_HUMAN Actin, cytoplasmic 2 OS=Homo sapiens GN=ACTG1 PE=1 SV=1	29	85.9	41.792	0	323.31	-0.728742	-0.790759	-0.740963	0.0760118	0.107956	0.112767	+	5.56112	0.852399
P67809;Q9Y2T7	Nuclease-sensitive element-binding protein 1	YBX1	sp|P67809|YBOX1_HUMAN Nuclease-sensitive element-binding protein 1 OS=Homo sapiens GN=YBX1 PE=1 SV=3	18	71.9	35.924	0	323.31	0.0817487	-0.010207	0.0110662	-0.924864	-0.728622	-0.539499	+	2.56736	-0.758531
P68032;P62736;P63267;P68133	Actin, alpha cardiac muscle 1;Actin, aortic smooth muscle;Actin, gamma-enteric smooth muscle;Actin, alpha skeletal muscle	ACTC1;ACTA2;ACTG2;ACTA1	sp|P68032|ACTC_HUMAN Actin, alpha cardiac muscle 1 OS=Homo sapiens GN=ACTC1 PE=1 SV=1;sp|P62736|ACTA_HUMAN Actin, aortic smooth muscle OS=Homo sapiens GN=ACTA2 PE=1 SV=1;sp|P63267|ACTH_HUMAN Actin, gamma-enteric smooth muscle OS=Homo sapiens GN=ACTG2 PE=1	20	49.1	42.019	0	113.36	-0.497303	-0.72738	-0.721849	0.201258	-0.14299	0.349365	+	2.05497	0.784721
P68366	Tubulin alpha-4A chain	TUBA4A	sp|P68366|TBA4A_HUMAN Tubulin alpha-4A chain OS=Homo sapiens GN=TUBA4A PE=1 SV=1	22	56	49.924	0	74.419	0.207768	0.236707	0.456701	1.36938	1.43061	1.51617	+	3.65949	1.13833
P68371	Tubulin beta-4B chain	TUBB4B	sp|P68371|TBB4B_HUMAN Tubulin beta-4B chain OS=Homo sapiens GN=TUBB4B PE=1 SV=1	23	59.3	49.83	0	323.31	-0.414768	-0.500626	-0.38368	-0.0671678	0.00302647	0.1149	+	2.67867	0.449944
P78316	Nucleolar protein 14	NOP14	sp|P78316|NOP14_HUMAN Nucleolar protein 14 OS=Homo sapiens GN=NOP14 PE=1 SV=3	10	15.2	97.667	0	20.36	-0.623843	-0.880232	-0.159364	0.555914	1.09112	1.31197	+	2.12612	1.54082
P78330	Phosphoserine phosphatase	PSPH	sp|P78330|SERB_HUMAN Phosphoserine phosphatase OS=Homo sapiens GN=PSPH PE=1 SV=2	7	28.9	25.007	0	16.795	0.563256	0.590913		0.295253	0.311038		+	2.47348	-0.273939
P78345	Ribonuclease P protein subunit p38	RPP38	sp|P78345|RPP38_HUMAN Ribonuclease P protein subunit p38 OS=Homo sapiens GN=RPP38 PE=1 SV=2	7	27.6	31.834	0	29.815	0.118493	0.0899048	0.131721	-0.048263	-0.341775	-0.364273	+	1.62647	-0.36481
P78357	Contactin-associated protein 1	CNTNAP1	sp|P78357|CNTP1_HUMAN Contactin-associated protein 1 OS=Homo sapiens GN=CNTNAP1 PE=1 SV=1	26	22.1	156.26	0	74.306	-1.52957	-1.85418	-1.52895	0.431463	-0.390132	0.448372	+	2.42671	1.8008
P78406	mRNA export factor	RAE1	sp|P78406|RAE1L_HUMAN mRNA export factor OS=Homo sapiens GN=RAE1 PE=1 SV=1	7	27.2	40.968	0	54.793	0.230326	0.119688	0.160275	0.512581	0.349252	0.580339	+	1.82717	0.310627
P78559	Microtubule-associated protein 1A;MAP1A heavy chain;MAP1 light chain LC2	MAP1A	sp|P78559|MAP1A_HUMAN Microtubule-associated protein 1A OS=Homo sapiens GN=MAP1A PE=1 SV=6	78	37.7	305.48	0	323.31	-2.0677	-1.83686	-1.90212	-0.117615	-0.591027	0.211261	+	2.72531	1.76977
P80723	Brain acid soluble protein 1	BASP1	sp|P80723|BASP1_HUMAN Brain acid soluble protein 1 OS=Homo sapiens GN=BASP1 PE=1 SV=2	18	93	22.693	0	279.1	-0.726496	-0.768666	-0.798818	-0.196723	-0.456603	-0.419604	+	2.08048	0.407017
P82979;H0YHG0	SAP domain-containing ribonucleoprotein	SARNP	sp|P82979|SARNP_HUMAN SAP domain-containing ribonucleoprotein OS=Homo sapiens GN=SARNP PE=1 SV=3;tr|H0YHG0|H0YHG0_HUMAN Uncharacterized protein (Fragment) OS=Homo sapiens PE=1 SV=1	9	42.9	23.671	0	105.09	0.0643311	0.14978	0.0973411	-0.528927	-0.238545	-0.337886	+	2.22157	-0.47227
P83111	Serine beta-lactamase-like protein LACTB, mitochondrial	LACTB	sp|P83111|LACTB_HUMAN Serine beta-lactamase-like protein LACTB, mitochondrial OS=Homo sapiens GN=LACTB PE=1 SV=2	6	11.3	60.693	0	12.858	-0.400301	0.947404	0.35242	1.88147	3.91504	1.88897	+	1.35387	2.26199
P83436	Conserved oligomeric Golgi complex subunit 7	COG7	sp|P83436|COG7_HUMAN Conserved oligomeric Golgi complex subunit 7 OS=Homo sapiens GN=COG7 PE=1 SV=1	5	7.7	86.343	0	9.8335	-0.612571		-0.234737	1.8168		0.870108	+	1.13042	1.76711
P84095	Rho-related GTP-binding protein RhoG	RHOG	sp|P84095|RHOG_HUMAN Rho-related GTP-binding protein RhoG OS=Homo sapiens GN=RHOG PE=1 SV=1	5	36.6	21.308	0	13.792	-0.431053	-0.540904		0.953675	0.436908		+	1.33215	1.18127
P84098	60S ribosomal protein L19	RPL19	sp|P84098|RL19_HUMAN 60S ribosomal protein L19 OS=Homo sapiens GN=RPL19 PE=1 SV=1	6	18.4	23.466	0	121.11	-0.198295	-0.194212	-0.133701	-0.649638	-0.731805	-0.342781	+	1.5328	-0.399339
P98082	Disabled homolog 2	DAB2	sp|P98082|DAB2_HUMAN Disabled homolog 2 OS=Homo sapiens GN=DAB2 PE=1 SV=3	20	36.5	82.447	0	64.591	-1.71819	-1.85308	-1.90606	0.0177795	-0.831615	0.220454	+	2.1185	1.62798
P98095	Fibulin-2	FBLN2	sp|P98095|FBLN2_HUMAN Fibulin-2 OS=Homo sapiens GN=FBLN2 PE=1 SV=2	39	42.3	126.57	0	323.31	-2.38669	-2.35786	-2.92456	-0.768027	-1.83357	-0.351535	+	1.51861	1.572	+
P98175	RNA-binding protein 10	RBM10	sp|P98175|RBM10_HUMAN RNA-binding protein 10 OS=Homo sapiens GN=RBM10 PE=1 SV=3	19	23.7	103.53	0	168.53	0.126444	0.102591	0.0926134	-0.504284	-0.328109	-0.178094	+	2.02602	-0.444045
P98194	Calcium-transporting ATPase type 2C member 1	ATP2C1	sp|P98194|AT2C1_HUMAN Calcium-transporting ATPase type 2C member 1 OS=Homo sapiens GN=ATP2C1 PE=1 SV=3	13	18	100.58	0	39.654	0.17594	-0.240571	-0.590745	0.520246	0.206768	0.511468	+	1.21376	0.631286
Q00325	Phosphate carrier protein, mitochondrial	SLC25A3	sp|Q00325|MPCP_HUMAN Phosphate carrier protein, mitochondrial OS=Homo sapiens GN=SLC25A3 PE=1 SV=2	11	25.1	40.094	0	56.234	-0.501872	-0.303543	-0.406426	0.174406	0.236829	0.0729976	+	2.79	0.565358
Q00610	Clathrin heavy chain 1	CLTC	sp|Q00610|CLH1_HUMAN Clathrin heavy chain 1 OS=Homo sapiens GN=CLTC PE=1 SV=5	84	54.3	191.61	0	323.31	-0.476759	-0.450834	-0.45109	0.277152	0.348006	0.179001	+	3.89577	0.727614
Q00653	Nuclear factor NF-kappa-B p100 subunit;Nuclear factor NF-kappa-B p52 subunit	NFKB2	sp|Q00653|NFKB2_HUMAN Nuclear factor NF-kappa-B p100 subunit OS=Homo sapiens GN=NFKB2 PE=1 SV=4	18	26.3	96.748	0	70.68	-0.225177	-0.409968	-0.34013	0.895147	1.07519	0.614663	+	2.92253	1.18676
Q00796	Sorbitol dehydrogenase	SORD	sp|Q00796|DHSO_HUMAN Sorbitol dehydrogenase OS=Homo sapiens GN=SORD PE=1 SV=4	13	49	38.324	0	75.09	0.293017	0.271665	0.252052	-0.271304	-0.347894	0.0309717	+	1.80253	-0.468321
Q01105;P0DME0	Protein SET;Protein SETSIP	SET;SETSIP	sp|Q01105|SET_HUMAN Protein SET OS=Homo sapiens GN=SET PE=1 SV=3;sp|P0DME0|SETLP_HUMAN Protein SETSIP OS=Homo sapiens GN=SETSIP PE=1 SV=1	8	33.8	33.488	0	134.15	0.135666	0.128557	0.255803	-0.136284	-0.230821	-0.121534	+	2.48098	-0.336221
Q01433	AMP deaminase 2	AMPD2	sp|Q01433|AMPD2_HUMAN AMP deaminase 2 OS=Homo sapiens GN=AMPD2 PE=1 SV=2	21	24.8	100.69	0	43.064	-0.594639	-0.790434	-0.646745	0.866077	0.0419438	-0.209361	+	1.29272	0.910159
Q01518	Adenylyl cyclase-associated protein 1	CAP1	sp|Q01518|CAP1_HUMAN Adenylyl cyclase-associated protein 1 OS=Homo sapiens GN=CAP1 PE=1 SV=5	28	56.8	51.901	0	323.31	-0.545382	-0.623154	-0.63895	-0.119667	-0.160314	-0.268243	+	2.86371	0.419754
Q01813	ATP-dependent 6-phosphofructokinase, platelet type	PFKP	sp|Q01813|PFKAP_HUMAN ATP-dependent 6-phosphofructokinase, platelet type OS=Homo sapiens GN=PFKP PE=1 SV=2	33	47.7	85.595	0	323.31	-0.786373	-0.891054	-0.88172	0.349818	0.413269	0.271665	+	4.64827	1.19797
Q01831	DNA repair protein complementing XP-C cells	XPC	sp|Q01831|XPC_HUMAN DNA repair protein complementing XP-C cells OS=Homo sapiens GN=XPC PE=1 SV=4	10	15.1	105.95	0	31.383	-0.791932	-0.662255	-0.318092	0.116764		0.54666	+	1.4943	0.922472
Q01968	Inositol polyphosphate 5-phosphatase OCRL-1	OCRL	sp|Q01968|OCRL_HUMAN Inositol polyphosphate 5-phosphatase OCRL-1 OS=Homo sapiens GN=OCRL PE=1 SV=3	9	12.3	104.2	0	19.534	-0.0706635	-0.429401	-0.250251	1.23652	0.0922074	0.793438	+	1.28689	0.957495
Q01970	1-phosphatidylinositol 4,5-bisphosphate phosphodiesterase beta-3	PLCB3	sp|Q01970|PLCB3_HUMAN 1-phosphatidylinositol 4,5-bisphosphate phosphodiesterase beta-3 OS=Homo sapiens GN=PLCB3 PE=1 SV=2	43	40.5	138.8	0	277.42	-0.00147232	0.0581087	-0.0781828	-0.427537	-0.313549	-0.418909	+	2.67033	-0.379483
Q01995	Transgelin	TAGLN	sp|Q01995|TAGL_HUMAN Transgelin OS=Homo sapiens GN=TAGLN PE=1 SV=4	16	64.2	22.611	0	83.44	-2.63361	-2.9916	-2.01736	-0.925138	-2.1691	0.790105	+	0.919651	1.77948
Q02218;Q9ULD0	2-oxoglutarate dehydrogenase, mitochondrial	OGDH	sp|Q02218|ODO1_HUMAN 2-oxoglutarate dehydrogenase, mitochondrial OS=Homo sapiens GN=OGDH PE=1 SV=3	43	46.4	115.93	0	323.31	0.0959919	0.111699	-0.0440624	0.630778	0.667302	0.731705	+	3.37888	0.622052
Q02241	Kinesin-like protein KIF23	KIF23	sp|Q02241|KIF23_HUMAN Kinesin-like protein KIF23 OS=Homo sapiens GN=KIF23 PE=1 SV=3	20	29.7	110.06	0	86.672	0.45628	0.388355	0.438825	-0.923578	-0.373402	-0.492728	+	2.43346	-1.02439
Q02388	Collagen alpha-1(VII) chain	COL7A1	sp|Q02388|CO7A1_HUMAN Collagen alpha-1(VII) chain OS=Homo sapiens GN=COL7A1 PE=1 SV=2	28	12.7	295.22	0	174.68	-0.94789	-0.620202	-0.4807	0.929942	0.113034	0.700884	+	1.97105	1.26422	+
Q02790	Peptidyl-prolyl cis-trans isomerase FKBP4;Peptidyl-prolyl cis-trans isomerase FKBP4, N-terminally processed	FKBP4	sp|Q02790|FKBP4_HUMAN Peptidyl-prolyl cis-trans isomerase FKBP4 OS=Homo sapiens GN=FKBP4 PE=1 SV=3	23	52.5	51.804	0	285.99	0.349026	0.306146	0.429428	-0.14709	-0.205913	0.126048	+	1.80341	-0.437185
Q02809	Procollagen-lysine,2-oxoglutarate 5-dioxygenase 1	PLOD1	sp|Q02809|PLOD1_HUMAN Procollagen-lysine,2-oxoglutarate 5-dioxygenase 1 OS=Homo sapiens GN=PLOD1 PE=1 SV=2	23	40.2	83.549	0	164.54	-0.945415	-0.735644	-0.843759	0.417596	0.417056	0.282973	+	4.06225	1.21415	+
Q02818	Nucleobindin-1	NUCB1	sp|Q02818|NUCB1_HUMAN Nucleobindin-1 OS=Homo sapiens GN=NUCB1 PE=1 SV=4	12	28.6	53.879	0	37.401	-0.842077	-0.978037	-1.00303	0.624522	0.272023	-0.157238	+	2.16487	1.18748
Q02878	60S ribosomal protein L6	RPL6	sp|Q02878|RL6_HUMAN 60S ribosomal protein L6 OS=Homo sapiens GN=RPL6 PE=1 SV=3	17	49.3	32.728	0	131.79	-0.303187	-0.260549	-0.184736	-0.711842	-0.728479	-0.612682	+	3.01452	-0.434843
Q02952	A-kinase anchor protein 12	AKAP12	sp|Q02952|AKA12_HUMAN A-kinase anchor protein 12 OS=Homo sapiens GN=AKAP12 PE=1 SV=4	63	51.1	191.48	0	323.31	-2.48213	-2.0113	-1.50476	-0.266316	0.104202	0.462681	+	2.40133	2.09958
Q02978	Mitochondrial 2-oxoglutarate/malate carrier protein	SLC25A11	sp|Q02978|M2OM_HUMAN Mitochondrial 2-oxoglutarate/malate carrier protein OS=Homo sapiens GN=SLC25A11 PE=1 SV=3	10	32.2	34.061	0	144.6	-0.255271	-0.213588	-0.394619	0.0650208	0.222928	0.345169	+	2.1557	0.498865
Q03001	Dystonin	DST	sp|Q03001|DYST_HUMAN Dystonin OS=Homo sapiens GN=DST PE=1 SV=4	27	4.2	860.65	0	44.301	-0.811928	-0.672658	-0.999019	0.257252	0.877195	1.29919	+	2.17717	1.63908
Q03169	Tumor necrosis factor alpha-induced protein 2	TNFAIP2	sp|Q03169|TNAP2_HUMAN Tumor necrosis factor alpha-induced protein 2 OS=Homo sapiens GN=TNFAIP2 PE=2 SV=2	5	9.5	72.66	0	6.0529	-0.368607	-0.716789	-1.23114	1.57012		1.16169	+	2.02899	2.13809
Q03468;E7EV46	DNA excision repair protein ERCC-6	ERCC6	sp|Q03468|ERCC6_HUMAN DNA excision repair protein ERCC-6 OS=Homo sapiens GN=ERCC6 PE=1 SV=1	11	10	168.41	0	23.785	0.42825	0.598175	0.640066	0.964214	1.28806	1.11557	+	2.12064	0.567118
Q03518	Antigen peptide transporter 1	TAP1	sp|Q03518|TAP1_HUMAN Antigen peptide transporter 1 OS=Homo sapiens GN=TAP1 PE=1 SV=2	11	23.1	87.217	0	75.655	-0.30438	-0.304273	-0.436568	1.19428	0.870424	0.655352	+	2.81803	1.25509
Q04446	1,4-alpha-glucan-branching enzyme	GBE1	sp|Q04446|GLGB_HUMAN 1,4-alpha-glucan-branching enzyme OS=Homo sapiens GN=GBE1 PE=1 SV=3	20	33.3	80.473	0	175.89	-0.82105	-0.979317	-0.80955	0.370053	0.367595	0.404903	+	4.62113	1.25082
Q04637;REV__Q8NEG2	Eukaryotic translation initiation factor 4 gamma 1	EIF4G1	sp|Q04637|IF4G1_HUMAN Eukaryotic translation initiation factor 4 gamma 1 OS=Homo sapiens GN=EIF4G1 PE=1 SV=4	57	38.1	175.49	0	323.31	-0.0841044	-0.100608	-0.051429	-0.627271	-0.575701	-1.52599	+	1.26248	-0.830942
Q05086	Ubiquitin-protein ligase E3A	UBE3A	sp|Q05086|UBE3A_HUMAN Ubiquitin-protein ligase E3A OS=Homo sapiens GN=UBE3A PE=1 SV=4	16	26.6	100.69	0	76.109	0.327457	0.180275	0.0990932	0.518938	0.565987	0.519441	+	2.07728	0.332513
Q07065	Cytoskeleton-associated protein 4	CKAP4	sp|Q07065|CKAP4_HUMAN Cytoskeleton-associated protein 4 OS=Homo sapiens GN=CKAP4 PE=1 SV=2	36	62.6	66.022	0	323.31	-1.89229	-1.82439	-2.05529	-0.89612	-0.77322	-1.00915	+	3.3599	1.03116
Q07092	Collagen alpha-1(XVI) chain	COL16A1	sp|Q07092|COGA1_HUMAN Collagen alpha-1(XVI) chain OS=Homo sapiens GN=COL16A1 PE=1 SV=2	16	12.2	157.75	0	123.83	-0.647829	-0.555884	-0.764714	-0.0423974	-0.316582	0.589859	+	1.25097	0.733102	+
Q07812	Apoptosis regulator BAX	BAX	sp|Q07812|BAX_HUMAN Apoptosis regulator BAX OS=Homo sapiens GN=BAX PE=1 SV=1	6	40.6	21.184	0	22.425	-0.965305	-0.802059	-1.03818	0.675635	-0.206845	0.308827	+	1.96632	1.19439
Q07954;REV__Q07954	Prolow-density lipoprotein receptor-related protein 1;Low-density lipoprotein receptor-related protein 1 85 kDa subunit;Low-density lipoprotein receptor-related protein 1 515 kDa subunit;Low-density lipoprotein receptor-related protein 1 intracellular domain	LRP1	sp|Q07954|LRP1_HUMAN Prolow-density lipoprotein receptor-related protein 1 OS=Homo sapiens GN=LRP1 PE=1 SV=2	118	31.1	504.6	0	323.31	-2.61794	-2.6006	-2.2986	-0.468272	-1.03691	-0.396422	+	2.92407	1.87185
Q07955	Serine/arginine-rich splicing factor 1	SRSF1	sp|Q07955|SRSF1_HUMAN Serine/arginine-rich splicing factor 1 OS=Homo sapiens GN=SRSF1 PE=1 SV=2	11	44.4	27.744	0	42.324	-1.01867	-1.3361	-1.19185	-0.412078	-0.0633338	-0.216585	+	2.65359	0.951543
Q08380	Galectin-3-binding protein	LGALS3BP	sp|Q08380|LG3BP_HUMAN Galectin-3-binding protein OS=Homo sapiens GN=LGALS3BP PE=1 SV=1	15	31.5	65.33	0	114.68	0.168385	0.194591	0.158466	0.687061	0.691713	0.663208	+	5.46761	0.506846
Q08426	Peroxisomal bifunctional enzyme;Enoyl-CoA hydratase/3,2-trans-enoyl-CoA isomerase;3-hydroxyacyl-CoA dehydrogenase	EHHADH	sp|Q08426|ECHP_HUMAN Peroxisomal bifunctional enzyme OS=Homo sapiens GN=EHHADH PE=1 SV=3	8	15.4	79.494	0	17.487	-0.956264	-0.906764		0.862749	0.198871		+	1.31781	1.46232
Q08431	Lactadherin;Lactadherin short form;Medin	MFGE8	sp|Q08431|MFGM_HUMAN Lactadherin OS=Homo sapiens GN=MFGE8 PE=1 SV=2	6	16.3	43.122	0	13.446	-1.86029	-1.84016	-1.62127	0.828875	-0.00447927	-0.190586	+	2.45097	1.98518	+
Q08722	Leukocyte surface antigen CD47	CD47	sp|Q08722|CD47_HUMAN Leukocyte surface antigen CD47 OS=Homo sapiens GN=CD47 PE=1 SV=1	3	8.7	35.213	0	6.6336	-0.653559	-0.861369	-0.688846	0.736735	0.961549	0.141302	+	2.22361	1.34779
Q08945	FACT complex subunit SSRP1	SSRP1	sp|Q08945|SSRP1_HUMAN FACT complex subunit SSRP1 OS=Homo sapiens GN=SSRP1 PE=1 SV=1	14	23.4	81.074	0	72.624	-1.17439	-1.40308	-1.43674	-0.0899274	-0.173824	0.594357	+	2.31242	1.44828
Q08AF3;Q6IEE8	Schlafen family member 5	SLFN5	sp|Q08AF3|SLFN5_HUMAN Schlafen family member 5 OS=Homo sapiens GN=SLFN5 PE=1 SV=1	12	14.1	101.05	0	19.823	-0.758794	-1.05709	-1.1575	5.11927	5.98659	-0.0860632	+	1.15443	4.66439
Q08AM6	Protein VAC14 homolog	VAC14	sp|Q08AM6|VAC14_HUMAN Protein VAC14 homolog OS=Homo sapiens GN=VAC14 PE=1 SV=1	11	17.5	87.972	0	26.113	-0.673877	-1.10634	-0.228503		0.305329	1.426	+	1.2019	1.53524
Q09028	Histone-binding protein RBBP4	RBBP4	sp|Q09028|RBBP4_HUMAN Histone-binding protein RBBP4 OS=Homo sapiens GN=RBBP4 PE=1 SV=3	10	23.3	47.655	0	122.55	0.185867	0.199751	0.160017	-0.195319	-0.420318	-0.0865686	+	1.8645	-0.415946
Q09161	Nuclear cap-binding protein subunit 1	NCBP1	sp|Q09161|NCBP1_HUMAN Nuclear cap-binding protein subunit 1 OS=Homo sapiens GN=NCBP1 PE=1 SV=1	7	13.8	91.838	0	20.334	-0.591179	-0.641064	-0.926427	0.557974	0.140124	-0.0519076	+	1.96305	0.934953
Q0ZGT2	Nexilin	NEXN	sp|Q0ZGT2|NEXN_HUMAN Nexilin OS=Homo sapiens GN=NEXN PE=1 SV=1	15	21.3	80.657	0	39.122	-1.88427	-1.5199	-2.00139	-0.188792	-0.874455	-0.925303	+	1.82593	1.139
Q10471;F8VUJ3;Q8N4A0	Polypeptide N-acetylgalactosaminyltransferase 2;Polypeptide N-acetylgalactosaminyltransferase 2 soluble form	GALNT2	sp|Q10471|GALT2_HUMAN Polypeptide N-acetylgalactosaminyltransferase 2 OS=Homo sapiens GN=GALNT2 PE=1 SV=1	10	21.4	64.732	0	18.916	-0.601628	-0.646586	-0.607089	0.858379	0.674461	2.98525	+	1.33989	2.12446
Q12768	WASH complex subunit strumpellin	KIAA0196	sp|Q12768|STRUM_HUMAN WASH complex subunit strumpellin OS=Homo sapiens GN=KIAA0196 PE=1 SV=1	30	28.9	134.28	0	75.565	-0.764567	-0.555927	-0.908984	-0.143309	-0.0667295	-0.0244725	+	2.44891	0.664989
Q12797	Aspartyl/asparaginyl beta-hydroxylase	ASPH	sp|Q12797|ASPH_HUMAN Aspartyl/asparaginyl beta-hydroxylase OS=Homo sapiens GN=ASPH PE=1 SV=3	30	41.6	85.862	0	323.31	-1.00494	-1.02034	-0.942418	-0.734347	-0.468352	-0.617122	+	2.04685	0.382627
Q12824	SWI/SNF-related matrix-associated actin-dependent regulator of chromatin subfamily B member 1	SMARCB1	sp|Q12824|SNF5_HUMAN SWI/SNF-related matrix-associated actin-dependent regulator of chromatin subfamily B member 1 OS=Homo sapiens GN=SMARCB1 PE=1 SV=2	7	23.4	44.141	0	14.504	0.231801	0.0330882	-0.0604424	0.445621	0.912497	1.65053	+	1.21601	0.934735
Q12830	Nucleosome-remodeling factor subunit BPTF	BPTF	sp|Q12830|BPTF_HUMAN Nucleosome-remodeling factor subunit BPTF OS=Homo sapiens GN=BPTF PE=1 SV=3	16	6.8	338.26	0	35.119	-0.0972858	-0.123151	-0.310254	1.21269	0.768587	0.954792	+	2.86968	1.15559
Q12882	Dihydropyrimidine dehydrogenase [NADP(+)]	DPYD	sp|Q12882|DPYD_HUMAN Dihydropyrimidine dehydrogenase [NADP(+)] OS=Homo sapiens GN=DPYD PE=1 SV=2	22	27.6	111.4	0	67.909	-1.2997	-1.08455	-0.252621	0.610039	-0.0795237	0.303693	+	1.42983	1.15703
Q12884	Prolyl endopeptidase FAP;Antiplasmin-cleaving enzyme FAP, soluble form	FAP	sp|Q12884|SEPR_HUMAN Prolyl endopeptidase FAP OS=Homo sapiens GN=FAP PE=1 SV=5	16	24.6	87.711	0	60.528	-1.73384	-1.07406	-1.00764	0.852398	0.757279	0.18574	+	2.41171	1.87032
Q12929	Epidermal growth factor receptor kinase substrate 8	EPS8	sp|Q12929|EPS8_HUMAN Epidermal growth factor receptor kinase substrate 8 OS=Homo sapiens GN=EPS8 PE=1 SV=1	15	25.7	91.88	0	49.316	-1.2849	-1.2041	-0.640434	1.26189	0.335598	0.246591	+	1.90898	1.65784
Q12965;O00160	Unconventional myosin-Ie	MYO1E	sp|Q12965|MYO1E_HUMAN Unconventional myosin-Ie OS=Homo sapiens GN=MYO1E PE=1 SV=2	33	34.6	127.06	0	285.58	-0.233803	-0.207278	-0.20405	0.463727	0.412402	0.284159	+	3.42605	0.601806
Q13011	Delta(3,5)-Delta(2,4)-dienoyl-CoA isomerase, mitochondrial	ECH1	sp|Q13011|ECH1_HUMAN Delta(3,5)-Delta(2,4)-dienoyl-CoA isomerase, mitochondrial OS=Homo sapiens GN=ECH1 PE=1 SV=2	10	38.4	35.816	0	150.27	0.161436	0.193078	0.0159258	1.04257	0.874128	0.745194	+	2.77059	0.763819
Q13085	Acetyl-CoA carboxylase 1;Biotin carboxylase	ACACA	sp|Q13085|ACACA_HUMAN Acetyl-CoA carboxylase 1 OS=Homo sapiens GN=ACACA PE=1 SV=2	53	27	265.55	0	241.84	0.123799	0.198871	0.147046	-0.146947	-0.340313	-0.22874	+	2.55329	-0.395238
Q13126;F2Z2F3	S-methyl-5-thioadenosine phosphorylase	MTAP	sp|Q13126|MTAP_HUMAN S-methyl-5-thioadenosine phosphorylase OS=Homo sapiens GN=MTAP PE=1 SV=2	13	54.4	31.236	0	70.869	0.0799754	0.113701	0.342441	-0.407746	-0.476619	-0.0676969	+	1.51858	-0.49606
Q13131;P54646	5-AMP-activated protein kinase catalytic subunit alpha-1	PRKAA1	sp|Q13131|AAPK1_HUMAN 5-AMP-activated protein kinase catalytic subunit alpha-1 OS=Homo sapiens GN=PRKAA1 PE=1 SV=4	7	17.2	64.009	0	15.6	-0.265501	-0.162315	0.0136409	0.77543	0.385155	0.659742	+	2.20446	0.744834
Q13136;O75334	Liprin-alpha-1	PPFIA1	sp|Q13136|LIPA1_HUMAN Liprin-alpha-1 OS=Homo sapiens GN=PPFIA1 PE=1 SV=1	15	19	135.78	0	71.031	-0.881534	-0.717098	-0.736942	1.60341	1.19623	0.792272	+	2.92679	1.97583
Q13144	Translation initiation factor eIF-2B subunit epsilon	EIF2B5	sp|Q13144|EI2BE_HUMAN Translation initiation factor eIF-2B subunit epsilon OS=Homo sapiens GN=EIF2B5 PE=1 SV=3	12	22.5	80.379	0	62.535	-0.086492	-0.0439136	-0.187724	0.183836	0.319155	0.561204	+	1.75369	0.460775
Q13148	TAR DNA-binding protein 43	TARDBP	sp|Q13148|TADBP_HUMAN TAR DNA-binding protein 43 OS=Homo sapiens GN=TARDBP PE=1 SV=1	10	28	44.739	0	160.72	0.0176369	0.0157831	0.0742315	0.337311	0.286408	0.264116	+	3.07158	0.260061
Q13200	26S proteasome non-ATPase regulatory subunit 2	PSMD2	sp|Q13200|PSMD2_HUMAN 26S proteasome non-ATPase regulatory subunit 2 OS=Homo sapiens GN=PSMD2 PE=1 SV=3	40	47.8	100.2	0	323.31	-0.324022	-0.297981	-0.220362	-0.0567163	0.037593	-0.0325805	+	2.48005	0.263554
Q13242	Serine/arginine-rich splicing factor 9	SRSF9	sp|Q13242|SRSF9_HUMAN Serine/arginine-rich splicing factor 9 OS=Homo sapiens GN=SRSF9 PE=1 SV=1	11	45.2	25.542	0	32.64	0.398569	0.340619	0.306729	0.90512	0.742782	0.857503	+	3.04067	0.486496
Q13263	Transcription intermediary factor 1-beta	TRIM28	sp|Q13263|TIF1B_HUMAN Transcription intermediary factor 1-beta OS=Homo sapiens GN=TRIM28 PE=1 SV=5	34	64.6	88.549	0	323.31	0.301236	0.226632	0.2929	-0.0785941	-0.15327	-0.0951422	+	3.51507	-0.382591
Q13283	Ras GTPase-activating protein-binding protein 1	G3BP1	sp|Q13283|G3BP1_HUMAN Ras GTPase-activating protein-binding protein 1 OS=Homo sapiens GN=G3BP1 PE=1 SV=1	17	48.3	52.164	0	167.66	0.033652	0.0690147	0.190172	-0.851157	-0.812511	-0.481989	+	2.5222	-0.812832
Q13308	Inactive tyrosine-protein kinase 7	PTK7	sp|Q13308|PTK7_HUMAN Inactive tyrosine-protein kinase 7 OS=Homo sapiens GN=PTK7 PE=1 SV=2	36	42.4	118.39	0	161.53	-1.19846	-1.26351	-1.42055	-0.243011	-0.236215	-0.473531	+	3.17523	0.976587
Q13332	Receptor-type tyrosine-protein phosphatase S	PTPRS	sp|Q13332|PTPRS_HUMAN Receptor-type tyrosine-protein phosphatase S OS=Homo sapiens GN=PTPRS PE=1 SV=3	21	17.9	217.04	0	64.044	-0.669648	-0.994787	-1.05122	0.0963968	-0.121471	0.116897	+	2.56975	0.935826
Q13347	Eukaryotic translation initiation factor 3 subunit I	EIF3I	sp|Q13347|EIF3I_HUMAN Eukaryotic translation initiation factor 3 subunit I OS=Homo sapiens GN=EIF3I PE=1 SV=1	13	57.2	36.501	0	202.47	0.140124	0.157173	0.183709	-0.43733	-0.368272	-0.446168	+	4.50516	-0.577592
Q13395	Probable methyltransferase TARBP1	TARBP1	sp|Q13395|TARB1_HUMAN Probable methyltransferase TARBP1 OS=Homo sapiens GN=TARBP1 PE=1 SV=1	8	6.3	181.67	0	14.321	-0.149665	0.608715	-0.900368	1.89852	1.2939	0.747344	+	1.251	1.46036
Q13409	Cytoplasmic dynein 1 intermediate chain 2	DYNC1I2	sp|Q13409|DC1I2_HUMAN Cytoplasmic dynein 1 intermediate chain 2 OS=Homo sapiens GN=DYNC1I2 PE=1 SV=3	18	34.5	71.456	0	323.31	-0.304149	-0.359842	-0.333062	0.0558898	-0.0617669	-0.0861704	+	2.5287	0.301668
Q13423	NAD(P) transhydrogenase, mitochondrial	NNT	sp|Q13423|NNTM_HUMAN NAD(P) transhydrogenase, mitochondrial OS=Homo sapiens GN=NNT PE=1 SV=3	27	30.4	113.89	0	116.21	-1.79426	-1.35827	-1.7767	-0.0158409	0.0543624	-0.0612851	+	3.43701	1.63549
Q13425	Beta-2-syntrophin	SNTB2	sp|Q13425|SNTB2_HUMAN Beta-2-syntrophin OS=Homo sapiens GN=SNTB2 PE=1 SV=1	13	30.9	57.949	0	33.566	-0.381743	-0.667103	-0.697149	1.57918		0.518032	+	1.52916	1.6306
Q13428	Treacle protein	TCOF1	sp|Q13428|TCOF_HUMAN Treacle protein OS=Homo sapiens GN=TCOF1 PE=1 SV=3	10	8.9	152.1	0	26.859	-2.06058	-1.65068	-2.06124	-0.0330232	-0.658037	-0.292758	+	2.66601	1.59623
Q13435	Splicing factor 3B subunit 2	SF3B2	sp|Q13435|SF3B2_HUMAN Splicing factor 3B subunit 2 OS=Homo sapiens GN=SF3B2 PE=1 SV=2	45	51.1	100.23	0	323.31	0.00877379	0.00719549	0.0313951	-0.982848	-0.798366	-0.995448	+	3.90069	-0.941342
Q13438	Protein OS-9	OS9	sp|Q13438|OS9_HUMAN Protein OS-9 OS=Homo sapiens GN=OS9 PE=1 SV=1	7	14.5	75.561	0	16.534	0.130799	0.392977	-0.0761738	0.883543	1.17101	1.27798	+	2.2305	0.961647
Q13443	Disintegrin and metalloproteinase domain-containing protein 9	ADAM9	sp|Q13443|ADAM9_HUMAN Disintegrin and metalloproteinase domain-containing protein 9 OS=Homo sapiens GN=ADAM9 PE=1 SV=1	11	21	90.555	0	25.089	0.166972	-0.0454463	-0.191491	0.502534	0.326767	0.43808	+	1.73435	0.445782	+
Q13451	Peptidyl-prolyl cis-trans isomerase FKBP5;Peptidyl-prolyl cis-trans isomerase FKBP5, N-terminally processed	FKBP5	sp|Q13451|FKBP5_HUMAN Peptidyl-prolyl cis-trans isomerase FKBP5 OS=Homo sapiens GN=FKBP5 PE=1 SV=2	20	46.6	51.212	0	267.81	0.415218	0.393746	0.354903	0.686881	0.631151	0.664119	+	3.47028	0.272761
Q13464	Rho-associated protein kinase 1	ROCK1	sp|Q13464|ROCK1_HUMAN Rho-associated protein kinase 1 OS=Homo sapiens GN=ROCK1 PE=1 SV=1	33	25.8	158.17	0	54.656	-1.32594	-0.996139	-0.609464	0.837217	0.32435	0.321235	+	2.26584	1.47145
Q13510	Acid ceramidase;Acid ceramidase subunit alpha;Acid ceramidase subunit beta	ASAH1	sp|Q13510|ASAH1_HUMAN Acid ceramidase OS=Homo sapiens GN=ASAH1 PE=1 SV=5	1	2.8	44.659	0.00022847	4.4731		-0.22095	-0.180512		1.41975	1.16954	+	2.14839	1.49538
Q13555	Calcium/calmodulin-dependent protein kinase type II subunit gamma	CAMK2G	sp|Q13555|KCC2G_HUMAN Calcium/calmodulin-dependent protein kinase type II subunit gamma OS=Homo sapiens GN=CAMK2G PE=1 SV=3	10	25.8	62.608	0	11.61	0.00949053	-0.0128684	-0.359731	0.620211		0.489337	+	1.60195	0.67581
Q13557;Q9UQM7	Calcium/calmodulin-dependent protein kinase type II subunit delta	CAMK2D	sp|Q13557|KCC2D_HUMAN Calcium/calmodulin-dependent protein kinase type II subunit delta OS=Homo sapiens GN=CAMK2D PE=1 SV=3	16	34.3	56.369	0	122.51	-0.724421	-0.709764	-0.602504	-0.207861	-0.350927	0.273456	+	1.41101	0.583786
Q13586	Stromal interaction molecule 1	STIM1	sp|Q13586|STIM1_HUMAN Stromal interaction molecule 1 OS=Homo sapiens GN=STIM1 PE=1 SV=3	11	19.9	77.422	0	73.388	-0.280387	-0.239634	-0.585453	1.04656	1.30888	0.0526941	+	1.37445	1.1712
Q13617	Cullin-2	CUL2	sp|Q13617|CUL2_HUMAN Cullin-2 OS=Homo sapiens GN=CUL2 PE=1 SV=2	15	21.5	86.982	0	73.126	-0.259426	-0.283088	-0.207478	0.177089	0.0801119	0.282973	+	2.62626	0.430055
Q13620	Cullin-4B	CUL4B	sp|Q13620|CUL4B_HUMAN Cullin-4B OS=Homo sapiens GN=CUL4B PE=1 SV=4	29	29.5	103.98	0	78.63	-1.42124	-1.27788	-1.02626	-0.245181	-0.615464	-0.154233	+	2.11224	0.903505
Q13637	Ras-related protein Rab-32	RAB32	sp|Q13637|RAB32_HUMAN Ras-related protein Rab-32 OS=Homo sapiens GN=RAB32 PE=1 SV=3	5	26.2	24.997	0	50.113	-0.35511	-0.177115	0.128557	0.573956	0.373398	1.0999	+	1.46587	0.816974
Q13642	Four and a half LIM domains protein 1	FHL1	sp|Q13642|FHL1_HUMAN Four and a half LIM domains protein 1 OS=Homo sapiens GN=FHL1 PE=1 SV=4	9	35.9	36.263	0	102.25	-2.50816	-2.51903	-2.54818	-1.66369	-2.12331	-2.14938	+	1.58564	0.546332
Q13671	Ras and Rab interactor 1	RIN1	sp|Q13671|RIN1_HUMAN Ras and Rab interactor 1 OS=Homo sapiens GN=RIN1 PE=1 SV=4	9	14.7	84.098	0	17.004	-0.172669	-0.129655	-0.1446	1.29455	1.5472	0.819505	+	2.51627	1.36939
Q13724	Mannosyl-oligosaccharide glucosidase	MOGS	sp|Q13724|MOGS_HUMAN Mannosyl-oligosaccharide glucosidase OS=Homo sapiens GN=MOGS PE=1 SV=5	21	29.5	91.916	0	89.957	-0.140985	-0.11951	-0.243062	0.437121	0.412944	0.247684	+	2.78316	0.533769
Q13740	CD166 antigen	ALCAM	sp|Q13740|CD166_HUMAN CD166 antigen OS=Homo sapiens GN=ALCAM PE=1 SV=2	17	32.8	65.102	0	85.081	-1.32858	-1.54242	-1.20042	-0.277989	-1.19482	-0.450124	+	1.12828	0.716159
Q13751	Laminin subunit beta-3	LAMB3	sp|Q13751|LAMB3_HUMAN Laminin subunit beta-3 OS=Homo sapiens GN=LAMB3 PE=1 SV=1	60	65.1	129.57	0	323.31	0.381173	0.292075	0.82073	1.53511	1.60758	1.27662	+	2.15106	0.975108	+
Q13753	Laminin subunit gamma-2	LAMC2	sp|Q13753|LAMC2_HUMAN Laminin subunit gamma-2 OS=Homo sapiens GN=LAMC2 PE=1 SV=2	52	48.6	130.97	0	323.31	0.339935	0.256648	0.832282	1.57007	1.76031	1.50899	+	2.366	1.13683	+
Q13769	THO complex subunit 5 homolog	THOC5	sp|Q13769|THOC5_HUMAN THO complex subunit 5 homolog OS=Homo sapiens GN=THOC5 PE=1 SV=2	8	16.8	78.507	0	27.929	0.42975	0.181675	0.135009	0.708055	0.486766	0.701416	+	1.51594	0.383267
Q13835	Plakophilin-1	PKP1	sp|Q13835|PKP1_HUMAN Plakophilin-1 OS=Homo sapiens GN=PKP1 PE=1 SV=2	21	37.3	82.86	0	98.802	0.623305	0.490467	0.325732	1.53406	0.937947	1.0212	+	1.53785	0.684567
Q13885;Q9BVA1	Tubulin beta-2A chain;Tubulin beta-2B chain	TUBB2A;TUBB2B	sp|Q13885|TBB2A_HUMAN Tubulin beta-2A chain OS=Homo sapiens GN=TUBB2A PE=1 SV=1;sp|Q9BVA1|TBB2B_HUMAN Tubulin beta-2B chain OS=Homo sapiens GN=TUBB2B PE=1 SV=1	21	53.5	49.906	0	63.44	-1.27153	-1.31043	-1.31298	-0.224722	-0.0220974	0.0479571	+	3.92413	1.23203
Q14108	Lysosome membrane protein 2	SCARB2	sp|Q14108|SCRB2_HUMAN Lysosome membrane protein 2 OS=Homo sapiens GN=SCARB2 PE=1 SV=2	5	11.1	54.29	0	19.646	-0.898968	-0.261846	-1.49317	1.1159	0.660746	0.492315	+	1.82413	1.64098
Q14112	Nidogen-2	NID2	sp|Q14112|NID2_HUMAN Nidogen-2 OS=Homo sapiens GN=NID2 PE=1 SV=3	17	16.9	151.25	0	66.97	-1.28916	-1.57038	-0.764739	0.242572	-0.0440029	0.552869	+	2.12245	1.45857	+
Q14134	Tripartite motif-containing protein 29	TRIM29	sp|Q14134|TRI29_HUMAN Tripartite motif-containing protein 29 OS=Homo sapiens GN=TRIM29 PE=1 SV=2	20	33.8	65.834	0	161.92	0.696706	0.74192	0.486766	2.05158	1.8837	1.96325	+	3.86196	1.32438
Q14151	Scaffold attachment factor B2	SAFB2	sp|Q14151|SAFB2_HUMAN Scaffold attachment factor B2 OS=Homo sapiens GN=SAFB2 PE=1 SV=1	30	35.3	107.47	0	91.636	-0.0138002	-0.0780154	-0.0781981	0.430285	0.228234	0.649386	+	1.78857	0.492639
Q14152	Eukaryotic translation initiation factor 3 subunit A	EIF3A	sp|Q14152|EIF3A_HUMAN Eukaryotic translation initiation factor 3 subunit A OS=Homo sapiens GN=EIF3A PE=1 SV=1	75	47.8	166.57	0	323.31	-2.03812	-1.71364	-2.36743	-0.577379	-1.03183	0.0978804	+	1.81288	1.53596
Q14157	Ubiquitin-associated protein 2-like	UBAP2L	sp|Q14157|UBP2L_HUMAN Ubiquitin-associated protein 2-like OS=Homo sapiens GN=UBAP2L PE=1 SV=2	25	40	114.53	0	323.31	0.180657	0.123666	0.0989585	-0.145797	-0.220076	-0.116911	+	2.78335	-0.295355
Q14161	ARF GTPase-activating protein GIT2	GIT2	sp|Q14161|GIT2_HUMAN ARF GTPase-activating protein GIT2 OS=Homo sapiens GN=GIT2 PE=1 SV=2	11	23.8	84.542	0	26.163	-0.366262	-0.137092	-0.448568	0.312781	0.0231843	0.494364	+	1.63585	0.594084
Q14185	Dedicator of cytokinesis protein 1	DOCK1	sp|Q14185|DOCK1_HUMAN Dedicator of cytokinesis protein 1 OS=Homo sapiens GN=DOCK1 PE=1 SV=2	17	10.4	215.34	0	25.188	-1.34523	-1.56986	0.0116388	0.478299	-0.302262	0.501923	+	0.999565	1.19381
Q14195	Dihydropyrimidinase-related protein 3	DPYSL3	sp|Q14195|DPYL3_HUMAN Dihydropyrimidinase-related protein 3 OS=Homo sapiens GN=DPYSL3 PE=1 SV=1	23	60.9	61.963	0	165.37	-1.4231	-1.55529	-1.41223	-0.00537681	-0.426238	-0.168577	+	3.19142	1.26348
Q14203;E7EWF7	Dynactin subunit 1	DCTN1	sp|Q14203|DCTN1_HUMAN Dynactin subunit 1 OS=Homo sapiens GN=DCTN1 PE=1 SV=3	46	46.1	141.69	0	323.31	-1.33683	-1.29743	-1.83197	-0.755259	-0.942584	-0.133828	+	1.37204	0.878187
Q14232	Translation initiation factor eIF-2B subunit alpha	EIF2B1	sp|Q14232|EI2BA_HUMAN Translation initiation factor eIF-2B subunit alpha OS=Homo sapiens GN=EIF2B1 PE=1 SV=1	8	27.9	33.712	0	38.273	-0.256649	-0.188102	-0.0164537	-0.42055	-0.741156	-0.596056	+	1.6786	-0.432186
Q14240	Eukaryotic initiation factor 4A-II;Eukaryotic initiation factor 4A-II, N-terminally processed	EIF4A2	sp|Q14240|IF4A2_HUMAN Eukaryotic initiation factor 4A-II OS=Homo sapiens GN=EIF4A2 PE=1 SV=2	14	32.7	46.402	0	24.111	-0.162816	-0.130081	-0.12389	0.103531	0.253626	0.674641	+	1.31933	0.482862
Q14254	Flotillin-2	FLOT2	sp|Q14254|FLOT2_HUMAN Flotillin-2 OS=Homo sapiens GN=FLOT2 PE=1 SV=2	13	34.8	47.064	0	27.689	-0.652674	-0.892044	-1.26906	-0.163236	-0.426005	0.295135	+	1.41348	0.839891
Q14315	Filamin-C	FLNC	sp|Q14315|FLNC_HUMAN Filamin-C OS=Homo sapiens GN=FLNC PE=1 SV=3	150	63.9	291.02	0	323.31	-3.06806	-3.27174	-2.90574	-2.03996	-2.01118	-1.60441	+	2.61153	1.19666
Q14331;Q9BZ01	Protein FRG1	FRG1	sp|Q14331|FRG1_HUMAN Protein FRG1 OS=Homo sapiens GN=FRG1 PE=1 SV=1	5	21.3	29.172	0	19.763	0.187008	0.332393	0.561302	-0.079158	-0.102775	-0.05116	+	1.7861	-0.437932
Q14435	Polypeptide N-acetylgalactosaminyltransferase 3	GALNT3	sp|Q14435|GALT3_HUMAN Polypeptide N-acetylgalactosaminyltransferase 3 OS=Homo sapiens GN=GALNT3 PE=1 SV=2	8	13.6	72.609	0	37.903	0.445091	0.435735	0.490878	0.876723	0.668119	0.893906	+	2.05405	0.355681
Q14444	Caprin-1	CAPRIN1	sp|Q14444|CAPR1_HUMAN Caprin-1 OS=Homo sapiens GN=CAPRIN1 PE=1 SV=2	17	31.7	78.365	0	141.93	0.00791302	-0.198924	0.064469	-0.960665	-1.09274	-0.510334	+	1.86196	-0.812399
Q14498	RNA-binding protein 39	RBM39	sp|Q14498|RBM39_HUMAN RNA-binding protein 39 OS=Homo sapiens GN=RBM39 PE=1 SV=2	10	23.2	59.379	0	63.02	-1.57919	-1.90029	-0.766063	0.283329	0.265077	0.307428	+	2.13608	1.70046
Q14534	Squalene monooxygenase	SQLE	sp|Q14534|ERG1_HUMAN Squalene monooxygenase OS=Homo sapiens GN=SQLE PE=1 SV=3	5	12.5	63.922	0	9.3231	0.122076	-0.159251	0.18409	2.26315	1.42369	0.562865	+	1.27756	1.3676
Q14554	Protein disulfide-isomerase A5	PDIA5	sp|Q14554|PDIA5_HUMAN Protein disulfide-isomerase A5 OS=Homo sapiens GN=PDIA5 PE=1 SV=1	11	23.7	59.594	0	123.67	-0.678834	-0.743762	-0.829511	0.214995	0.208517	0.287354	+	4.39726	0.987658
Q14566	DNA replication licensing factor MCM6	MCM6	sp|Q14566|MCM6_HUMAN DNA replication licensing factor MCM6 OS=Homo sapiens GN=MCM6 PE=1 SV=1	40	46.2	92.888	0	246.24	-0.0962213	-0.0256175	0.162468	-1.04779	-1.00217	-0.167604	+	1.19404	-0.752728
Q14573;Q14643	Inositol 1,4,5-trisphosphate receptor type 3	ITPR3	sp|Q14573|ITPR3_HUMAN Inositol 1,4,5-trisphosphate receptor type 3 OS=Homo sapiens GN=ITPR3 PE=1 SV=2	33	14.9	304.1	0	127.79	-0.640344	-0.614249	-0.43995	0.121281	0.155231	0.643671	+	2.07554	0.871575
Q14683	Structural maintenance of chromosomes protein 1A	SMC1A	sp|Q14683|SMC1A_HUMAN Structural maintenance of chromosomes protein 1A OS=Homo sapiens GN=SMC1A PE=1 SV=2	38	33.7	143.23	0	103.08	-0.186459	-0.962997	-1.55068	0.507414	0.140909	0.331017	+	1.39804	1.22649
Q14692	Ribosome biogenesis protein BMS1 homolog	BMS1	sp|Q14692|BMS1_HUMAN Ribosome biogenesis protein BMS1 homolog OS=Homo sapiens GN=BMS1 PE=1 SV=1	18	17	145.81	0	37.764	-0.523338	-0.490456	-0.335008	1.39133	-0.00411755	1.33897	+	1.37734	1.35833
Q14694	Ubiquitin carboxyl-terminal hydrolase 10	USP10	sp|Q14694|UBP10_HUMAN Ubiquitin carboxyl-terminal hydrolase 10 OS=Homo sapiens GN=USP10 PE=1 SV=2	20	34.8	87.133	0	111.58	0.31904	0.210139	0.363003	-0.456227	-0.700591	-0.322505	+	2.56535	-0.790502
Q14697	Neutral alpha-glucosidase AB	GANAB	sp|Q14697|GANAB_HUMAN Neutral alpha-glucosidase AB OS=Homo sapiens GN=GANAB PE=1 SV=3	39	41.3	106.87	0	323.31	-0.364385	-0.374935	-0.46345	0.0392789	0.0524158	0.0265876	+	3.7765	0.440351
Q14699	Raftlin	RFTN1	sp|Q14699|RFTN1_HUMAN Raftlin OS=Homo sapiens GN=RFTN1 PE=1 SV=4	12	31.1	63.145	0	51.073	-1.53562	-1.43819	-1.62767		0.393965	1.33954	+	2.16472	2.40058
Q14738	Serine/threonine-protein phosphatase 2A 56 kDa regulatory subunit delta isoform	PPP2R5D	sp|Q14738|2A5D_HUMAN Serine/threonine-protein phosphatase 2A 56 kDa regulatory subunit delta isoform OS=Homo sapiens GN=PPP2R5D PE=1 SV=1	14	27.4	69.991	0	36.841	-0.43491	-0.40723	-0.40721	-0.104884	-0.13443	-0.173889	+	3.64935	0.278716
Q14764	Major vault protein	MVP	sp|Q14764|MVP_HUMAN Major vault protein OS=Homo sapiens GN=MVP PE=1 SV=4	46	56.4	99.326	0	323.31	-2.25312	-2.36386	-2.22216	-1.02403	-1.22098	-1.37385	+	3.20905	1.07343
Q14766	Latent-transforming growth factor beta-binding protein 1	LTBP1	sp|Q14766|LTBP1_HUMAN Latent-transforming growth factor beta-binding protein 1 OS=Homo sapiens GN=LTBP1 PE=1 SV=4	19	15.5	186.79	0	107.4	-0.705759	-0.698061	-1.26188	-0.113083	-0.148801	0.679063	+	1.45326	1.02763	+
Q14839	Chromodomain-helicase-DNA-binding protein 4	CHD4	sp|Q14839|CHD4_HUMAN Chromodomain-helicase-DNA-binding protein 4 OS=Homo sapiens GN=CHD4 PE=1 SV=2	63	36.4	218	0	323.31	-0.150994	-0.0953425	-0.261552	-1.26753	-1.16997	-1.3419	+	4.01009	-1.09051
Q14934	Nuclear factor of activated T-cells, cytoplasmic 4	NFATC4	sp|Q14934|NFAC4_HUMAN Nuclear factor of activated T-cells, cytoplasmic 4 OS=Homo sapiens GN=NFATC4 PE=1 SV=2	12	20.5	95.448	0	53.986	-1.29881	-0.768469	-0.896979	0.646531	0.0923428	0.786847	+	2.31238	1.49666
Q14956	Transmembrane glycoprotein NMB	GPNMB	sp|Q14956|GPNMB_HUMAN Transmembrane glycoprotein NMB OS=Homo sapiens GN=GPNMB PE=1 SV=2	4	8.4	63.922	0	8.5216	0.127369	0.00374607	-0.0578872	1.1153	1.23137	0.886589	+	3.10306	1.05334
Q14974	Importin subunit beta-1	KPNB1	sp|Q14974|IMB1_HUMAN Importin subunit beta-1 OS=Homo sapiens GN=KPNB1 PE=1 SV=2	33	42.4	97.169	0	323.31	-0.374056	-0.359157	-0.342909	-0.665089	-0.61834	-0.846713	+	2.1263	-0.35134
Q14980	Nuclear mitotic apparatus protein 1	NUMA1	sp|Q14980|NUMA1_HUMAN Nuclear mitotic apparatus protein 1 OS=Homo sapiens GN=NUMA1 PE=1 SV=2	79	46.4	238.26	0	323.31	-1.71615	-1.29885	-1.55216	-0.582534	-0.560664	0.497331	+	1.59282	1.3071
Q14999	Cullin-7	CUL7	sp|Q14999|CUL7_HUMAN Cullin-7 OS=Homo sapiens GN=CUL7 PE=1 SV=2	16	13.2	191.16	0	28.423	-0.643608	-0.73812	-0.470589	-0.333698	0.122739	0.538439	+	1.2914	0.726599
Q15005	Signal peptidase complex subunit 2	SPCS2	sp|Q15005|SPCS2_HUMAN Signal peptidase complex subunit 2 OS=Homo sapiens GN=SPCS2 PE=1 SV=3	3	18.6	25.003	0	18.018	-0.749135	-0.423236	-0.850897	0.1956	0.664301	-0.434988	+	1.11687	0.81606
Q15006	ER membrane protein complex subunit 2	EMC2	sp|Q15006|EMC2_HUMAN ER membrane protein complex subunit 2 OS=Homo sapiens GN=EMC2 PE=1 SV=1	5	20.2	34.833	0	29.304	0.290896	0.247928	0.30229	1.53077	1.92497	1.07567	+	2.12599	1.2301
Q15018	BRISC complex subunit Abro1	FAM175B	sp|Q15018|F175B_HUMAN BRISC complex subunit Abro1 OS=Homo sapiens GN=FAM175B PE=1 SV=2	11	32.5	46.9	0	32.127	-0.0613454	-0.232735	-0.322596	0.68455	0.293488	0.522558	+	2.17265	0.705757
Q15050	Ribosome biogenesis regulatory protein homolog	RRS1	sp|Q15050|RRS1_HUMAN Ribosome biogenesis regulatory protein homolog OS=Homo sapiens GN=RRS1 PE=1 SV=2	11	32.1	41.193	0	100.68	0.317188	0.358509	0.354791	-0.196277	0.0318186	0.0892269	+	1.85629	-0.368573
Q15054	DNA polymerase delta subunit 3	POLD3	sp|Q15054|DPOD3_HUMAN DNA polymerase delta subunit 3 OS=Homo sapiens GN=POLD3 PE=1 SV=2	5	15	51.4	0	16.041	0.0504668	0.348346		1.93255	2.50686		+	1.60746	2.0203
Q15056	Eukaryotic translation initiation factor 4H	EIF4H	sp|Q15056|IF4H_HUMAN Eukaryotic translation initiation factor 4H OS=Homo sapiens GN=EIF4H PE=1 SV=5	13	46	27.385	0	150.39	0.222805	0.207268	0.41186	-0.254582	-0.274634	0.0323829	+	1.70027	-0.446255
Q15057;Q96P50	Arf-GAP with coiled-coil, ANK repeat and PH domain-containing protein 2	ACAP2	sp|Q15057|ACAP2_HUMAN Arf-GAP with coiled-coil, ANK repeat and PH domain-containing protein 2 OS=Homo sapiens GN=ACAP2 PE=1 SV=3	18	30.6	88.028	0	50.556	-0.0843644	-0.148609	-0.293642	0.0651587	0.329411	0.771548	+	1.23176	0.564244
Q15067	Peroxisomal acyl-coenzyme A oxidase 1	ACOX1	sp|Q15067|ACOX1_HUMAN Peroxisomal acyl-coenzyme A oxidase 1 OS=Homo sapiens GN=ACOX1 PE=1 SV=3	5	12	74.423	0	28.414	-0.190355	-1.29392	0.705668	1.9987	1.78931	1.88374	+	1.68044	2.15012
Q15075	Early endosome antigen 1	EEA1	sp|Q15075|EEA1_HUMAN Early endosome antigen 1 OS=Homo sapiens GN=EEA1 PE=1 SV=2	46	37.7	162.46	0	287.79	-1.50762	-1.20826	-1.70859	-0.154907	-0.148657	0.488001	+	2.39823	1.5363
Q15125	3-beta-hydroxysteroid-Delta(8),Delta(7)-isomerase	EBP	sp|Q15125|EBP_HUMAN 3-beta-hydroxysteroid-Delta(8),Delta(7)-isomerase OS=Homo sapiens GN=EBP PE=1 SV=3	2	9.6	26.352	0.00044534	4.0414	-0.11591	0.0994973		1.3368	1.08073		+	1.73561	1.21697
Q15149	Plectin	PLEC	sp|Q15149|PLEC_HUMAN Plectin OS=Homo sapiens GN=PLEC PE=1 SV=3	266	57	531.78	0	323.31	-1.31283	-1.1908	-1.80218	0.337083	0.479231	0.614474	+	3.14788	1.9122
Q15154	Pericentriolar material 1 protein	PCM1	sp|Q15154|PCM1_HUMAN Pericentriolar material 1 protein OS=Homo sapiens GN=PCM1 PE=1 SV=4	29	17.9	228.53	0	86.752	-0.361528	-0.397315	-0.531907	0.22885	0.774502	0.584385	+	2.33166	0.959496
Q15155	Nodal modulator 1	NOMO1	sp|Q15155|NOMO1_HUMAN Nodal modulator 1 OS=Homo sapiens GN=NOMO1 PE=1 SV=5	29	31.8	134.32	0	29.791	-0.120184	0.0246034	-0.116989	0.747602	0.909427	0.857901	+	3.75482	0.909167
Q15208;Q9Y2H1	Serine/threonine-protein kinase 38	STK38	sp|Q15208|STK38_HUMAN Serine/threonine-protein kinase 38 OS=Homo sapiens GN=STK38 PE=1 SV=1	7	18.5	54.19	0	29.163	-0.117193	-0.0621284	-0.072771	0.545178	0.177471	0.531569	+	1.83923	0.502103
Q15233	Non-POU domain-containing octamer-binding protein	NONO	sp|Q15233|NONO_HUMAN Non-POU domain-containing octamer-binding protein OS=Homo sapiens GN=NONO PE=1 SV=4	24	52.4	54.231	0	323.31	0.0163537	0.00733906	0.00662125	-0.218011	-0.21744	-0.200747	+	5.36737	-0.222171
Q15293	Reticulocalbin-1	RCN1	sp|Q15293|RCN1_HUMAN Reticulocalbin-1 OS=Homo sapiens GN=RCN1 PE=1 SV=1	10	24.5	38.89	0	94.38	-1.34795	-0.94764	-0.882624	-0.756623	0.543991	0.305212	+	1.20455	1.09026
Q15417	Calponin-3	CNN3	sp|Q15417|CNN3_HUMAN Calponin-3 OS=Homo sapiens GN=CNN3 PE=1 SV=1	12	48.9	36.413	0	98.195	-1.09216	-1.17912	-1.08177	-0.272472	-0.390018	-0.32	+	4.17058	0.790185
Q15418	Ribosomal protein S6 kinase alpha-1	RPS6KA1	sp|Q15418|KS6A1_HUMAN Ribosomal protein S6 kinase alpha-1 OS=Homo sapiens GN=RPS6KA1 PE=1 SV=2	23	38.5	82.722	0	69.955	0.404358	0.328837	0.417704	0.921741	0.833254	0.824483	+	3.47852	0.476193
Q15424	Scaffold attachment factor B1	SAFB	sp|Q15424|SAFB1_HUMAN Scaffold attachment factor B1 OS=Homo sapiens GN=SAFB PE=1 SV=4	31	35.4	102.64	0	304.88	0.148609	0.0553346	-0.00285938	-0.911153	-0.629055	-0.67052	+	2.91319	-0.803937
Q15435	Protein phosphatase 1 regulatory subunit 7	PPP1R7	sp|Q15435|PP1R7_HUMAN Protein phosphatase 1 regulatory subunit 7 OS=Homo sapiens GN=PPP1R7 PE=1 SV=1	13	39.7	41.564	0	171.08	-0.506148	-0.571172	-0.56143	-0.335226	-0.198659	-0.242618	+	2.50894	0.287415
Q15436	Protein transport protein Sec23A	SEC23A	sp|Q15436|SC23A_HUMAN Protein transport protein Sec23A OS=Homo sapiens GN=SEC23A PE=1 SV=2	28	47.5	86.16	0	323.31	-0.864229	-0.824597	-0.954865	-0.180708	-0.326371	-0.275786	+	3.37715	0.620275
Q15437	Protein transport protein Sec23B	SEC23B	sp|Q15437|SC23B_HUMAN Protein transport protein Sec23B OS=Homo sapiens GN=SEC23B PE=1 SV=2	20	33.9	86.478	0	139.34	0.26135	0.418784	0.184217	-0.457593	-0.257062	-0.698717	+	2.19528	-0.759241
Q15629	Translocating chain-associated membrane protein 1	TRAM1	sp|Q15629|TRAM1_HUMAN Translocating chain-associated membrane protein 1 OS=Homo sapiens GN=TRAM1 PE=1 SV=3	1	2.9	43.071	0.00023663	5.29	-0.300999	-0.263646	-0.125935	0.68437	1.12281	1.1155	+	2.83642	1.20442
Q15637	Splicing factor 1	SF1	sp|Q15637|SF01_HUMAN Splicing factor 1 OS=Homo sapiens GN=SF1 PE=1 SV=4	16	35.5	68.329	0	206.83	0.119555	0.0243196	0.1503	-0.253395	-0.660498	-0.486651	+	1.98552	-0.564906
Q15642	Cdc42-interacting protein 4	TRIP10	sp|Q15642|CIP4_HUMAN Cdc42-interacting protein 4 OS=Homo sapiens GN=TRIP10 PE=1 SV=3	11	29.1	68.351	0	67.842	0.0411028	0.196481	0.142348	1.18935	0.923948	1.06619	+	3.3266	0.933186
Q15643	Thyroid receptor-interacting protein 11	TRIP11	sp|Q15643|TRIPB_HUMAN Thyroid receptor-interacting protein 11 OS=Homo sapiens GN=TRIP11 PE=1 SV=3	29	17.3	227.58	0	60.893	-0.969678	-1.00923	-0.982192	0.29725	2.58868	0.894294	+	1.51315	2.24711
Q15648	Mediator of RNA polymerase II transcription subunit 1	MED1	sp|Q15648|MED1_HUMAN Mediator of RNA polymerase II transcription subunit 1 OS=Homo sapiens GN=MED1 PE=1 SV=4	13	11.3	168.48	0	37.396	0.013355	0.0429245	0.496309	0.599223	0.625364	0.919302	+	1.32784	0.530433
Q15746	Myosin light chain kinase, smooth muscle;Myosin light chain kinase, smooth muscle, deglutamylated form	MYLK	sp|Q15746|MYLK_HUMAN Myosin light chain kinase, smooth muscle OS=Homo sapiens GN=MYLK PE=1 SV=4	65	39.2	210.71	0	323.31	-1.53613	-2.26278	-1.56892	-0.382946	-0.65204	0.217107	+	1.91168	1.51665
Q15800	Methylsterol monooxygenase 1	MSMO1	sp|Q15800|MSMO1_HUMAN Methylsterol monooxygenase 1 OS=Homo sapiens GN=MSMO1 PE=1 SV=1	1	4.8	35.215	0	23.982		0.0600474	0.206018		1.33268	1.61622	+	1.85895	1.34142
Q15833	Syntaxin-binding protein 2	STXBP2	sp|Q15833|STXB2_HUMAN Syntaxin-binding protein 2 OS=Homo sapiens GN=STXBP2 PE=1 SV=2	10	19.4	66.452	0	28.023	0.271187	0.199374	0.289008	1.44684	0.751549	0.966283	+	1.74348	0.801701
Q16512	Serine/threonine-protein kinase N1	PKN1	sp|Q16512|PKN1_HUMAN Serine/threonine-protein kinase N1 OS=Homo sapiens GN=PKN1 PE=1 SV=2	13	18.2	103.93	0	25.736	-1.06818	-0.769256	0.264957		1.18726	1.07963	+	1.29678	1.65761
Q16537	Serine/threonine-protein phosphatase 2A 56 kDa regulatory subunit epsilon isoform	PPP2R5E	sp|Q16537|2A5E_HUMAN Serine/threonine-protein phosphatase 2A 56 kDa regulatory subunit epsilon isoform OS=Homo sapiens GN=PPP2R5E PE=1 SV=1	8	21	54.699	0	35.596	-0.255994	-0.166357	-0.296669	0.229096	0.466862	0.144568	+	2.12689	0.519849
Q16543	Hsp90 co-chaperone Cdc37;Hsp90 co-chaperone Cdc37, N-terminally processed	CDC37	sp|Q16543|CDC37_HUMAN Hsp90 co-chaperone Cdc37 OS=Homo sapiens GN=CDC37 PE=1 SV=1	17	39.9	44.468	0	215.49	-0.11377	-0.182966	-0.165192	-0.778506	-0.74369	-0.599703	+	3.15597	-0.553324
Q16555	Dihydropyrimidinase-related protein 2	DPYSL2	sp|Q16555|DPYL2_HUMAN Dihydropyrimidinase-related protein 2 OS=Homo sapiens GN=DPYSL2 PE=1 SV=1	25	61.2	62.293	0	323.31	-0.408684	-0.427052	-0.581562	-0.053314	0.169668	0.0629506	+	2.48716	0.532201
Q16563	Synaptophysin-like protein 1	SYPL1	sp|Q16563|SYPL1_HUMAN Synaptophysin-like protein 1 OS=Homo sapiens GN=SYPL1 PE=1 SV=1	3	19.7	28.565	0	21.384	0.224781	-0.102961	0.908736	1.7015	1.98028	1.19188	+	1.56354	1.28104
Q16666;Q6K0P9	Gamma-interferon-inducible protein 16	IFI16	sp|Q16666|IF16_HUMAN Gamma-interferon-inducible protein 16 OS=Homo sapiens GN=IFI16 PE=1 SV=3	29	40.3	88.255	0	226.7	-0.307126	-0.306484	-0.38545	0.178364	0.391218	0.0695647	+	2.2934	0.546069
Q16762	Thiosulfate sulfurtransferase	TST	sp|Q16762|THTR_HUMAN Thiosulfate sulfurtransferase OS=Homo sapiens GN=TST PE=1 SV=4	6	22.2	33.429	0	26.711	-0.248759	-0.0229472		1.18701	0.987248		+	1.82812	1.22298
Q16777;Q6FI13	Histone H2A type 2-C;Histone H2A type 2-A	HIST2H2AC;HIST2H2AA3	sp|Q16777|H2A2C_HUMAN Histone H2A type 2-C OS=Homo sapiens GN=HIST2H2AC PE=1 SV=4;sp|Q6FI13|H2A2A_HUMAN Histone H2A type 2-A OS=Homo sapiens GN=HIST2H2AA3 PE=1 SV=3	6	58.1	13.988	0	56.543	-0.00715906	-0.0971932	-0.0607734	1.1129	0.194465	1.46048	+	1.21355	0.977657
Q16787	Laminin subunit alpha-3	LAMA3	sp|Q16787|LAMA3_HUMAN Laminin subunit alpha-3 OS=Homo sapiens GN=LAMA3 PE=1 SV=2	67	23.8	366.65	0	323.31	0.416191	0.269153	0.910349	1.43339	1.51864	1.18511	+	1.74939	0.847145	+
Q16822	Phosphoenolpyruvate carboxykinase [GTP], mitochondrial	PCK2	sp|Q16822|PCKGM_HUMAN Phosphoenolpyruvate carboxykinase [GTP], mitochondrial OS=Homo sapiens GN=PCK2 PE=1 SV=3	15	27.7	70.729	0	33.992	-0.225514	-0.208578	-0.826821	0.603217	0.945308	0.617487	+	2.10197	1.14231
Q16831	Uridine phosphorylase 1	UPP1	sp|Q16831|UPP1_HUMAN Uridine phosphorylase 1 OS=Homo sapiens GN=UPP1 PE=1 SV=1	11	35.5	33.934	0	21.971	0.0170666	0.140255	0.462995	1.22571	1.21829	1.52436	+	2.58528	1.11601
Q16832	Discoidin domain-containing receptor 2	DDR2	sp|Q16832|DDR2_HUMAN Discoidin domain-containing receptor 2 OS=Homo sapiens GN=DDR2 PE=1 SV=2	7	9.6	96.735	0	9.7466	-0.701037	-0.106591	0.10165	1.6305	1.35321	0.50711	+	1.55346	1.39893
Q16850	Lanosterol 14-alpha demethylase	CYP51A1	sp|Q16850|CP51A_HUMAN Lanosterol 14-alpha demethylase OS=Homo sapiens GN=CYP51A1 PE=1 SV=3	11	25.6	56.805	0	30.341	-0.145669	-0.186442	-0.466716	0.406319	0.260869	0.067501	+	1.65503	0.511172
Q16851	UTP--glucose-1-phosphate uridylyltransferase	UGP2	sp|Q16851|UGPA_HUMAN UTP--glucose-1-phosphate uridylyltransferase OS=Homo sapiens GN=UGP2 PE=1 SV=5	22	44.7	56.94	0	208.69	-0.46923	-0.476197	-0.50177	0.129745	0.123004	-0.138537	+	2.37231	0.52047
Q1KMD3;H3BQZ7	Heterogeneous nuclear ribonucleoprotein U-like protein 2	HNRNPUL2;HNRNPUL2-BSCL2	sp|Q1KMD3|HNRL2_HUMAN Heterogeneous nuclear ribonucleoprotein U-like protein 2 OS=Homo sapiens GN=HNRNPUL2 PE=1 SV=1;tr|H3BQZ7|H3BQZ7_HUMAN HCG2044799 OS=Homo sapiens GN=HNRNPUL2-BSCL2 PE=4 SV=1	32	45	85.104	0	323.31	0.0398403	0.0238941	0.0461418	0.589955	0.550211	0.678072	+	3.92137	0.569454
Q2KHR3	Glutamine and serine-rich protein 1	QSER1	sp|Q2KHR3|QSER1_HUMAN Glutamine and serine-rich protein 1 OS=Homo sapiens GN=QSER1 PE=1 SV=3	5	3.6	189.97	0	11.207	0.284159	0.395063		0.963992	0.839879		+	1.67349	0.562325
Q2M2I8	AP2-associated protein kinase 1	AAK1	sp|Q2M2I8|AAK1_HUMAN AP2-associated protein kinase 1 OS=Homo sapiens GN=AAK1 PE=1 SV=3	19	27.6	103.88	0	80.38	-0.523629	-0.694555	-0.661684	0.225768	-0.35814	0.268195	+	1.49049	0.671897
Q2M389	WASH complex subunit 7	KIAA1033	sp|Q2M389|WASH7_HUMAN WASH complex subunit 7 OS=Homo sapiens GN=KIAA1033 PE=1 SV=2	20	19.8	136.4	0	73.519	-0.81355	-0.587468	-1.04148	0.378734	-0.4243	0.485427	+	1.41741	0.960785
Q2M3G4	Protein Shroom1	SHROOM1	sp|Q2M3G4|SHRM1_HUMAN Protein Shroom1 OS=Homo sapiens GN=SHROOM1 PE=1 SV=1	1	1.1	90.785	0.0071076	2.3208	-0.175077	-0.690987		1.04593	0.99139		+	1.51605	1.45169
Q2TAA2	Isoamyl acetate-hydrolyzing esterase 1 homolog	IAH1	sp|Q2TAA2|IAH1_HUMAN Isoamyl acetate-hydrolyzing esterase 1 homolog OS=Homo sapiens GN=IAH1 PE=1 SV=1	4	19.8	27.598	0	20.084	-0.438073	-0.421689		0.229096	-0.0229033		+	1.28565	0.532977
Q31612	HLA class I histocompatibility antigen, B-73 alpha chain	HLA-B	sp|Q31612|1B73_HUMAN HLA class I histocompatibility antigen, B-73 alpha chain OS=Homo sapiens GN=HLA-B PE=1 SV=1	7	26.4	40.435	0	25.12	-0.701623	-1.52916	-2.0757	-0.0063764	-0.713143	-0.138759	+	1.18879	1.1494
Q32P28;Q8IVL5	Prolyl 3-hydroxylase 1	LEPRE1	sp|Q32P28|P3H1_HUMAN Prolyl 3-hydroxylase 1 OS=Homo sapiens GN=P3H1 PE=1 SV=2	19	33.2	83.393	0	100.6	-1.13568	-1.32655	-1.36279	0.162726	-0.664677	0.483674	+	1.65566	1.26891	+
Q3SY69;REV__Q14005	Mitochondrial 10-formyltetrahydrofolate dehydrogenase	ALDH1L2	sp|Q3SY69|AL1L2_HUMAN Mitochondrial 10-formyltetrahydrofolate dehydrogenase OS=Homo sapiens GN=ALDH1L2 PE=1 SV=2	23	28.4	101.74	0	50.695	-1.2823	-1.73682	-1.36859	0.767061	-0.729914	0.681854	+	1.5524	1.70224
Q3ZCM7	Tubulin beta-8 chain	TUBB8	sp|Q3ZCM7|TBB8_HUMAN Tubulin beta-8 chain OS=Homo sapiens GN=TUBB8 PE=1 SV=2	11	24.5	49.775	0	50.326	0.0136409	0.131985	-0.259755	0.427928	0.397365	0.982583	+	1.34488	0.640668
Q4KMP7	TBC1 domain family member 10B	TBC1D10B	sp|Q4KMP7|TB10B_HUMAN TBC1 domain family member 10B OS=Homo sapiens GN=TBC1D10B PE=1 SV=3	13	25.6	87.198	0	49.19	-0.520169	-0.565246	-0.235399	0.0739573	-0.175859	0.443713	+	1.25379	0.554208
Q4KMQ2	Anoctamin-6	ANO6	sp|Q4KMQ2|ANO6_HUMAN Anoctamin-6 OS=Homo sapiens GN=ANO6 PE=1 SV=2	5	5.6	106.16	0	6.4276	-0.401768	-0.342854	-0.201128	1.62307	0.869161	0.731096	+	2.09503	1.38969
Q4V328	GRIP1-associated protein 1	GRIPAP1	sp|Q4V328|GRAP1_HUMAN GRIP1-associated protein 1 OS=Homo sapiens GN=GRIPAP1 PE=1 SV=1	14	22.9	95.988	0	30.582	-0.957076	-0.422424		1.41716	2.14189		+	1.49917	2.46928
Q4V9L6	Transmembrane protein 119	TMEM119	sp|Q4V9L6|TM119_HUMAN Transmembrane protein 119 OS=Homo sapiens GN=TMEM119 PE=1 SV=1	6	20.1	29.203	0	29.121	-1.94981	-1.85147	-1.90363	0.116498	0.100036	0.0294175	+	6.04893	1.98362
Q53EL6	Programmed cell death protein 4	PDCD4	sp|Q53EL6|PDCD4_HUMAN Programmed cell death protein 4 OS=Homo sapiens GN=PDCD4 PE=1 SV=2	11	27.5	51.735	0	28.965	-0.910258	-0.95562	-1.11503	-0.0506219	0.667847	-0.0242231	+	2.0936	1.1913
Q53EP0	Fibronectin type III domain-containing protein 3B	FNDC3B	sp|Q53EP0|FND3B_HUMAN Fibronectin type III domain-containing protein 3B OS=Homo sapiens GN=FNDC3B PE=1 SV=2	19	23.3	132.89	0	63.774	-1.25918	-0.755064	-1.12372	0.513187	0.000288558	0.774924	+	2.24692	1.47546
Q53GL7	Poly [ADP-ribose] polymerase 10	PARP10	sp|Q53GL7|PAR10_HUMAN Poly [ADP-ribose] polymerase 10 OS=Homo sapiens GN=PARP10 PE=1 SV=2	9	15	110	0	49.348	-0.227287	-0.222835	0.00662125	0.667483	0.541019	1.86509	+	1.28192	1.17236
Q53GT1	Kelch-like protein 22	KLHL22	sp|Q53GT1|KLH22_HUMAN Kelch-like protein 22 OS=Homo sapiens GN=KLHL22 PE=1 SV=2	3	7.4	71.666	0	8.9878	-0.783812	-0.873424		0.694479	0.131194		+	1.31043	1.24145
Q53LP3	Ankyrin repeat domain-containing protein SOWAHC	SOWAHC	sp|Q53LP3|SWAHC_HUMAN Ankyrin repeat domain-containing protein SOWAHC OS=Homo sapiens GN=SOWAHC PE=1 SV=1	8	25	55.671	0	25.261	-0.234754	-0.268556	-0.0571515	0.25882	0.143785	0.121015	+	2.00521	0.361361
Q53SF7	Cordon-bleu protein-like 1	COBLL1	sp|Q53SF7|COBL1_HUMAN Cordon-bleu protein-like 1 OS=Homo sapiens GN=COBLL1 PE=1 SV=2	23	28.2	131.79	0	48.384	-0.541471	-0.285952	-0.13576	1.52457	2.57693	0.529671	+	1.43828	1.86478
Q53T59	HCLS1-binding protein 3	HS1BP3	sp|Q53T59|H1BP3_HUMAN HCLS1-binding protein 3 OS=Homo sapiens GN=HS1BP3 PE=1 SV=1	5	14.5	42.78	0	10.567	-0.268278		-0.527055	0.188781		0.167872	+	1.32586	0.575993
Q53TN4	Cytochrome b reductase 1	CYBRD1	sp|Q53TN4|CYBR1_HUMAN Cytochrome b reductase 1 OS=Homo sapiens GN=CYBRD1 PE=1 SV=1	5	18.5	31.641	0	35.08	-2.17527		-2.15258	-0.463112		0.768417	+	1.19402	2.31658
Q567U6	Coiled-coil domain-containing protein 93	CCDC93	sp|Q567U6|CCD93_HUMAN Coiled-coil domain-containing protein 93 OS=Homo sapiens GN=CCDC93 PE=1 SV=2	15	28.1	73.197	0	38.648	-0.296598	-0.346426	-0.258805	1.23383	0.0762854	0.608336	+	1.31248	0.940092
Q58WW2	DDB1- and CUL4-associated factor 6	DCAF6	sp|Q58WW2|DCAF6_HUMAN DDB1- and CUL4-associated factor 6 OS=Homo sapiens GN=DCAF6 PE=1 SV=1	12	16.6	96.291	0	19.577	0.214374	0.296076	0.117296	1.05422	0.65828	1.36827	+	1.74135	0.817675
Q5JPE7;P69849	Nodal modulator 2;Nodal modulator 3	NOMO2;NOMO3	sp|Q5JPE7|NOMO2_HUMAN Nodal modulator 2 OS=Homo sapiens GN=NOMO2 PE=1 SV=1;sp|P69849|NOMO3_HUMAN Nodal modulator 3 OS=Homo sapiens GN=NOMO3 PE=3 SV=2	30	32.8	139.44	0	241.39	-0.129466	-0.137378	-0.247508	0.433707	0.536351	0.653702	+	3.18492	0.712704
Q5JSZ5	Protein PRRC2B	PRRC2B	sp|Q5JSZ5|PRC2B_HUMAN Protein PRRC2B OS=Homo sapiens GN=PRRC2B PE=1 SV=2	21	11.4	242.96	0	52.275	-0.0105412	-0.110542	-0.169096	0.344828	1.03118	0.976657	+	1.7611	0.880949
Q5JTH9	RRP12-like protein	RRP12	sp|Q5JTH9|RRP12_HUMAN RRP12-like protein OS=Homo sapiens GN=RRP12 PE=1 SV=2	34	32.8	143.7	0	58.301	-0.341738	-0.144186	-0.403561	0.385707	0.260989	-0.0110791	+	1.64637	0.508367
Q5JWF2	Guanine nucleotide-binding protein G(s) subunit alpha isoforms XLas	GNAS	sp|Q5JWF2|GNAS1_HUMAN Guanine nucleotide-binding protein G(s) subunit alpha isoforms XLas OS=Homo sapiens GN=GNAS PE=1 SV=2	6	6.6	111.02	0	81.933	-0.509101	-0.554761	-0.412981	0.617393	0.0419438	0.295958	+	2.03845	0.810712
Q5K651	Sterile alpha motif domain-containing protein 9	SAMD9	sp|Q5K651|SAMD9_HUMAN Sterile alpha motif domain-containing protein 9 OS=Homo sapiens GN=SAMD9 PE=1 SV=1	19	14.5	184.28	0	66.097	-0.381028	-0.368868	-0.115238	0.836247	0.759497	0.827982	+	3.58402	1.09629
Q5NDL2	EGF domain-specific O-linked N-acetylglucosamine transferase	EOGT	sp|Q5NDL2|EOGT_HUMAN EGF domain-specific O-linked N-acetylglucosamine transferase OS=Homo sapiens GN=EOGT PE=1 SV=1	4	7.8	62.01	0	6.4686	-0.46564	-0.40032	-0.645164	1.24568	0.140909	1.1175	+	1.70191	1.3384
Q5QJE6	Deoxynucleotidyltransferase terminal-interacting protein 2	DNTTIP2	sp|Q5QJE6|TDIF2_HUMAN Deoxynucleotidyltransferase terminal-interacting protein 2 OS=Homo sapiens GN=DNTTIP2 PE=1 SV=2	11	20.9	84.468	0	46.672	0.0450235	0.157044	0.245739	-0.585929	-0.345125	-0.0552015	+	1.36143	-0.478021
Q5T1M5	FK506-binding protein 15	FKBP15	sp|Q5T1M5|FKB15_HUMAN FK506-binding protein 15 OS=Homo sapiens GN=FKBP15 PE=1 SV=2	25	28.3	133.63	0	177.1	-0.577746	-0.519445	-0.410275	0.58246	0.446997	0.531768	+	4.07439	1.0229
Q5T5P2	Sickle tail protein homolog	KIAA1217	sp|Q5T5P2|SKT_HUMAN Sickle tail protein homolog OS=Homo sapiens GN=KIAA1217 PE=1 SV=2	15	9.3	214.11	0	21.698	0.750607	0.827656	0.825786	1.68876	0.93017	1.94643	+	1.10686	0.720438
Q5T5U3	Rho GTPase-activating protein 21	ARHGAP21	sp|Q5T5U3|RHG21_HUMAN Rho GTPase-activating protein 21 OS=Homo sapiens GN=ARHGAP21 PE=1 SV=1	20	13.5	217.33	0	100.92	-0.191063	-0.221203	-0.132863	0.954494	0.498251	0.209516	+	1.55174	0.735796
Q5T9A4	ATPase family AAA domain-containing protein 3B	ATAD3B	sp|Q5T9A4|ATD3B_HUMAN ATPase family AAA domain-containing protein 3B OS=Homo sapiens GN=ATAD3B PE=1 SV=1	20	35.3	72.572	0	21.672	0.206893	0.151079	0.241474	0.703632	0.892896	0.583519	+	2.3061	0.526867
Q5TCZ1	SH3 and PX domain-containing protein 2A	SH3PXD2A	sp|Q5TCZ1|SPD2A_HUMAN SH3 and PX domain-containing protein 2A OS=Homo sapiens GN=SH3PXD2A PE=1 SV=1	14	16.8	125.29	0	46.775	-0.0710575	0.516419	-0.389092	1.12922	0.442121	0.866789	+	1.12364	0.793953
Q5TEC6	Histone H3	HIST2H3PS2	tr|Q5TEC6|Q5TEC6_HUMAN Histone H3 OS=Homo sapiens GN=HIST2H3PS2 PE=1 SV=1	4	26.5	15.43	0	6.1546	0.032242	-0.10757	0.154324	1.01142	0.802979	1.39966	+	2.26931	1.04502
Q5VTR2	E3 ubiquitin-protein ligase BRE1A	RNF20	sp|Q5VTR2|BRE1A_HUMAN E3 ubiquitin-protein ligase BRE1A OS=Homo sapiens GN=RNF20 PE=1 SV=2	8	10.3	113.66	0	31.319	-1.23253	-0.969424	-1.11826	1.52351	-0.244702	0.237564	+	1.40869	1.6122
Q5VUA4	Zinc finger protein 318	ZNF318	sp|Q5VUA4|ZN318_HUMAN Zinc finger protein 318 OS=Homo sapiens GN=ZNF318 PE=1 SV=2	10	5.4	251.11	0	21.339	0.316146	0.222063	0.134878	1.56686	1.11163	0.585539	+	1.39662	0.86365
Q5VZ89	DENN domain-containing protein 4C	DENND4C	sp|Q5VZ89|DEN4C_HUMAN DENN domain-containing protein 4C OS=Homo sapiens GN=DENND4C PE=1 SV=2	13	8.6	186.85	0	25.151	0.220082	-0.10524	0.199876	0.313362	0.867817	0.858777	+	1.27606	0.575079
Q7L523;Q5VZM2	Ras-related GTP-binding protein A;Ras-related GTP-binding protein B	RRAGA;RRAGB	sp|Q7L523|RRAGA_HUMAN Ras-related GTP-binding protein A OS=Homo sapiens GN=RRAGA PE=1 SV=1;sp|Q5VZM2|RRAGB_HUMAN Ras-related GTP-binding protein B OS=Homo sapiens GN=RRAGB PE=1 SV=1	3	9.6	36.566	0	9.4366	-0.192991	-0.279109	-0.390831	0.743903	1.19705	1.33171	+	2.74548	1.37853
Q5W0V3	Protein FAM160B1	FAM160B1	sp|Q5W0V3|F16B1_HUMAN Protein FAM160B1 OS=Homo sapiens GN=FAM160B1 PE=1 SV=1	7	10.2	86.557	0	13.562	0.0172092	-0.783887	-1.03395	0.514602	-0.213905	1.28054	+	0.987094	1.12729
Q5ZPR3	CD276 antigen	CD276	sp|Q5ZPR3|CD276_HUMAN CD276 antigen OS=Homo sapiens GN=CD276 PE=1 SV=1	8	30.5	57.235	0	21.176	-0.870757	-0.593398	-0.382363	1.57759	0.322044	1.99404	+	1.66795	1.91339
Q63HN8	E3 ubiquitin-protein ligase RNF213	RNF213	sp|Q63HN8|RN213_HUMAN E3 ubiquitin-protein ligase RNF213 OS=Homo sapiens GN=RNF213 PE=1 SV=3	64	14.1	591.4	0	111.39	-0.876864	-1.35613	-0.623687	0.387363	0.288536	1.09963	+	2.00721	1.54407
Q63ZY3	KN motif and ankyrin repeat domain-containing protein 2	KANK2	sp|Q63ZY3|KANK2_HUMAN KN motif and ankyrin repeat domain-containing protein 2 OS=Homo sapiens GN=KANK2 PE=1 SV=1	40	59.5	91.173	0	323.31	-2.37887	-2.42036	-2.00804	-0.389168	0.0939657	-0.455159	+	3.12833	2.01897
Q641Q2	WASH complex subunit FAM21A	FAM21A	sp|Q641Q2|FA21A_HUMAN WASH complex subunit FAM21A OS=Homo sapiens GN=FAM21A PE=1 SV=3	31	35.2	147.18	0	136.89	0.0858326	0.0184917	0.014641	0.944709	0.500088	0.373954	+	1.5011	0.566595
Q658Y4	Protein FAM91A1	FAM91A1	sp|Q658Y4|F91A1_HUMAN Protein FAM91A1 OS=Homo sapiens GN=FAM91A1 PE=1 SV=3	8	12.8	93.908	0	37.318	0.209266	0.169284	0.0905825	0.468844	0.671746	0.77011	+	2.13839	0.480523
Q66K14	TBC1 domain family member 9B	TBC1D9B	sp|Q66K14|TBC9B_HUMAN TBC1 domain family member 9B OS=Homo sapiens GN=TBC1D9B PE=1 SV=3	18	17	140.52	0	34.257	-0.515398	-0.625178	-0.265743	0.823994	1.40648	-0.231769	+	1.08655	1.13501
Q66K74	Microtubule-associated protein 1S;MAP1S heavy chain;MAP1S light chain	MAP1S	sp|Q66K74|MAP1S_HUMAN Microtubule-associated protein 1S OS=Homo sapiens GN=MAP1S PE=1 SV=2	20	24.9	112.21	0	76.652	-0.309288	-0.406426	-0.310289	-0.02116	0.488104	0.426962	+	1.75906	0.63997
Q68CZ2	Tensin-3	TNS3	sp|Q68CZ2|TENS3_HUMAN Tensin-3 OS=Homo sapiens GN=TNS3 PE=1 SV=2	28	29.1	155.26	0	74.694	-0.292298	-0.220177	0.0294175	0.509138	0.394734	0.736475	+	2.14307	0.707802
Q68D91	Metallo-beta-lactamase domain-containing protein 2	MBLAC2	sp|Q68D91|MBLC2_HUMAN Metallo-beta-lactamase domain-containing protein 2 OS=Homo sapiens GN=MBLAC2 PE=1 SV=3	5	19.4	31.371	0.00023496	5.1065	-0.0600664	0.371615		2.66401	2.18161		+	1.70375	2.26703
Q68E01	Integrator complex subunit 3	INTS3	sp|Q68E01|INT3_HUMAN Integrator complex subunit 3 OS=Homo sapiens GN=INTS3 PE=1 SV=1	12	16.3	118.07	0	66.366	-0.534893	-0.134113	-0.574347	0.273337	0.301471	0.192068	+	2.01179	0.670076
Q68EM7;Q17R89	Rho GTPase-activating protein 17	ARHGAP17	sp|Q68EM7|RHG17_HUMAN Rho GTPase-activating protein 17 OS=Homo sapiens GN=ARHGAP17 PE=1 SV=1	16	28.8	95.436	0	67.25	-0.342744	-0.972987	0.0865121	1.1475	1.19516	0.508226	+	1.63806	1.36004
Q6BCY4	NADH-cytochrome b5 reductase 2	CYB5R2	sp|Q6BCY4|NB5R2_HUMAN NADH-cytochrome b5 reductase 2 OS=Homo sapiens GN=CYB5R2 PE=1 SV=1	6	21.4	31.458	0	10.025	-1.96179	-3.13163		-0.421245	0.208143		+	1.1755	2.44016
Q6DD88	Atlastin-3	ATL3	sp|Q6DD88|ATLA3_HUMAN Atlastin-3 OS=Homo sapiens GN=ATL3 PE=1 SV=1	10	25.3	60.541	0	106.83	-0.71622	-0.765155	-0.800651	0.0366088	0.111298	0.116897	+	4.73563	0.848944
Q6DKI1	60S ribosomal protein L7-like 1	RPL7L1	sp|Q6DKI1|RL7L_HUMAN 60S ribosomal protein L7-like 1 OS=Homo sapiens GN=RPL7L1 PE=1 SV=1	3	16.3	28.661	0	6.8708	0.163756	0.157949		-0.617432	-0.344795		+	1.37395	-0.641966
Q6DKJ4	Nucleoredoxin	NXN	sp|Q6DKJ4|NXN_HUMAN Nucleoredoxin OS=Homo sapiens GN=NXN PE=1 SV=2	12	32.2	48.392	0	71.218	-0.38131	-0.596427	-0.404305	-0.780711	-0.761115	-0.795734	+	2.00544	-0.318506
Q6DN90;Q5JU85;Q9UPP2	IQ motif and SEC7 domain-containing protein 1	IQSEC1	sp|Q6DN90|IQEC1_HUMAN IQ motif and SEC7 domain-containing protein 1 OS=Homo sapiens GN=IQSEC1 PE=1 SV=1	10	10.6	108.31	0	13.896	-0.325322	-0.335408	-0.0910795		0.332393	1.10909	+	1.294	0.971346
Q6EMK4	Vasorin	VASN	sp|Q6EMK4|VASN_HUMAN Vasorin OS=Homo sapiens GN=VASN PE=1 SV=1	11	24.7	71.712	0	73.673	-2.08351	-2.25147	-2.64711	-0.10939	0.538935	-0.554824	+	2.50657	2.2856
Q6FI81	Anamorsin	CIAPIN1	sp|Q6FI81|CPIN1_HUMAN Anamorsin OS=Homo sapiens GN=CIAPIN1 PE=1 SV=2	12	41.7	33.582	0	62.497	0.347892	0.354001	0.224658	0.0340749	-0.202771	-0.224604	+	2.04215	-0.43995
Q6IA86	Elongator complex protein 2	ELP2	sp|Q6IA86|ELP2_HUMAN Elongator complex protein 2 OS=Homo sapiens GN=ELP2 PE=1 SV=2	6	9.7	92.499	0	30.861	0.111165	0.1145	-0.0483226	0.514804	0.275007	0.686702	+	1.52705	0.433057
Q6KC79	Nipped-B-like protein	NIPBL	sp|Q6KC79|NIPBL_HUMAN Nipped-B-like protein OS=Homo sapiens GN=NIPBL PE=1 SV=2	19	8.1	316.05	0	29.379	-0.632763	-0.6481	-0.484449	1.22076	0.62396	1.01707	+	2.96669	1.54237
Q6NUK1	Calcium-binding mitochondrial carrier protein SCaMC-1	SLC25A24	sp|Q6NUK1|SCMC1_HUMAN Calcium-binding mitochondrial carrier protein SCaMC-1 OS=Homo sapiens GN=SLC25A24 PE=1 SV=2	14	33.1	53.354	0	19.867	-0.300022	-0.373178	-0.285864	0.662205	0.703632	0.646439	+	5.18855	0.990447
Q6NUQ4	Transmembrane protein 214	TMEM214	sp|Q6NUQ4|TM214_HUMAN Transmembrane protein 214 OS=Homo sapiens GN=TMEM214 PE=1 SV=2	19	31.6	77.15	0	35.351	-0.972025	-0.844821	-0.97727	0.178364	0.0594937	-0.0912639	+	3.40879	0.980237
Q6NXE6	Armadillo repeat-containing protein 6	ARMC6	sp|Q6NXE6|ARMC6_HUMAN Armadillo repeat-containing protein 6 OS=Homo sapiens GN=ARMC6 PE=1 SV=2	6	16.8	54.141	0	49.972	0.152508	-0.0852518	0.0462816	-0.18295	-0.477141	-0.379357	+	1.59518	-0.384329
Q6NZI2	Polymerase I and transcript release factor	PTRF	sp|Q6NZI2|PTRF_HUMAN Polymerase I and transcript release factor OS=Homo sapiens GN=PTRF PE=1 SV=1	17	46.7	43.476	0	323.31	-1.71392	-1.75151	-1.64183	-1.19595	-1.17407	-1.26015	+	3.54867	0.492366
Q6P1N9	Putative deoxyribonuclease TATDN1	TATDN1	sp|Q6P1N9|TATD1_HUMAN Putative deoxyribonuclease TATDN1 OS=Homo sapiens GN=TATDN1 PE=1 SV=2	9	33	33.601	0	24.699	0.453544	0.495797	0.38648	-0.0841197	0.174151	-0.472629	+	1.40055	-0.572807
Q6P9B9	Integrator complex subunit 5	INTS5	sp|Q6P9B9|INT5_HUMAN Integrator complex subunit 5 OS=Homo sapiens GN=INTS5 PE=1 SV=1	3	4.1	107.99	0.00022952	4.5871	-0.0370586	0.136848	-0.182884	0.500904		0.427284	+	1.55757	0.491793
Q6PGP7	Tetratricopeptide repeat protein 37	TTC37	sp|Q6PGP7|TTC37_HUMAN Tetratricopeptide repeat protein 37 OS=Homo sapiens GN=TTC37 PE=1 SV=1	33	26.1	175.48	0	160.46	-0.252862	-0.194988	-0.22754	0.299831	0.220578	0.494467	+	2.60774	0.563422
Q6PIY7	Poly(A) RNA polymerase GLD2	PAPD4	sp|Q6PIY7|GLD2_HUMAN Poly(A) RNA polymerase GLD2 OS=Homo sapiens GN=PAPD4 PE=1 SV=1	3	5.2	56.027	0.00085948	3.4576		-3.58871	-2.63442		-0.651994	1.29649	+	1.06058	3.43381
Q6PKG0;Q659C4	La-related protein 1	LARP1	sp|Q6PKG0|LARP1_HUMAN La-related protein 1 OS=Homo sapiens GN=LARP1 PE=1 SV=2	35	43.7	123.51	0	207.03	0.14952	0.120219	0.042084	-1.09625	-0.796385	-1.0687	+	3.38165	-1.09105
Q6SZW1	Sterile alpha and TIR motif-containing protein 1	SARM1	sp|Q6SZW1|SARM1_HUMAN Sterile alpha and TIR motif-containing protein 1 OS=Homo sapiens GN=SARM1 PE=1 SV=1	7	13.4	79.387	0	13.941	-0.634666	-0.36589	0.127501	0.764856	1.5593	0.610889	+	1.58016	1.26937
Q6ULP2	Aftiphilin	AFTPH	sp|Q6ULP2|AFTIN_HUMAN Aftiphilin OS=Homo sapiens GN=AFTPH PE=1 SV=2	8	11.6	102.2	0	14.888	0.376402	0.218843	0.492315	0.852798	0.851599	0.876252	+	2.47562	0.497696
Q6UUV9	CREB-regulated transcription coactivator 1	CRTC1	sp|Q6UUV9|CRTC1_HUMAN CREB-regulated transcription coactivator 1 OS=Homo sapiens GN=CRTC1 PE=1 SV=2	4	9.5	67.299	0	6.9383	-0.658105	-0.850038	0.210638	1.10862	0.796598	1.52366	+	1.81275	1.57546
Q6UVK1	Chondroitin sulfate proteoglycan 4	CSPG4	sp|Q6UVK1|CSPG4_HUMAN Chondroitin sulfate proteoglycan 4 OS=Homo sapiens GN=CSPG4 PE=1 SV=2	45	25.4	250.53	0	323.31	-2.55055	-2.77093	-2.45372	-0.856267	-0.333589	-0.398874	+	3.39427	2.06215	+
Q6UXN9	WD repeat-containing protein 82	WDR82	sp|Q6UXN9|WDR82_HUMAN WD repeat-containing protein 82 OS=Homo sapiens GN=WDR82 PE=1 SV=1	7	31	35.079	0	109.73	0.0927488	0.115566	0.258217	-0.42977	-0.366987	-0.434812	+	3.2628	-0.566034
Q6WCQ1	Myosin phosphatase Rho-interacting protein	MPRIP	sp|Q6WCQ1|MPRIP_HUMAN Myosin phosphatase Rho-interacting protein OS=Homo sapiens GN=MPRIP PE=1 SV=3	45	51.9	116.53	0	323.31	-1.12771	-1.08229	-1.01987	0.696528	0.187008	0.122209	+	2.80693	1.41187
Q6WKZ4	Rab11 family-interacting protein 1	RAB11FIP1	sp|Q6WKZ4|RFIP1_HUMAN Rab11 family-interacting protein 1 OS=Homo sapiens GN=RAB11FIP1 PE=1 SV=3	4	5.5	137.17	0.003669	2.7462	-0.792557	0.357496	-0.386676	0.185105	2.00061	1.13396	+	1.04063	1.38047
Q6Y7W6	PERQ amino acid-rich with GYF domain-containing protein 2	GIGYF2	sp|Q6Y7W6|PERQ2_HUMAN PERQ amino acid-rich with GYF domain-containing protein 2 OS=Homo sapiens GN=GIGYF2 PE=1 SV=1	24	26.9	150.07	0	243.5	-0.622843	-0.525517	-0.819317	0.467905	0.789354	0.464982	+	3.05713	1.22997
Q6YHU6	Thyroid adenoma-associated protein	THADA	sp|Q6YHU6|THADA_HUMAN Thyroid adenoma-associated protein OS=Homo sapiens GN=THADA PE=1 SV=1	9	6	219.6	0	9.2431	-0.691919	-0.130681	0.00417777	0.0150693	1.19137	1.57952	+	1.09398	1.20146
Q6ZMP0	Thrombospondin type-1 domain-containing protein 4	THSD4	sp|Q6ZMP0|THSD4_HUMAN Thrombospondin type-1 domain-containing protein 4 OS=Homo sapiens GN=THSD4 PE=2 SV=2	22	27.2	112.45	0	72.221	-1.27306	-1.1691	-0.680821	0.680234	0.278342	0.347439	+	2.58522	1.47633	+
Q6ZRV2	Protein FAM83H	FAM83H	sp|Q6ZRV2|FA83H_HUMAN Protein FAM83H OS=Homo sapiens GN=FAM83H PE=1 SV=3	40	48.2	127.12	0	274.38	0.602932	0.661932	0.536849	1.38841	1.1884	0.803475	+	1.3985	0.526191
Q6ZSR9	Uncharacterized protein FLJ45252		sp|Q6ZSR9|YJ005_HUMAN Uncharacterized protein FLJ45252 OS=Homo sapiens PE=2 SV=2	9	37.2	37.976	0	47.298	-0.412558	0.451963	-0.287219	0.827087	1.23952	0.943959	+	1.66795	1.08613
Q6ZUT6	Uncharacterized protein C15orf52	C15orf52	sp|Q6ZUT6|CO052_HUMAN Uncharacterized protein C15orf52 OS=Homo sapiens GN=C15orf52 PE=1 SV=1	5	12.9	57.324	0	8.763	0.0411028	0.319618	-0.171303		1.07176	1.42417	+	1.87111	1.18483
Q6ZVM7	TOM1-like protein 2	TOM1L2	sp|Q6ZVM7|TM1L2_HUMAN TOM1-like protein 2 OS=Homo sapiens GN=TOM1L2 PE=1 SV=1	3	8.1	55.556	0.00022873	4.5023		-0.111493	-0.256787		0.606821	0.541911	+	1.96555	0.758506
Q6ZXV5	Transmembrane and TPR repeat-containing protein 3	TMTC3	sp|Q6ZXV5|TMTC3_HUMAN Transmembrane and TPR repeat-containing protein 3 OS=Homo sapiens GN=TMTC3 PE=1 SV=2	9	8.7	104.01	0	14.042	-0.862654	0.788936	0.384713	3.14102	1.32285	1.55964	+	1.18288	1.90417
Q709C8	Vacuolar protein sorting-associated protein 13C	VPS13C	sp|Q709C8|VP13C_HUMAN Vacuolar protein sorting-associated protein 13C OS=Homo sapiens GN=VPS13C PE=1 SV=1	37	11.8	422.39	0	100.75	-0.550993	-0.461939	-0.353782	-0.0382433	0.302758	0.698574	+	1.61313	0.776601
Q709F0;A0A0J9YXS1	Acyl-CoA dehydrogenase family member 11	ACAD11	sp|Q709F0|ACD11_HUMAN Acyl-CoA dehydrogenase family member 11 OS=Homo sapiens GN=ACAD11 PE=1 SV=2	4	5.1	87.282	0	5.3723	0.013498	-0.139013	-0.270974	1.05471	0.487383	0.640251	+	1.98677	0.859611
Q70UQ0	Inhibitor of nuclear factor kappa-B kinase-interacting protein	IKBIP	sp|Q70UQ0|IKIP_HUMAN Inhibitor of nuclear factor kappa-B kinase-interacting protein OS=Homo sapiens GN=IKBIP PE=1 SV=1	14	42.6	39.309	0	89.092	-2.06347	-2.12683	-1.35956	-0.585561	-1.02726	-0.279739	+	1.68789	1.2191
Q71RC2	La-related protein 4	LARP4	sp|Q71RC2|LARP4_HUMAN La-related protein 4 OS=Homo sapiens GN=LARP4 PE=1 SV=3	8	13.8	80.595	0	17.572	0.322966	0.308594	0.369159	-0.0186441	0.124461	-0.0551715	+	2.26805	-0.316692
Q71U36;Q13748;Q6PEY2	Tubulin alpha-1A chain;Tubulin alpha-3C/D chain;Tubulin alpha-3E chain	TUBA1A;TUBA3C;TUBA3E	sp|Q71U36|TBA1A_HUMAN Tubulin alpha-1A chain OS=Homo sapiens GN=TUBA1A PE=1 SV=1;sp|Q13748|TBA3C_HUMAN Tubulin alpha-3C/D chain OS=Homo sapiens GN=TUBA3C PE=1 SV=3;sp|Q6PEY2|TBA3E_HUMAN Tubulin alpha-3E chain OS=Homo sapiens GN=TUBA3E PE=1 SV=2	24	60.3	50.135	0	323.31	-0.546014	-0.594378	-0.472229	-0.2002	-0.0790818	0.0180643	+	2.46804	0.450468
Q76M96	Coiled-coil domain-containing protein 80	CCDC80	sp|Q76M96|CCD80_HUMAN Coiled-coil domain-containing protein 80 OS=Homo sapiens GN=CCDC80 PE=1 SV=1	8	11.6	108.17	0	31.895	-0.622354	-0.358066	-0.232142	0.995014	1.11843	0.242084	+	1.79387	1.18936
Q7L2E3	Putative ATP-dependent RNA helicase DHX30	DHX30	sp|Q7L2E3|DHX30_HUMAN Putative ATP-dependent RNA helicase DHX30 OS=Homo sapiens GN=DHX30 PE=1 SV=1	43	41.8	133.94	0	121.75	0.0413831	0.0519985	0.150949	-0.545972	-0.171271	-0.324907	+	1.70192	-0.428827
Q7L576	Cytoplasmic FMR1-interacting protein 1	CYFIP1	sp|Q7L576|CYFP1_HUMAN Cytoplasmic FMR1-interacting protein 1 OS=Homo sapiens GN=CYFIP1 PE=1 SV=1	36	32.4	145.18	0	186.98	-0.585366	-0.584739	-0.851652	0.0275787	0.105276	-0.248519	+	1.98524	0.635364
Q7LBR1	Charged multivesicular body protein 1b	CHMP1B	sp|Q7LBR1|CHM1B_HUMAN Charged multivesicular body protein 1b OS=Homo sapiens GN=CHMP1B PE=1 SV=1	3	12.6	22.109	0.00044893	4.2158	-0.0912947	-0.11313	-0.641154	0.684908	0.462366	0.9634	+	1.88688	0.985418
Q7Z2W4	Zinc finger CCCH-type antiviral protein 1	ZC3HAV1	sp|Q7Z2W4|ZCCHV_HUMAN Zinc finger CCCH-type antiviral protein 1 OS=Homo sapiens GN=ZC3HAV1 PE=1 SV=3	33	46.6	101.43	0	323.31	0.00302647	0.0922074	0.156397	-0.911587	-0.421844	-0.221892	+	1.34363	-0.602318
Q7Z333	Probable helicase senataxin	SETX	sp|Q7Z333|SETX_HUMAN Probable helicase senataxin OS=Homo sapiens GN=SETX PE=1 SV=4	10	4.3	302.88	0	14.479	0.141171	-0.0346479	-0.191574	1.59283	0.422986	1.19459	+	1.43284	1.09849
Q7Z392	Trafficking protein particle complex subunit 11	TRAPPC11	sp|Q7Z392|TPC11_HUMAN Trafficking protein particle complex subunit 11 OS=Homo sapiens GN=TRAPPC11 PE=1 SV=2	11	13.3	128.88	0	16.57	0.256165	-0.573553	0.0129261	1.21934	1.83984	0.161436	+	1.00533	1.17503
Q7Z3C6	Autophagy-related protein 9A	ATG9A	sp|Q7Z3C6|ATG9A_HUMAN Autophagy-related protein 9A OS=Homo sapiens GN=ATG9A PE=1 SV=3	8	13.2	94.446	0	19.683	0.141825	-0.0321231	0.265917	1.18447	1.32947	1.00935	+	2.93615	1.04922
Q7Z3E5	LisH domain-containing protein ARMC9	ARMC9	sp|Q7Z3E5|ARMC9_HUMAN LisH domain-containing protein ARMC9 OS=Homo sapiens GN=ARMC9 PE=1 SV=2	20	25.2	91.761	0	43.982	-1.4777	-2.39471	-1.7051	0.397474	-0.931976	-0.479653	+	1.47594	1.52112
Q7Z3J2	UPF0505 protein C16orf62	C16orf62	sp|Q7Z3J2|CP062_HUMAN UPF0505 protein C16orf62 OS=Homo sapiens GN=C16orf62 PE=1 SV=2	10	11.5	109.56	0	15.282	-1.046	-0.522758	-0.622221	0.708143	0.403922	0.531269	+	2.65476	1.2781
Q7Z460	CLIP-associating protein 1	CLASP1	sp|Q7Z460|CLAP1_HUMAN CLIP-associating protein 1 OS=Homo sapiens GN=CLASP1 PE=1 SV=1	29	23.9	169.45	0	77.532	-0.43152	-0.487318	-0.446069	-0.0999119	0.616169	0.751464	+	1.53017	0.877543
Q7Z4Q2	HEAT repeat-containing protein 3	HEATR3	sp|Q7Z4Q2|HEAT3_HUMAN HEAT repeat-containing protein 3 OS=Homo sapiens GN=HEATR3 PE=1 SV=2	11	19	74.582	0	26.964	-0.0311646	-0.124566	0.113034	-0.72989	-0.500851	-0.614205	+	2.48402	-0.600749
Q7Z4S6;O75037	Kinesin-like protein KIF21A	KIF21A	sp|Q7Z4S6|KI21A_HUMAN Kinesin-like protein KIF21A OS=Homo sapiens GN=KIF21A PE=1 SV=2	11	9.4	187.18	0	30.839	-0.230347	-0.0199016	-0.141605	0.823586		1.77724	+	1.53301	1.43103
Q7Z5J4	Retinoic acid-induced protein 1	RAI1	sp|Q7Z5J4|RAI1_HUMAN Retinoic acid-induced protein 1 OS=Homo sapiens GN=RAI1 PE=1 SV=2	9	6.5	203.35	0	12.542	0.489646	0.849359	0.349592		1.68158	1.07711	+	1.15304	0.81648
Q7Z6B7	SLIT-ROBO Rho GTPase-activating protein 1	SRGAP1	sp|Q7Z6B7|SRGP1_HUMAN SLIT-ROBO Rho GTPase-activating protein 1 OS=Homo sapiens GN=SRGAP1 PE=1 SV=1	9	13.1	124.26	0	18.43	-0.873503	-0.789187	0.44074	0.70832	0.383829	0.74123	+	1.0888	1.01844
Q7Z739	YTH domain-containing family protein 3	YTHDF3	sp|Q7Z739|YTHD3_HUMAN YTH domain-containing family protein 3 OS=Homo sapiens GN=YTHDF3 PE=1 SV=1	16	36.2	63.86	0	152.63	0.0985544	0.049352	0.137897	-0.41016	-0.440459	-0.0618874	+	1.49022	-0.399437
Q7Z7G8	Vacuolar protein sorting-associated protein 13B	VPS13B	sp|Q7Z7G8|VP13B_HUMAN Vacuolar protein sorting-associated protein 13B OS=Homo sapiens GN=VPS13B PE=1 SV=2	5	1.5	448.66	0.0020934	3.0878	0.508226	1.25126		4.85055	3.51008		+	1.30185	3.30057
Q86SQ0	Pleckstrin homology-like domain family B member 2	PHLDB2	sp|Q86SQ0|PHLB2_HUMAN Pleckstrin homology-like domain family B member 2 OS=Homo sapiens GN=PHLDB2 PE=1 SV=2	20	20.4	142.16	0	34.616	-0.568088	-0.344227	-0.914331	0.399663	0.520649	0.389787	+	2.44021	1.04558
Q86TI2	Dipeptidyl peptidase 9	DPP9	sp|Q86TI2|DPP9_HUMAN Dipeptidyl peptidase 9 OS=Homo sapiens GN=DPP9 PE=1 SV=3	11	15.3	98.262	0	29.527	-0.109779	-0.298797	0.0563061	0.569686	0.661658	0.753519	+	2.59895	0.779044
Q86TX2;P49753	Acyl-coenzyme A thioesterase 1;Acyl-coenzyme A thioesterase 2, mitochondrial	ACOT1;ACOT2	sp|Q86TX2|ACOT1_HUMAN Acyl-coenzyme A thioesterase 1 OS=Homo sapiens GN=ACOT1 PE=1 SV=1;sp|P49753|ACOT2_HUMAN Acyl-coenzyme A thioesterase 2, mitochondrial OS=Homo sapiens GN=ACOT2 PE=1 SV=6	10	25.7	46.277	0	46.948	0.231555	0.206393	0.0629506	0.839798	0.841812	0.750949	+	3.35641	0.643887
Q86U38	Nucleolar protein 9	NOP9	sp|Q86U38|NOP9_HUMAN Nucleolar protein 9 OS=Homo sapiens GN=NOP9 PE=1 SV=1	8	17.3	69.437	0	36.404	-0.0534189	0.123534	0.467175	1.38852	0.57056	1.07389	+	1.37246	0.831893
Q86UP2;Q9Y4F3	Kinectin	KTN1	sp|Q86UP2|KTN1_HUMAN Kinectin OS=Homo sapiens GN=KTN1 PE=1 SV=1	34	30.8	156.27	0	103.76	-1.43133	-1.19952	-0.880524	0.224534	0.0353423	0.180784	+	2.8295	1.31734
Q86UU1	Pleckstrin homology-like domain family B member 1	PHLDB1	sp|Q86UU1|PHLB1_HUMAN Pleckstrin homology-like domain family B member 1 OS=Homo sapiens GN=PHLDB1 PE=1 SV=1	39	35.7	151.16	0	279.12	-0.860138	-0.726496	-0.544224	1.09754	0.671293	0.255924	+	2.22586	1.38521
Q86VI3	Ras GTPase-activating-like protein IQGAP3	IQGAP3	sp|Q86VI3|IQGA3_HUMAN Ras GTPase-activating-like protein IQGAP3 OS=Homo sapiens GN=IQGAP3 PE=1 SV=2	32	22.6	184.7	0	98.352	-1.07361	-0.91118	-0.502853	0.235727	0.0486547	0.761796	+	1.90443	1.17794
Q86VN1	Vacuolar protein-sorting-associated protein 36	VPS36	sp|Q86VN1|VPS36_HUMAN Vacuolar protein-sorting-associated protein 36 OS=Homo sapiens GN=VPS36 PE=1 SV=1	8	24.6	43.816	0	15.803	0.0604624	-0.5391		0.788602	0.761285		+	1.1107	1.01426
Q86VS8	Protein Hook homolog 3	HOOK3	sp|Q86VS8|HOOK3_HUMAN Protein Hook homolog 3 OS=Homo sapiens GN=HOOK3 PE=1 SV=2	14	26.5	83.125	0	49.881	-0.990739	-0.746616	-0.871627	1.02269	0.0182068	-0.256494	+	1.33911	1.13113
Q86XP3	ATP-dependent RNA helicase DDX42	DDX42	sp|Q86XP3|DDX42_HUMAN ATP-dependent RNA helicase DDX42 OS=Homo sapiens GN=DDX42 PE=1 SV=1	35	52.5	102.97	0	323.31	0.0756011	0.0284277	0.196229	-0.755868	-0.616127	-0.502485	+	2.91368	-0.724913
Q86Y82	Syntaxin-12	STX12	sp|Q86Y82|STX12_HUMAN Syntaxin-12 OS=Homo sapiens GN=STX12 PE=1 SV=1	7	33.3	31.642	0	27.993	-1.11613	-0.965503	-1.21712	-0.44662	-0.134382	-0.702586	+	1.69462	0.671722
Q86YV5	Tyrosine-protein kinase SgK223	SGK223	sp|Q86YV5|SG223_HUMAN Tyrosine-protein kinase SgK223 OS=Homo sapiens GN=SGK223 PE=1 SV=4	7	6.6	149.62	0	13.007	-0.0142955	-0.0960825	-0.111524	1.34381	0.985719	1.86971	+	2.32999	1.47371
Q8IUD2;O15083	ELKS/Rab6-interacting/CAST family member 1	ERC1	sp|Q8IUD2|RB6I2_HUMAN ELKS/Rab6-interacting/CAST family member 1 OS=Homo sapiens GN=ERC1 PE=1 SV=1	15	15.1	128.08	0	23.205	-0.710071	-1.08006	-0.366764	0.875072	-0.109966	2.1776	+	1.15226	1.69987
Q8IUX7;Q8N436	Adipocyte enhancer-binding protein 1	AEBP1	sp|Q8IUX7|AEBP1_HUMAN Adipocyte enhancer-binding protein 1 OS=Homo sapiens GN=AEBP1 PE=1 SV=1	20	23.1	130.93	0	185.07	-1.71582	-1.5897	-1.75799	0.42707	0.0585243	0.91265	+	2.98483	2.15392	+
Q8IV08	Phospholipase D3	PLD3	sp|Q8IV08|PLD3_HUMAN Phospholipase D3 OS=Homo sapiens GN=PLD3 PE=1 SV=1	4	13.7	54.705	0	19.768	-0.679527	-0.41808	-0.577272	0.279887	0.175045	0.462576	+	2.79899	0.864129
Q8IVF2	Protein AHNAK2	AHNAK2	sp|Q8IVF2|AHNK2_HUMAN Protein AHNAK2 OS=Homo sapiens GN=AHNAK2 PE=1 SV=2	137	49.9	616.62	0	323.31	0.238175	0.111566	0.120352	1.63974	1.39512	1.46069	+	4.05231	1.34182
Q8IVL6	Prolyl 3-hydroxylase 3	LEPREL2	sp|Q8IVL6|P3H3_HUMAN Prolyl 3-hydroxylase 3 OS=Homo sapiens GN=P3H3 PE=1 SV=1	16	26.8	81.836	0	103.01	-1.17713	-1.17965	-1.4165	0.269033	0.0112093	-0.0495465	+	3.34931	1.33466	+
Q8IWA5	Choline transporter-like protein 2	SLC44A2	sp|Q8IWA5|CTL2_HUMAN Choline transporter-like protein 2 OS=Homo sapiens GN=SLC44A2 PE=1 SV=3	4	7.2	80.123	0	22.166	-0.442693	-0.649593	-0.454723	0.443501	0.686523	0.454808	+	3.26045	1.04395
Q8IWB7	WD repeat and FYVE domain-containing protein 1	WDFY1	sp|Q8IWB7|WDFY1_HUMAN WD repeat and FYVE domain-containing protein 1 OS=Homo sapiens GN=WDFY1 PE=1 SV=1	12	33.2	46.323	0	118	-0.438913	-0.482916	-0.262469	0.565207	0.109561	0.438932	+	2.1416	0.765999
Q8IWE2	Protein NOXP20	FAM114A1	sp|Q8IWE2|NXP20_HUMAN Protein NOXP20 OS=Homo sapiens GN=FAM114A1 PE=1 SV=2	19	42.8	60.741	0	314.75	-2.1372	-2.18718	-2.15053	-1.05661	-1.17026	-0.689381	+	2.90512	1.18622
Q8IWI9	MAX gene-associated protein	MGA	sp|Q8IWI9|MGAP_HUMAN MAX gene-associated protein OS=Homo sapiens GN=MGA PE=1 SV=3	15	7.1	331.83	0	35.645	0.2529	0.307195	0.426855	0.839557	0.66257	1.2756	+	1.46363	0.596926
Q8IWU6	Extracellular sulfatase Sulf-1	SULF1	sp|Q8IWU6|SULF1_HUMAN Extracellular sulfatase Sulf-1 OS=Homo sapiens GN=SULF1 PE=1 SV=1	13	15.3	101.03	0	36.807	-2.30258	-1.55457	-1.60946	0.0886844	-1.06824	-0.0923248	+	1.55911	1.46491	+
Q8IWV8	E3 ubiquitin-protein ligase UBR2	UBR2	sp|Q8IWV8|UBR2_HUMAN E3 ubiquitin-protein ligase UBR2 OS=Homo sapiens GN=UBR2 PE=1 SV=1	14	10.1	200.54	0	31.266	-0.280177	-0.130997	0.0546401	1.09187	0.360645	1.12895	+	1.66246	0.979334
Q8IX01	SURP and G-patch domain-containing protein 2	SUGP2	sp|Q8IX01|SUGP2_HUMAN SURP and G-patch domain-containing protein 2 OS=Homo sapiens GN=SUGP2 PE=1 SV=2	16	17.6	120.21	0	31.794	-0.0248101	0.0574155	0.106214	0.481506	0.455965	0.49057	+	3.38764	0.42974
Q8IXB1	DnaJ homolog subfamily C member 10	DNAJC10	sp|Q8IXB1|DJC10_HUMAN DnaJ homolog subfamily C member 10 OS=Homo sapiens GN=DNAJC10 PE=1 SV=2	14	19	91.079	0	61.641	-0.190783	-0.130823	-0.265553	0.137504	0.267596	0.252537	+	2.73372	0.414932
Q8IXI1	Mitochondrial Rho GTPase 2	RHOT2	sp|Q8IXI1|MIRO2_HUMAN Mitochondrial Rho GTPase 2 OS=Homo sapiens GN=RHOT2 PE=1 SV=2	10	22.8	68.117	0	24.793	-0.346151	0.233397	-0.331627	0.378179	0.692338	0.528171	+	1.49245	0.681023
Q8IXQ6	Poly [ADP-ribose] polymerase 9	PARP9	sp|Q8IXQ6|PARP9_HUMAN Poly [ADP-ribose] polymerase 9 OS=Homo sapiens GN=PARP9 PE=1 SV=2	11	17.3	96.342	0	47.77	-0.50867	-0.233057	-0.412347	0.913876	0.874443	0.353775	+	2.28951	1.09872
Q8IY17	Neuropathy target esterase	PNPLA6	sp|Q8IY17|PLPL6_HUMAN Neuropathy target esterase OS=Homo sapiens GN=PNPLA6 PE=1 SV=2	20	19.9	149.99	0	71.736	-0.321748	-0.333534	-0.28051	0.968275	0.734742	0.719841	+	3.77745	1.11955
Q8IY21	Probable ATP-dependent RNA helicase DDX60	DDX60	sp|Q8IY21|DDX60_HUMAN Probable ATP-dependent RNA helicase DDX60 OS=Homo sapiens GN=DDX60 PE=1 SV=3	19	13.3	197.85	0	35.498	-0.36762	-0.0696942	-0.407459	0.504875	0.585059	0.879784	+	2.41414	0.938164
Q8IY33	MICAL-like protein 2	MICALL2	sp|Q8IY33|MILK2_HUMAN MICAL-like protein 2 OS=Homo sapiens GN=MICALL2 PE=1 SV=1	5	8.6	97.501	0	10.357	0.132116	0.100036	-0.192859	0.58246	0.597793	0.824564	+	2.14149	0.655175
Q8IYI6	Exocyst complex component 8	EXOC8	sp|Q8IYI6|EXOC8_HUMAN Exocyst complex component 8 OS=Homo sapiens GN=EXOC8 PE=1 SV=2	14	23.3	81.798	0	33.518	-0.250886	-0.231515	-0.303971	1.68289	0.15004	0.459222	+	1.02844	1.02617
Q8IZ21	Phosphatase and actin regulator 4	PHACTR4	sp|Q8IZ21|PHAR4_HUMAN Phosphatase and actin regulator 4 OS=Homo sapiens GN=PHACTR4 PE=1 SV=1	5	10.1	78.21	0	7.1643	0.663117	0.0858326	0.133432	2.04271	0.706464	1.94718	+	1.27307	1.27133
Q8IZP0	Abl interactor 1	ABI1	sp|Q8IZP0|ABI1_HUMAN Abl interactor 1 OS=Homo sapiens GN=ABI1 PE=1 SV=4	10	23.4	55.08	0	58.579	-0.0931094	-0.336318	-0.164141	0.56881	0.409907	0.465086	+	2.85816	0.679124
Q8N122	Regulatory-associated protein of mTOR	RPTOR	sp|Q8N122|RPTOR_HUMAN Regulatory-associated protein of mTOR OS=Homo sapiens GN=RPTOR PE=1 SV=1	15	14.5	149.04	0	34.726	-0.423062	-0.0699818	0.0941009	0.867106	0.768502	0.776694	+	2.41461	0.937081
Q8N128	Protein FAM177A1	FAM177A1	sp|Q8N128|F177A_HUMAN Protein FAM177A1 OS=Homo sapiens GN=FAM177A1 PE=1 SV=1	5	34.7	23.757	0	16.388	0.0394191	-0.161218		1.14796	1.53461		+	1.63286	1.40218
Q8N357	Solute carrier family 35 member F6	SLC35F6	sp|Q8N357|S35F6_HUMAN Solute carrier family 35 member F6 OS=Homo sapiens GN=SLC35F6 PE=1 SV=1	2	7	40.214	0	5.4381	-0.946333	-0.568923	-1.0077	-0.643315	0.431676	0.304978	+	1.12092	0.872097
Q8N392	Rho GTPase-activating protein 18	ARHGAP18	sp|Q8N392|RHG18_HUMAN Rho GTPase-activating protein 18 OS=Homo sapiens GN=ARHGAP18 PE=1 SV=3	19	33.8	74.976	0	42.505	-0.916235	-1.00822	-0.771101	-0.509964	-0.0934788	-0.504141	+	1.57743	0.529324
Q8N3R9	MAGUK p55 subfamily member 5	MPP5	sp|Q8N3R9|MPP5_HUMAN MAGUK p55 subfamily member 5 OS=Homo sapiens GN=MPP5 PE=1 SV=3	8	13.6	77.293	0	10.712	0.0194884	0.0157831	0.35558	1.49779	1.84266	0.398569	+	1.16683	1.11606
Q8N3U4	Cohesin subunit SA-2	STAG2	sp|Q8N3U4|STAG2_HUMAN Cohesin subunit SA-2 OS=Homo sapiens GN=STAG2 PE=1 SV=3	18	16.8	141.32	0	36.645	-0.402207	-0.288523	-0.493946	0.0499095	0.37128	0.328377	+	2.27709	0.644747
Q8N556	Actin filament-associated protein 1	AFAP1	sp|Q8N556|AFAP1_HUMAN Actin filament-associated protein 1 OS=Homo sapiens GN=AFAP1 PE=1 SV=2	8	13.2	80.724	0	12.368	-0.617145	-0.798165	-0.692175		0.117163	1.99809	+	1.05669	1.76012
Q8N573	Oxidation resistance protein 1	OXR1	sp|Q8N573|OXR1_HUMAN Oxidation resistance protein 1 OS=Homo sapiens GN=OXR1 PE=1 SV=2	13	21.9	97.969	0	39.75	-0.0742436	-0.194807	-0.213705	0.773321	0.391438	0.853996	+	2.29863	0.833837
Q8N6M0	OTU domain-containing protein 6B	OTUD6B	sp|Q8N6M0|OTU6B_HUMAN OTU domain-containing protein 6B OS=Homo sapiens GN=OTUD6B PE=1 SV=1	5	19.1	33.812	0	86.878	0.372172	0.381948		-0.60632	-0.557518		+	3.17216	-0.958979
Q8N766	ER membrane protein complex subunit 1	EMC1	sp|Q8N766|EMC1_HUMAN ER membrane protein complex subunit 1 OS=Homo sapiens GN=EMC1 PE=1 SV=1	23	29.3	111.76	0	65.372	-0.217373	-0.282491	-0.132847	0.469782	0.217107	0.0569996	+	1.64	0.458867
Q8NBF2	NHL repeat-containing protein 2	NHLRC2	sp|Q8NBF2|NHLC2_HUMAN NHL repeat-containing protein 2 OS=Homo sapiens GN=NHLRC2 PE=1 SV=1	13	25.2	79.443	0	40.866	-0.273483	-0.354446	-0.345436	0.172359	-0.098691	0.0388575	+	1.93086	0.361964
Q8NBJ5	Procollagen galactosyltransferase 1	COLGALT1	sp|Q8NBJ5|GT251_HUMAN Procollagen galactosyltransferase 1 OS=Homo sapiens GN=COLGALT1 PE=1 SV=1	20	31.7	71.635	0	71.945	-0.45334	-0.456069	-0.323588	0.279174	0.298424	0.0097772	+	2.38306	0.606791
Q8NBJ7	Sulfatase-modifying factor 2	SUMF2	sp|Q8NBJ7|SUMF2_HUMAN Sulfatase-modifying factor 2 OS=Homo sapiens GN=SUMF2 PE=1 SV=2	8	32.9	33.843	0	43.883	-0.29956	-0.361454	-0.0866146	0.426211	0.27262	0.888772	+	1.73161	0.778411
Q8NBN3	Transmembrane protein 87A	TMEM87A	sp|Q8NBN3|TM87A_HUMAN Transmembrane protein 87A OS=Homo sapiens GN=TMEM87A PE=1 SV=3	3	7.2	63.429	0	19.134	0.00834347	-0.00372694	0.31545	0.637657	0.990955	0.439676	+	1.41287	0.58274
Q8NBX0	Saccharopine dehydrogenase-like oxidoreductase	SCCPDH	sp|Q8NBX0|SCPDL_HUMAN Saccharopine dehydrogenase-like oxidoreductase OS=Homo sapiens GN=SCCPDH PE=1 SV=1	5	14.7	47.151	0	9.3081	-0.543783	0.0107799	-0.576691	0.432104	0.718701	0.223052	+	1.59154	0.82785
Q8NC51	Plasminogen activator inhibitor 1 RNA-binding protein	SERBP1	sp|Q8NC51|PAIRB_HUMAN Plasminogen activator inhibitor 1 RNA-binding protein OS=Homo sapiens GN=SERBP1 PE=1 SV=2	22	46.1	44.965	0	276.27	-0.0959129	-0.0865381	0.00949053	-0.793282	-1.12642	-1.10104	+	2.97023	-0.949262
Q8NC56	LEM domain-containing protein 2	LEMD2	sp|Q8NC56|LEMD2_HUMAN LEM domain-containing protein 2 OS=Homo sapiens GN=LEMD2 PE=1 SV=1	10	21.5	56.974	0	36.547	-0.357529	-0.168933	-0.219908	0.432959	0.124725	0.410667	+	2.12827	0.571574
Q8ND04	Protein SMG8	SMG8	sp|Q8ND04|SMG8_HUMAN Protein SMG8 OS=Homo sapiens GN=SMG8 PE=1 SV=1	10	14.2	109.68	0	30.432	-0.224503	0.598937	0.186627	0.862194	0.691802	1.29384	+	1.20352	0.762259
Q8ND24	RING finger protein 214	RNF214	sp|Q8ND24|RN214_HUMAN RING finger protein 214 OS=Homo sapiens GN=RNF214 PE=1 SV=2	10	19.9	77.667	0	62.883	0.0123541	-0.335626	-0.119636	0.302992	0.387583	0.308943	+	1.99148	0.480809
Q8NE71	ATP-binding cassette sub-family F member 1	ABCF1	sp|Q8NE71|ABCF1_HUMAN ATP-binding cassette sub-family F member 1 OS=Homo sapiens GN=ABCF1 PE=1 SV=2	28	40.1	95.925	0	323.31	0.155361	0.0854246	0.161694	-0.943056	-0.602898	-0.336683	+	1.8978	-0.761705
Q8NE86	Calcium uniporter protein, mitochondrial	MCU	sp|Q8NE86|MCU_HUMAN Calcium uniporter protein, mitochondrial OS=Homo sapiens GN=MCU PE=1 SV=1	4	14.2	39.866	0	30.125	-0.29343	-0.311954		1.10869	2.68037		+	0.967932	2.19722
Q8NEU8	DCC-interacting protein 13-beta	APPL2	sp|Q8NEU8|DP13B_HUMAN DCC-interacting protein 13-beta OS=Homo sapiens GN=APPL2 PE=1 SV=3	24	57.1	74.493	0	171.37	-1.64187	-1.47871	-0.903306	-0.0492181	0.164014	-0.316295	+	2.07372	1.27413
Q8NEZ2	Vacuolar protein sorting-associated protein 37A	VPS37A	sp|Q8NEZ2|VP37A_HUMAN Vacuolar protein sorting-associated protein 37A OS=Homo sapiens GN=VPS37A PE=1 SV=1	4	12.1	44.314	0	10.285	-0.431579	-0.522737	-0.240793	0.0556121	0.585539	0.0835197	+	1.54307	0.639927
Q8NFC6;Q96IK1	Biorientation of chromosomes in cell division protein 1-like 1	BOD1L1	sp|Q8NFC6|BD1L1_HUMAN Biorientation of chromosomes in cell division protein 1-like 1 OS=Homo sapiens GN=BOD1L1 PE=1 SV=2	27	12.4	330.46	0	140.36	-0.0651439	-0.285829	-0.189433	0.780478	1.7321	1.38305	+	2.18153	1.47868
Q8NFV4	Alpha/beta hydrolase domain-containing protein 11	ABHD11	sp|Q8NFV4|ABHDB_HUMAN Protein ABHD11 OS=Homo sapiens GN=ABHD11 PE=1 SV=1	5	16.8	34.69	0	40.565	0.424492	0.351855		-0.0166579	-0.0606229		+	2.01104	-0.426814
Q8NFW8	N-acylneuraminate cytidylyltransferase	CMAS	sp|Q8NFW8|NEUA_HUMAN N-acylneuraminate cytidylyltransferase OS=Homo sapiens GN=CMAS PE=1 SV=2	7	19.4	48.379	0	14.987	-0.0772693	-0.1633	-0.166066	0.498761	0.947479	0.370611	+	1.8565	0.741162
Q8NHP8	Putative phospholipase B-like 2;Putative phospholipase B-like 2 32 kDa form;Putative phospholipase B-like 2 45 kDa form	PLBD2	sp|Q8NHP8|PLBL2_HUMAN Putative phospholipase B-like 2 OS=Homo sapiens GN=PLBD2 PE=1 SV=2	5	10	65.471	0	8.061	-1.14644	-0.714184	-0.757452	-0.22334		-0.316798	+	1.35037	0.602622
Q8NI27	THO complex subunit 2	THOC2	sp|Q8NI27|THOC2_HUMAN THO complex subunit 2 OS=Homo sapiens GN=THOC2 PE=1 SV=2	20	15.1	182.77	0	73.641	-0.691989	-0.36695	-0.817409	0.228603	0.224411	0.594453	+	2.23315	0.974605
Q8TAF3	WD repeat-containing protein 48	WDR48	sp|Q8TAF3|WDR48_HUMAN WD repeat-containing protein 48 OS=Homo sapiens GN=WDR48 PE=1 SV=1	5	10	76.21	0	7.5941		0.012068	0.0216219		0.553066	0.905659	+	1.25061	0.712517
Q8TAT6	Nuclear protein localization protein 4 homolog	NPLOC4	sp|Q8TAT6|NPL4_HUMAN Nuclear protein localization protein 4 homolog OS=Homo sapiens GN=NPLOC4 PE=1 SV=3	13	26.5	68.119	0	94.085	-0.266212	-0.405069	-0.518908	0.385044	-0.0586383	0.348232	+	1.75192	0.621609
Q8TB52	F-box only protein 30	FBXO30	sp|Q8TB52|FBX30_HUMAN F-box only protein 30 OS=Homo sapiens GN=FBXO30 PE=1 SV=3	3	6.6	82.303	0	7.6851	-0.311506	-0.461065		1.68908	0.609944		+	0.974098	1.5358
Q8TBA6	Golgin subfamily A member 5	GOLGA5	sp|Q8TBA6|GOGA5_HUMAN Golgin subfamily A member 5 OS=Homo sapiens GN=GOLGA5 PE=1 SV=3	18	32.8	83.023	0	77.357	-0.115394	-0.356088	-0.267114	1.21661	0.201759	0.637749	+	1.43367	0.931572
Q8TC07	TBC1 domain family member 15	TBC1D15	sp|Q8TC07|TBC15_HUMAN TBC1 domain family member 15 OS=Homo sapiens GN=TBC1D15 PE=1 SV=2	14	22.3	79.49	0	32.286	-0.724731	-0.586016	-0.464027	0.388465	-0.203867	0.753005	+	1.45384	0.904125
Q8TC12;H0YIZ8	Retinol dehydrogenase 11	RDH11	sp|Q8TC12|RDH11_HUMAN Retinol dehydrogenase 11 OS=Homo sapiens GN=RDH11 PE=1 SV=2	8	34.9	35.386	0	77.673	0.226262	0.419647	0.197991	0.758303	0.738638	0.512884	+	1.68008	0.388642
Q8TCJ2	Dolichyl-diphosphooligosaccharide--protein glycosyltransferase subunit STT3B	STT3B	sp|Q8TCJ2|STT3B_HUMAN Dolichyl-diphosphooligosaccharide--protein glycosyltransferase subunit STT3B OS=Homo sapiens GN=STT3B PE=1 SV=1	9	12	93.673	0	23.472	-0.631332	-1.0625	-1.00462	-0.547974	-0.149345	0.100843	+	1.40568	0.700662
Q8TCT9	Minor histocompatibility antigen H13	HM13	sp|Q8TCT9|HM13_HUMAN Minor histocompatibility antigen H13 OS=Homo sapiens GN=HM13 PE=1 SV=1	8	19.9	41.488	0	62.009	-0.520128	-0.747148	-0.4455	0.287354	-0.141971	1.65246	+	1.00073	1.17021
Q8TD16	Protein bicaudal D homolog 2	BICD2	sp|Q8TD16|BICD2_HUMAN Protein bicaudal D homolog 2 OS=Homo sapiens GN=BICD2 PE=1 SV=1	10	14.2	93.532	0	38.644	-0.288505	-0.207311	-0.161185	0.932968	0.068602	0.658828	+	1.3974	0.772467
Q8TDB6	E3 ubiquitin-protein ligase DTX3L	DTX3L	sp|Q8TDB6|DTX3L_HUMAN E3 ubiquitin-protein ligase DTX3L OS=Homo sapiens GN=DTX3L PE=1 SV=1	15	27.2	83.553	0	76.638	-0.467912	-0.541639	-0.505287	0.48944	-0.0106866	0.316262	+	2.18496	0.769951
Q8TDD1	ATP-dependent RNA helicase DDX54	DDX54	sp|Q8TDD1|DDX54_HUMAN ATP-dependent RNA helicase DDX54 OS=Homo sapiens GN=DDX54 PE=1 SV=2	17	23.7	98.594	0	36.387	-0.194196	-0.154843	-0.0749728	0.366028	0.294194	0.389787	+	3.38567	0.49134
Q8TDJ6	DmX-like protein 2	DMXL2	sp|Q8TDJ6|DMXL2_HUMAN DmX-like protein 2 OS=Homo sapiens GN=DMXL2 PE=1 SV=2	10	4.2	339.64	0	11.009	-0.189187	0.108357	-0.0821024	1.31921	1.56316	2.22274	+	2.46141	1.75602
Q8TDZ2	Protein-methionine sulfoxide oxidase MICAL1	MICAL1	sp|Q8TDZ2|MICA1_HUMAN Protein-methionine sulfoxide oxidase MICAL1 OS=Homo sapiens GN=MICAL1 PE=1 SV=2	26	32.5	117.87	0	77.502	-1.39498	-1.3803	-1.18295	0.14496	-0.983361	0.448372	+	1.26578	1.1894
Q8TER5	Rho guanine nucleotide exchange factor 40	ARHGEF40	sp|Q8TER5|ARH40_HUMAN Rho guanine nucleotide exchange factor 40 OS=Homo sapiens GN=ARHGEF40 PE=1 SV=3	16	15.9	164.66	0	29.91	-0.490193	-0.736845	0.100843	2.1705	0.418028	1.56169	+	1.43348	1.75881
Q8TEW0	Partitioning defective 3 homolog	PARD3	sp|Q8TEW0|PARD3_HUMAN Partitioning defective 3 homolog OS=Homo sapiens GN=PARD3 PE=1 SV=2	14	13.8	151.42	0	23.863	0.356482	0.134352	0.218843	0.845028	1.01464	2.52057	+	1.0721	1.22352
Q8TEX9	Importin-4	IPO4	sp|Q8TEX9|IPO4_HUMAN Importin-4 OS=Homo sapiens GN=IPO4 PE=1 SV=2	31	36.9	118.71	0	323.31	-0.123811	0.0475383	-0.148657	-0.524521	-0.500422	-1.0122	+	1.56347	-0.604071
Q8WU76	Sec1 family domain-containing protein 2	SCFD2	sp|Q8WU76|SCFD2_HUMAN Sec1 family domain-containing protein 2 OS=Homo sapiens GN=SCFD2 PE=1 SV=2	4	6.7	75.126	0	10.364	-0.305895	-0.789013	-0.672842	-0.323787	0.0869197	0.321466	+	1.21774	0.61745
Q8WUI4;Q9UKV0	Histone deacetylase 7	HDAC7	sp|Q8WUI4|HDAC7_HUMAN Histone deacetylase 7 OS=Homo sapiens GN=HDAC7 PE=1 SV=2	12	17.6	102.93	0	24.044	-0.671508	-0.452274	-0.514202	2.0482	0.501923	0.977903	+	1.69196	1.722
Q8WUJ3	Cell migration-inducing and hyaluronan-binding protein	CEMIP	sp|Q8WUJ3|CEMIP_HUMAN Cell migration-inducing and hyaluronan-binding protein OS=Homo sapiens GN=CEMIP PE=1 SV=2	35	33	153	0	158.61	-1.64282	-2.1196	-1.85298	0.377401	0.872553	-0.362418	+	2.3125	2.16765
Q8WUM4	Programmed cell death 6-interacting protein	PDCD6IP	sp|Q8WUM4|PDC6I_HUMAN Programmed cell death 6-interacting protein OS=Homo sapiens GN=PDCD6IP PE=1 SV=1	47	63.7	96.022	0	323.31	-0.232074	-0.274128	-0.287483	0.29772	0.239398	0.230449	+	4.37601	0.520417
Q8WUZ0	B-cell CLL/lymphoma 7 protein family member C	BCL7C	sp|Q8WUZ0|BCL7C_HUMAN B-cell CLL/lymphoma 7 protein family member C OS=Homo sapiens GN=BCL7C PE=1 SV=3	2	13.8	23.468	0	13.71	0.132511	-0.100732		-0.60154	-1.05251		+	1.09706	-0.842913
Q8WV41	Sorting nexin-33	SNX33	sp|Q8WV41|SNX33_HUMAN Sorting nexin-33 OS=Homo sapiens GN=SNX33 PE=1 SV=1	3	5.9	65.264	0	5.5321		-0.735356	-0.387865		0.26123	0.673285	+	1.20569	1.02887
Q8WVM7	Cohesin subunit SA-1	STAG1	sp|Q8WVM7|STAG1_HUMAN Cohesin subunit SA-1 OS=Homo sapiens GN=STAG1 PE=1 SV=3	14	11.3	144.43	0	11.258	-0.539058	-0.15242		0.828307	1.21891		+	1.42031	1.36934
Q8WVM8	Sec1 family domain-containing protein 1	SCFD1	sp|Q8WVM8|SCFD1_HUMAN Sec1 family domain-containing protein 1 OS=Homo sapiens GN=SCFD1 PE=1 SV=4	20	42.5	72.379	0	323.31	-0.0497406	0.00633395	-0.0506219	-0.394923	-0.399388	-0.465779	+	3.7081	-0.388687
Q8WWI1	LIM domain only protein 7	LMO7	sp|Q8WWI1|LMO7_HUMAN LIM domain only protein 7 OS=Homo sapiens GN=LMO7 PE=1 SV=3	77	48.5	192.69	0	323.31	-1.95338	-1.88374	-1.57008	-0.115707	-0.312312	0.0932897	+	3.27953	1.69082
Q8WWM7	Ataxin-2-like protein	ATXN2L	sp|Q8WWM7|ATX2L_HUMAN Ataxin-2-like protein OS=Homo sapiens GN=ATXN2L PE=1 SV=2	33	36.5	113.37	0	313.26	0.127633	0.170822	0.135929	-0.123685	-0.263335	-0.0738639	+	2.16348	-0.298423
Q8WWQ0	PH-interacting protein	PHIP	sp|Q8WWQ0|PHIP_HUMAN PH-interacting protein OS=Homo sapiens GN=PHIP PE=1 SV=2	16	12.3	206.69	0	38.053	-0.39517	-0.243694	-0.059029	0.960882	0.248413	1.21928	+	1.56587	1.04216
Q8WWY3	U4/U6 small nuclear ribonucleoprotein Prp31	PRPF31	sp|Q8WWY3|PRP31_HUMAN U4/U6 small nuclear ribonucleoprotein Prp31 OS=Homo sapiens GN=PRPF31 PE=1 SV=2	7	15.6	55.455	0	32.777	-0.123984	-0.206795	-0.202887	0.245374	0.218843	0.196859	+	3.70741	0.398247
Q8WXG6	MAP kinase-activating death domain protein	MADD	sp|Q8WXG6|MADD_HUMAN MAP kinase-activating death domain protein OS=Homo sapiens GN=MADD PE=1 SV=2	7	6.4	183.3	0	10.674	-0.209562	0.013498	0.421695	0.79776		1.56569	+	1.22852	1.10652
Q8WXH0	Nesprin-2	SYNE2	sp|Q8WXH0|SYNE2_HUMAN Nesprin-2 OS=Homo sapiens GN=SYNE2 PE=1 SV=3	42	7.2	796.43	0	74.617	-0.668432	0.116232	-0.627137	0.387693	0.328722	0.713784	+	1.43605	0.869846
Q8WXI9	Transcriptional repressor p66-beta	GATAD2B	sp|Q8WXI9|P66B_HUMAN Transcriptional repressor p66-beta OS=Homo sapiens GN=GATAD2B PE=1 SV=1	14	33.6	65.26	0	103.34	0.445727	0.253747	0.415867	-0.0491584	0.0691523	-0.124361	+	2.11197	-0.406569
Q92522	Histone H1x	H1FX	sp|Q92522|H1X_HUMAN Histone H1x OS=Homo sapiens GN=H1FX PE=1 SV=1	5	31	22.487	0	29.634	-0.559813	-0.85828	-0.757379	-0.416423	-0.205197	-0.267219	+	1.7851	0.428878
Q92530	Proteasome inhibitor PI31 subunit	PSMF1	sp|Q92530|PSMF1_HUMAN Proteasome inhibitor PI31 subunit OS=Homo sapiens GN=PSMF1 PE=1 SV=2	7	28	29.816	0	43.531	0.123931	0.0950467	0.218843	-0.296563	-0.748045	-0.637446	+	2.12993	-0.706625
Q92538	Golgi-specific brefeldin A-resistance guanine nucleotide exchange factor 1	GBF1	sp|Q92538|GBF1_HUMAN Golgi-specific brefeldin A-resistance guanine nucleotide exchange factor 1 OS=Homo sapiens GN=GBF1 PE=1 SV=2	31	23.7	206.44	0	183.74	-0.595489	-0.68973	-0.737759	0.654985	-0.00369806	0.0740944	+	1.90557	0.91612
Q92542	Nicastrin	NCSTN	sp|Q92542|NICA_HUMAN Nicastrin OS=Homo sapiens GN=NCSTN PE=1 SV=2	5	7.3	78.41	0	17.371	-0.173905	-0.163381	-0.144313	0.370722	0.423632	0.460481	+	4.52426	0.578811
Q92544	Transmembrane 9 superfamily member 4	TM9SF4	sp|Q92544|TM9S4_HUMAN Transmembrane 9 superfamily member 4 OS=Homo sapiens GN=TM9SF4 PE=1 SV=2	6	10.7	74.518	0	20.974	0.0531114	-0.081278	0.0945064	0.250477	0.659285	0.758644	+	1.50352	0.534022
Q92552	28S ribosomal protein S27, mitochondrial	MRPS27	sp|Q92552|RT27_HUMAN 28S ribosomal protein S27, mitochondrial OS=Homo sapiens GN=MRPS27 PE=1 SV=3	10	26.3	47.611	0	233.03	0.140255	-0.0388953	0.271067	0.768417	0.419107	0.642193	+	1.63178	0.485764
Q92575	UBX domain-containing protein 4	UBXN4	sp|Q92575|UBXN4_HUMAN UBX domain-containing protein 4 OS=Homo sapiens GN=UBXN4 PE=1 SV=2	5	18.1	56.777	0	54.124	-0.534266	-0.585713	-0.619049	0.345964	0.0536674	0.349252	+	2.92053	0.829304
Q92597	Protein NDRG1	NDRG1	sp|Q92597|NDRG1_HUMAN Protein NDRG1 OS=Homo sapiens GN=NDRG1 PE=1 SV=1	7	29.4	42.835	0	128.25	-0.291857	-0.305913	1.39023	4.86879	4.59854	4.29433	+	2.74207	4.32307
Q92598	Heat shock protein 105 kDa	HSPH1	sp|Q92598|HS105_HUMAN Heat shock protein 105 kDa OS=Homo sapiens GN=HSPH1 PE=1 SV=1	47	63.8	96.864	0	323.31	0.270589	0.234011	0.310224	-0.0918327	-0.0589538	-0.193173	+	2.95844	-0.386261
Q92599	Septin-8	sept.08	sp|Q92599|SEPT8_HUMAN Septin-8 OS=Homo sapiens GN=SEPT8 PE=1 SV=4	9	20.7	55.756	0	42.219	-0.00892897	-0.194988	-0.246721	0.408494	0.170053	0.268794	+	1.90735	0.43266
Q92609	TBC1 domain family member 5	TBC1D5	sp|Q92609|TBCD5_HUMAN TBC1 domain family member 5 OS=Homo sapiens GN=TBC1D5 PE=1 SV=1	9	18.2	89.003	0	30.103	-0.15266	-0.310576	-0.211264	0.577828	0.160791	0.550211	+	1.99819	0.654443
Q92625	Ankyrin repeat and SAM domain-containing protein 1A	ANKS1A	sp|Q92625|ANS1A_HUMAN Ankyrin repeat and SAM domain-containing protein 1A OS=Homo sapiens GN=ANKS1A PE=1 SV=4	16	22	123.11	0	27.339	0.366028	0.436268	0.546462	1.5474	1.72408	1.39473	+	3.27936	1.10582
Q92626	Peroxidasin homolog	PXDN	sp|Q92626|PXDN_HUMAN Peroxidasin homolog OS=Homo sapiens GN=PXDN PE=1 SV=2	27	24.9	165.27	0	108.49	-0.241509	-0.573403	-0.547194	0.771463	0.820322	1.23744	+	2.80794	1.39711	+
Q92692	Nectin-2	PVRL2	sp|Q92692|PVRL2_HUMAN Nectin-2 OS=Homo sapiens GN=PVRL2 PE=1 SV=1	6	13.6	57.741	0	10.583	-0.620157	-0.751392	-0.371087	-0.0860785	0.0219061	-0.157979	+	1.83345	0.506828
Q92747	Actin-related protein 2/3 complex subunit 1A	ARPC1A	sp|Q92747|ARC1A_HUMAN Actin-related protein 2/3 complex subunit 1A OS=Homo sapiens GN=ARPC1A PE=1 SV=2	11	27.6	41.569	0	16.524	-0.159654	-0.204532	-0.161282	0.676358	0.281075	0.578697	+	2.33985	0.687199
Q92783	Signal transducing adapter molecule 1	STAM	sp|Q92783|STAM1_HUMAN Signal transducing adapter molecule 1 OS=Homo sapiens GN=STAM PE=1 SV=3	7	15.2	59.179	0	65.475	-0.360416	-0.407823	-0.401463	0.0985544	0.249385	0.230326	+	3.51908	0.582656
Q92791	Synaptonemal complex protein SC65	LEPREL4	sp|Q92791|SC65_HUMAN Synaptonemal complex protein SC65 OS=Homo sapiens GN=P3H4 PE=1 SV=1	10	25.6	50.381	0	24.252	-0.592136	-1.05586	-0.86226	1.69537	0.482332	-0.114379	+	1.3009	1.52453
Q92797	Symplekin	SYMPK	sp|Q92797|SYMPK_HUMAN Symplekin OS=Homo sapiens GN=SYMPK PE=1 SV=2	28	30.7	141.15	0	113.42	-0.216233	-0.131582	-0.272977	0.291604	0.297485	0.182947	+	2.95365	0.464276
Q92878	DNA repair protein RAD50	RAD50	sp|Q92878|RAD50_HUMAN DNA repair protein RAD50 OS=Homo sapiens GN=RAD50 PE=1 SV=1	39	30.9	153.89	0	105.43	-1.03528	-0.897947	-1.48896	0.0354831	-0.449907	-0.101645	+	1.86947	0.968706
Q92879	CUGBP Elav-like family member 1	CELF1	sp|Q92879|CELF1_HUMAN CUGBP Elav-like family member 1 OS=Homo sapiens GN=CELF1 PE=1 SV=2	6	16.3	52.063	0	70.169	0.140124	-0.012912	0.111031	1.00727	0.317073	0.686971	+	1.34885	0.591022
Q92896	Golgi apparatus protein 1	GLG1	sp|Q92896|GSLG1_HUMAN Golgi apparatus protein 1 OS=Homo sapiens GN=GLG1 PE=1 SV=2	40	40.1	134.55	0	319.91	-1.1007	-1.36948	-1.00378	0.257493	-0.197898	0.302524	+	2.56426	1.2787
Q92945	Far upstream element-binding protein 2	KHSRP	sp|Q92945|FUBP2_HUMAN Far upstream element-binding protein 2 OS=Homo sapiens GN=KHSRP PE=1 SV=4	37	63	73.114	0	323.31	0.0739573	0.0574155	0.0453032	-0.327403	-0.168933	-0.182344	+	2.28645	-0.285119
Q92979;A0A087WWQ2	Ribosomal RNA small subunit methyltransferase NEP1	EMG1	sp|Q92979|NEP1_HUMAN Ribosomal RNA small subunit methyltransferase NEP1 OS=Homo sapiens GN=EMG1 PE=1 SV=4;tr|A0A087WWQ2|A0A087WWQ2_HUMAN Uncharacterized protein (Fragment) OS=Homo sapiens PE=4 SV=1	8	39.8	26.72	0	34.523	0.200755	0.344828		-0.341007	-0.176251		+	1.39919	-0.531421
Q93034	Cullin-5	CUL5	sp|Q93034|CUL5_HUMAN Cullin-5 OS=Homo sapiens GN=CUL5 PE=1 SV=4	12	17.2	90.954	0	63.492	-0.322632	-0.144313	-0.497384	0.560226	1.31996	0.554834	+	1.84167	1.13312
Q93050	V-type proton ATPase 116 kDa subunit a isoform 1	ATP6V0A1	sp|Q93050|VPP1_HUMAN V-type proton ATPase 116 kDa subunit a isoform 1 OS=Homo sapiens GN=ATP6V0A1 PE=1 SV=3	9	14	96.412	0	20.528	0.0501883	-0.0304424	-0.176169	0.815903	1.00669	0.967095	+	3.43284	0.982038
Q93052	Lipoma-preferred partner	LPP	sp|Q93052|LPP_HUMAN Lipoma-preferred partner OS=Homo sapiens GN=LPP PE=1 SV=1	22	52.1	65.746	0	146.37	-1.37535	-1.30354	-1.31793	-0.533639	-0.444125	-0.532282	+	4.63575	0.828925
Q93074;Q86YW9	Mediator of RNA polymerase II transcription subunit 12	MED12	sp|Q93074|MED12_HUMAN Mediator of RNA polymerase II transcription subunit 12 OS=Homo sapiens GN=MED12 PE=1 SV=4	10	7.1	243.08	0	65.623	0.0385766	-0.191541	-0.0609841	0.671656	1.87503	1.10749	+	1.64344	1.28937
Q93100	Phosphorylase b kinase regulatory subunit beta	PHKB	sp|Q93100|KPBB_HUMAN Phosphorylase b kinase regulatory subunit beta OS=Homo sapiens GN=PHKB PE=1 SV=3	5	4.9	124.88	0	5.5967	-0.196161	0.0203421	-0.162396	0.0920721	0.342213	0.341075	+	1.59201	0.371192
Q969E2	Secretory carrier-associated membrane protein 4	SCAMP4	sp|Q969E2|SCAM4_HUMAN Secretory carrier-associated membrane protein 4 OS=Homo sapiens GN=SCAMP4 PE=2 SV=1	2	10	25.728	0	13.659	0.1141	-0.0214236		1.37535	1.48661		+	2.39954	1.38464
Q969E4;Q6IPX3;Q5H9L2	Transcription elongation factor A protein-like 3;Transcription elongation factor A protein-like 6;Transcription elongation factor A protein-like 5	TCEAL3;TCEAL6;TCEAL5	sp|Q969E4|TCAL3_HUMAN Transcription elongation factor A protein-like 3 OS=Homo sapiens GN=TCEAL3 PE=1 SV=1;sp|Q6IPX3|TCAL6_HUMAN Transcription elongation factor A protein-like 6 OS=Homo sapiens GN=TCEAL6 PE=2 SV=1;sp|Q5H9L2|TCAL5_HUMAN Transcription elonga	9	47.5	22.502	0	24.86	-0.860059	-0.698155	-0.561473	-0.234788		0.0647449	+	1.53585	0.621541
Q969F9	Hermansky-Pudlak syndrome 3 protein	HPS3	sp|Q969F9|HPS3_HUMAN Hermansky-Pudlak syndrome 3 protein OS=Homo sapiens GN=HPS3 PE=1 SV=1	6	8	113.73	0	10.397	-0.250972	-0.0609239	0.0600474	1.13133	0.59684	0.551688	+	1.82003	0.843901
Q969G5	Protein kinase C delta-binding protein	PRKCDBP	sp|Q969G5|PRDBP_HUMAN Protein kinase C delta-binding protein OS=Homo sapiens GN=PRKCDBP PE=1 SV=3	9	31.4	27.701	0	100.73	-1.8137	-1.68191	-2.13353	-0.619758	-1.22546	-1.46997	+	1.26512	0.771316
Q969U7	Proteasome assembly chaperone 2	PSMG2	sp|Q969U7|PSMG2_HUMAN Proteasome assembly chaperone 2 OS=Homo sapiens GN=PSMG2 PE=1 SV=1	5	19.7	29.396	0	9.2069	0.235482	0.0950467	1.65104	-0.422849	-0.622976	-0.622221	+	1.14114	-1.21654
Q969V3	Nicalin	NCLN	sp|Q969V3|NCLN_HUMAN Nicalin OS=Homo sapiens GN=NCLN PE=1 SV=2	10	21.3	62.974	0	118.56	-0.357289	-0.434266	-0.393482	0.261591	0.269991	0.25411	+	5.07101	0.65691
Q969X1	Protein lifeguard 3	TMBIM1	sp|Q969X1|LFG3_HUMAN Protein lifeguard 3 OS=Homo sapiens GN=TMBIM1 PE=1 SV=2	1	4.5	34.607	0	11.279	0.205518	0.0712136	-0.267618	1.57337	1.15121	2.31124	+	1.98717	1.67557
Q96A33;J3QR89	Coiled-coil domain-containing protein 47	CCDC47	sp|Q96A33|CCD47_HUMAN Coiled-coil domain-containing protein 47 OS=Homo sapiens GN=CCDC47 PE=1 SV=1	14	30.8	55.873	0	59.889	0.0367495	0.00690831	0.0371714	0.344601	0.527771	0.635708	+	2.29068	0.47575
Q96AB6	Protein N-terminal asparagine amidohydrolase	NTAN1	sp|Q96AB6|NTAN1_HUMAN Protein N-terminal asparagine amidohydrolase OS=Homo sapiens GN=NTAN1 PE=1 SV=3	4	15.8	34.677	0	8.7906	-0.813575	-0.44904		0.649753	0.155361		+	1.10759	1.03386
Q96AC1	Fermitin family homolog 2	FERMT2	sp|Q96AC1|FERM2_HUMAN Fermitin family homolog 2 OS=Homo sapiens GN=FERMT2 PE=1 SV=1	29	50.4	77.86	0	240.48	-1.26039	-1.84518	-1.72175	-0.514491	-1.1666	-0.544477	+	1.453	0.867254
Q96AE4	Far upstream element-binding protein 1	FUBP1	sp|Q96AE4|FUBP1_HUMAN Far upstream element-binding protein 1 OS=Homo sapiens GN=FUBP1 PE=1 SV=3	22	41.8	67.56	0	262.14	-0.103426	-0.147442	0.0214797	-0.366894	-0.40549	-0.525912	+	2.16043	-0.356303
Q96AQ6	Pre-B-cell leukemia transcription factor-interacting protein 1	PBXIP1	sp|Q96AQ6|PBIP1_HUMAN Pre-B-cell leukemia transcription factor-interacting protein 1 OS=Homo sapiens GN=PBXIP1 PE=1 SV=1	15	23.3	80.642	0	34.274	-1.53952	-1.74067	-1.06157	0.0361869	-0.217004	0.703101	+	2.05139	1.62135
Q96AY3	Peptidyl-prolyl cis-trans isomerase FKBP10	FKBP10	sp|Q96AY3|FKB10_HUMAN Peptidyl-prolyl cis-trans isomerase FKBP10 OS=Homo sapiens GN=FKBP10 PE=1 SV=1	23	37.6	64.244	0	224.3	-2.75711	-2.73456	-3.51961	-2.07169	-1.98285	-0.104015	+	1.09988	1.61758
Q96B26	Exosome complex component RRP43	EXOSC8	sp|Q96B26|EXOS8_HUMAN Exosome complex component RRP43 OS=Homo sapiens GN=EXOSC8 PE=1 SV=1	10	47.8	30.039	0	47.152	0.135929	0.206893	0.251568	-0.364218	-0.228571	-0.236215	+	2.99106	-0.474464
Q96C19	EF-hand domain-containing protein D2	EFHD2	sp|Q96C19|EFHD2_HUMAN EF-hand domain-containing protein D2 OS=Homo sapiens GN=EFHD2 PE=1 SV=1	11	47.1	26.697	0	108.1	-0.141446	-0.235943	-0.137362	1.29854	0.853597	1.37762	+	2.90058	1.34817
Q96CM8	Acyl-CoA synthetase family member 2, mitochondrial	ACSF2	sp|Q96CM8|ACSF2_HUMAN Acyl-CoA synthetase family member 2, mitochondrial OS=Homo sapiens GN=ACSF2 PE=1 SV=2	8	17.9	68.124	0	32.68	0.528971	0.341416	0.391878	1.28066	1.25423	1.41457	+	3.55366	0.895731
Q96CV9	Optineurin	OPTN	sp|Q96CV9|OPTN_HUMAN Optineurin OS=Homo sapiens GN=OPTN PE=1 SV=2	17	31.2	65.92	0	58.521	-1.50075	-1.21243	-1.16647	-0.495064	-0.3361	-0.202887	+	2.67191	0.948534
Q96CW5	Gamma-tubulin complex component 3	TUBGCP3	sp|Q96CW5|GCP3_HUMAN Gamma-tubulin complex component 3 OS=Homo sapiens GN=TUBGCP3 PE=1 SV=2	9	12.7	103.57	0	39.763	-0.127573	-0.135206	-0.0408531	1.81889	1.67125	1.62368	+	4.97156	1.80582
Q96D15	Reticulocalbin-3	RCN3	sp|Q96D15|RCN3_HUMAN Reticulocalbin-3 OS=Homo sapiens GN=RCN3 PE=1 SV=1	9	27.1	37.493	0	160.3	-1.45573	-2.26077	-2.44552	-0.401082	-1.42465	-0.388601	+	1.34243	1.3159
Q96DM3	Uncharacterized protein C18orf8	C18orf8	sp|Q96DM3|MIC1_HUMAN Uncharacterized protein C18orf8 OS=Homo sapiens GN=C18orf8 PE=2 SV=2	3	5.5	74.974	0.00023191	4.7844		-0.241424	-0.12411		0.860446	0.604451	+	1.64095	0.915216
Q96FZ2	Embryonic stem cell-specific 5-hydroxymethylcytosine-binding protein	HMCES	sp|Q96FZ2|HMCES_HUMAN Embryonic stem cell-specific 5-hydroxymethylcytosine-binding protein OS=Homo sapiens GN=HMCES PE=1 SV=1	4	17.2	40.574	0	6.3995	0.146003	1.18967	1.03893	1.53366	3.26245	1.95836	+	1.11878	1.45996
Q96G03	Phosphoglucomutase-2	PGM2	sp|Q96G03|PGM2_HUMAN Phosphoglucomutase-2 OS=Homo sapiens GN=PGM2 PE=1 SV=4	20	33.2	68.283	0	77.722	-0.0231965	0.0236102	0.145091	0.310224	0.351628	0.413052	+	2.21776	0.3098
Q96HE7;Q86YB8	ERO1-like protein alpha	ERO1L	sp|Q96HE7|ERO1A_HUMAN ERO1-like protein alpha OS=Homo sapiens GN=ERO1A PE=1 SV=2	13	30.6	54.392	0	132.01	0.281194	0.187514	0.172231	2.52364	2.65194	2.50883	+	5.6893	2.34782
Q96HW7	Integrator complex subunit 4	INTS4	sp|Q96HW7|INT4_HUMAN Integrator complex subunit 4 OS=Homo sapiens GN=INTS4 PE=1 SV=2	9	13.6	108.17	0	16.3	0.0754641	0.149259	-0.0182058	1.39841	2.02896	0.986447	+	1.98826	1.40243
Q96I51	Williams-Beuren syndrome chromosomal region 16 protein	WBSCR16	sp|Q96I51|WBS16_HUMAN Williams-Beuren syndrome chromosomal region 16 protein OS=Homo sapiens GN=WBSCR16 PE=1 SV=2	4	13.8	49.996	0	18.446	0.110363	0.0977456	0.255199	0.778377	0.52306	0.819341	+	2.19607	0.55249
Q96I99	Succinyl-CoA ligase [GDP-forming] subunit beta, mitochondrial	SUCLG2	sp|Q96I99|SUCB2_HUMAN Succinyl-CoA ligase [GDP-forming] subunit beta, mitochondrial OS=Homo sapiens GN=SUCLG2 PE=1 SV=2	15	41.2	46.51	0	65.074	-0.0575719	-0.280405	-0.196938	0.209765	0.562572	0.188654	+	1.65211	0.498635
Q96J84	Kin of IRRE-like protein 1	KIRREL	sp|Q96J84|KIRR1_HUMAN Kin of IRRE-like protein 1 OS=Homo sapiens GN=KIRREL PE=1 SV=2	8	14.8	83.535	0	27.285	-0.774108	-0.916453		1.2844	0.668755		+	1.54089	1.82186
Q96JC1	Vam6/Vps39-like protein	VPS39	sp|Q96JC1|VPS39_HUMAN Vam6/Vps39-like protein OS=Homo sapiens GN=VPS39 PE=1 SV=2	5	9.3	101.81	0	16.41	-0.659199	-1.22742	-0.645616	0.850479	0.0432046	0.635615	+	1.92943	1.35384
Q96JG6	Coiled-coil domain-containing protein 132	CCDC132	sp|Q96JG6|VPS50_HUMAN Syndetin OS=Homo sapiens GN=VPS50 PE=1 SV=3	14	18.7	111.17	0	50.853	-0.314033	-0.172165	-0.00333645	0.427928	0.887447	0.712112	+	2.18729	0.839007
Q96JJ3	Engulfment and cell motility protein 2	ELMO2	sp|Q96JJ3|ELMO2_HUMAN Engulfment and cell motility protein 2 OS=Homo sapiens GN=ELMO2 PE=1 SV=2	15	29.4	82.614	0	56.857	-0.813322	-1.11148	-0.475816	0.0180643	-0.120341	0.723515	+	1.46372	1.00728
Q96JY6;H7C1D1	PDZ and LIM domain protein 2	PDLIM2	sp|Q96JY6|PDLI2_HUMAN PDZ and LIM domain protein 2 OS=Homo sapiens GN=PDLIM2 PE=1 SV=1	10	42.3	37.458	0	49.812	0.507008	0.414785	0.52717	1.24135	0.842375	1.5614	+	1.59287	0.732055
Q96KB5	Lymphokine-activated killer T-cell-originated protein kinase	PBK	sp|Q96KB5|TOPK_HUMAN Lymphokine-activated killer T-cell-originated protein kinase OS=Homo sapiens GN=PBK PE=1 SV=3	8	33.2	36.085	0	20.295	0.202762	0.116631	0.509341	-0.789137	-0.412673	-0.0321674	+	1.29479	-0.687571
Q96KG9	N-terminal kinase-like protein	SCYL1	sp|Q96KG9|NTKL_HUMAN N-terminal kinase-like protein OS=Homo sapiens GN=SCYL1 PE=1 SV=1	21	31.9	89.63	0	77.805	-0.482573	-0.446915	-0.397448	0.465086	-0.129134	0.25532	+	1.65771	0.639403
Q96KR1	Zinc finger RNA-binding protein	ZFR	sp|Q96KR1|ZFR_HUMAN Zinc finger RNA-binding protein OS=Homo sapiens GN=ZFR PE=1 SV=2	30	40.6	117.01	0	323.31	0.124063	0.138421	0.0688772	-0.53755	-0.505779	-0.242465	+	2.30776	-0.539052
Q96MG7	Melanoma-associated antigen G1	NDNL2	sp|Q96MG7|NSE3_HUMAN Non-structural maintenance of chromosomes element 3 homolog OS=Homo sapiens GN=NSMCE3 PE=1 SV=1	6	23	34.308	0	16.792	-0.100979	0.0299829	-0.00631836		0.311736	0.422448	+	2.03926	0.392863
Q96N66	Lysophospholipid acyltransferase 7	MBOAT7	sp|Q96N66|MBOA7_HUMAN Lysophospholipid acyltransferase 7 OS=Homo sapiens GN=MBOAT7 PE=1 SV=2	5	11.4	52.764	0	95.403	-0.500034	-0.63207	-1.1367	0.239887	0.368824	0.135009	+	2.09074	1.00417
Q96PE2	Rho guanine nucleotide exchange factor 17	ARHGEF17	sp|Q96PE2|ARHGH_HUMAN Rho guanine nucleotide exchange factor 17 OS=Homo sapiens GN=ARHGEF17 PE=1 SV=1	28	19.8	221.67	0	79.047	-0.904656	-1.26833	-0.754188	-0.192909	0.192068	-0.0863848	+	2.1124	0.946649
Q96Q11	CCA tRNA nucleotidyltransferase 1, mitochondrial	TRNT1	sp|Q96Q11|TRNT1_HUMAN CCA tRNA nucleotidyltransferase 1, mitochondrial OS=Homo sapiens GN=TRNT1 PE=1 SV=2	5	16.4	50.127	0	9.2784	-0.291468		-0.550381	0.493647		1.34738	+	1.02196	1.34144
Q96Q15;Q6P435	Serine/threonine-protein kinase SMG1	SMG1	sp|Q96Q15|SMG1_HUMAN Serine/threonine-protein kinase SMG1 OS=Homo sapiens GN=SMG1 PE=1 SV=3	21	6.6	410.5	0	24.117	-0.339309	-0.260083	-0.255632	0.698663	0.600745	1.30679	+	2.18157	1.15374
Q96QC0	Serine/threonine-protein phosphatase 1 regulatory subunit 10	PPP1R10	sp|Q96QC0|PP1RA_HUMAN Serine/threonine-protein phosphatase 1 regulatory subunit 10 OS=Homo sapiens GN=PPP1R10 PE=1 SV=1	24	30.7	99.057	0	95.885	0.29007	0.364572	0.461948	-0.308037	-0.611601	-0.615818	+	2.83544	-0.884015
Q96QD8	Sodium-coupled neutral amino acid transporter 2	SLC38A2	sp|Q96QD8|S38A2_HUMAN Sodium-coupled neutral amino acid transporter 2 OS=Homo sapiens GN=SLC38A2 PE=1 SV=2	3	10.5	56.025	0	54.762	-0.113364	0.184598	0.485942	0.544485	0.779386	0.77989	+	1.27325	0.515529
Q96QK1	Vacuolar protein sorting-associated protein 35	VPS35	sp|Q96QK1|VPS35_HUMAN Vacuolar protein sorting-associated protein 35 OS=Homo sapiens GN=VPS35 PE=1 SV=2	25	33.8	91.706	0	323.31	-0.394525	-0.404095	-0.476458	0.0352017	0.0585243	-0.176218	+	2.13497	0.397529
Q96QR8	Transcriptional activator protein Pur-beta	PURB	sp|Q96QR8|PURB_HUMAN Transcriptional activator protein Pur-beta OS=Homo sapiens GN=PURB PE=1 SV=3	6	26.9	33.24	0	54.258	0.138552	0.0807941	0.0542234	0.539035	0.391658	0.565695	+	2.62216	0.407606
Q96RL7	Vacuolar protein sorting-associated protein 13A	VPS13A	sp|Q96RL7|VP13A_HUMAN Vacuolar protein sorting-associated protein 13A OS=Homo sapiens GN=VPS13A PE=1 SV=2	7	2.7	360.27	0	15.594	-0.155309	0.194339		1.21213	1.40409		+	1.6359	1.28859
Q96RQ3	Methylcrotonoyl-CoA carboxylase subunit alpha, mitochondrial	MCCC1	sp|Q96RQ3|MCCA_HUMAN Methylcrotonoyl-CoA carboxylase subunit alpha, mitochondrial OS=Homo sapiens GN=MCCC1 PE=1 SV=3	9	22.3	80.472	0	61.543	0.328262	0.181548	0.112233	0.91976	1.03626	1.13442	+	3.12033	0.822797
Q96S97	Myeloid-associated differentiation marker	MYADM	sp|Q96S97|MYADM_HUMAN Myeloid-associated differentiation marker OS=Homo sapiens GN=MYADM PE=1 SV=2	2	10.2	35.273	0	47.512	-1.99482	-2.56192	-2.84311	-0.217793	-1.05712	-0.888835	+	2.088	1.74537
Q96SB3;Q9ULJ8	Neurabin-2	PPP1R9B	sp|Q96SB3|NEB2_HUMAN Neurabin-2 OS=Homo sapiens GN=PPP1R9B PE=1 SV=2	18	23.3	89.191	0	48.337	-0.324347	-0.391796	-0.49714	0.487486	0.119821	0.0380147	+	1.86766	0.619535
Q96SB4;Q9UPE1	SRSF protein kinase 1	SRPK1	sp|Q96SB4|SRPK1_HUMAN SRSF protein kinase 1 OS=Homo sapiens GN=SRPK1 PE=1 SV=2	15	27.6	74.324	0	100.68	0.429536	0.394404	0.158337	-0.217289	-0.226527	-0.0253385	+	1.9662	-0.483811
Q96SU4	Oxysterol-binding protein-related protein 9	OSBPL9	sp|Q96SU4|OSBL9_HUMAN Oxysterol-binding protein-related protein 9 OS=Homo sapiens GN=OSBPL9 PE=1 SV=2	11	15.5	83.184	0	23.168	-0.268556	-0.0516832	-0.0558762	0.669753	0.466027	0.890486	+	2.31334	0.800793
Q96T23	Remodeling and spacing factor 1	RSF1	sp|Q96T23|RSF1_HUMAN Remodeling and spacing factor 1 OS=Homo sapiens GN=RSF1 PE=1 SV=2	8	8.4	163.82	0	44.227	-0.459675	-0.692501	-1.09003	0.182947	0.057277	1.57623	+	1.22147	1.35289
Q96T51;Q8WXA3	RUN and FYVE domain-containing protein 1	RUFY1	sp|Q96T51|RUFY1_HUMAN RUN and FYVE domain-containing protein 1 OS=Homo sapiens GN=RUFY1 PE=1 SV=2	22	39.5	79.817	0	127.77	-0.504755	-0.340167	-0.198659	0.040121	0.0640551	0.491084	+	1.47961	0.54628
Q96TA1	Niban-like protein 1	FAM129B	sp|Q96TA1|NIBL1_HUMAN Niban-like protein 1 OS=Homo sapiens GN=FAM129B PE=1 SV=3	30	49.2	84.137	0	244.02	-1.42186	-1.30636	-1.28785	-0.143899	-0.678464	-0.576927	+	2.17275	0.872262
Q99439	Calponin-2	CNN2	sp|Q99439|CNN2_HUMAN Calponin-2 OS=Homo sapiens GN=CNN2 PE=1 SV=4	14	61.2	33.697	0	163.01	-0.823192	-0.892714	-0.847492	-1.27153	-1.54869	-1.61189	+	2.37051	-0.622904
Q99442	Translocation protein SEC62	SEC62	sp|Q99442|SEC62_HUMAN Translocation protein SEC62 OS=Homo sapiens GN=SEC62 PE=1 SV=1	4	9.5	45.861	0.00023063	4.7052	-0.466875	-0.758184	-0.0541976	-0.093017	1.41592	0.570171	+	1.03005	1.05744
Q99460	26S proteasome non-ATPase regulatory subunit 1	PSMD1	sp|Q99460|PSMD1_HUMAN 26S proteasome non-ATPase regulatory subunit 1 OS=Homo sapiens GN=PSMD1 PE=1 SV=2	46	57.9	105.84	0	323.31	-0.345436	-0.357289	-0.423178	0.0097772	0.1145	-0.028381	+	2.93858	0.407267
Q99519	Sialidase-1	NEU1	sp|Q99519|NEUR1_HUMAN Sialidase-1 OS=Homo sapiens GN=NEU1 PE=1 SV=1	4	10.4	45.467	0	8.4119	0.0768327	-0.672244	-0.386299	1.20364	0.102725	0.644225	+	1.19175	0.977433
Q99570	Phosphoinositide 3-kinase regulatory subunit 4	PIK3R4	sp|Q99570|PI3R4_HUMAN Phosphoinositide 3-kinase regulatory subunit 4 OS=Homo sapiens GN=PIK3R4 PE=1 SV=3	20	20.3	153.1	0	42.552	-0.0513692	-0.0899582	0.25411	1.5103	1.00339	0.676899	+	1.74133	1.02594
Q99613;B5ME19	Eukaryotic translation initiation factor 3 subunit C;Eukaryotic translation initiation factor 3 subunit C-like protein	EIF3C;EIF3CL	sp|Q99613|EIF3C_HUMAN Eukaryotic translation initiation factor 3 subunit C OS=Homo sapiens GN=EIF3C PE=1 SV=1;sp|B5ME19|EIFCL_HUMAN Eukaryotic translation initiation factor 3 subunit C-like protein OS=Homo sapiens GN=EIF3CL PE=3 SV=1	22	25.6	105.34	0	172.03	-2.10967	-2.09875	-2.34234	-1.30486	-0.768248	-0.456583	+	2.1717	1.34036
Q99614	Tetratricopeptide repeat protein 1	TTC1	sp|Q99614|TTC1_HUMAN Tetratricopeptide repeat protein 1 OS=Homo sapiens GN=TTC1 PE=1 SV=1	6	24	33.526	0	33.863	0.0102069	-0.0907569	0.105142	-0.372038	-0.387185	-0.267132	+	2.17158	-0.350316
Q99623	Prohibitin-2	PHB2	sp|Q99623|PHB2_HUMAN Prohibitin-2 OS=Homo sapiens GN=PHB2 PE=1 SV=2	17	53.2	33.296	0	99.165	-0.0476366	-0.0517879	0.122341	0.581978	0.784169	0.677892	+	2.92511	0.673707
Q99715	Collagen alpha-1(XII) chain	COL12A1	sp|Q99715|COCA1_HUMAN Collagen alpha-1(XII) chain OS=Homo sapiens GN=COL12A1 PE=1 SV=2	126	46	333.14	0	323.31	-2.59911	-2.54979	-2.67208	-0.788913	-1.39479	-0.646451	+	2.69734	1.66361	+
Q99798	Aconitate hydratase, mitochondrial	ACO2	sp|Q99798|ACON_HUMAN Aconitate hydratase, mitochondrial OS=Homo sapiens GN=ACO2 PE=1 SV=2	30	46.3	85.424	0	311.93	-0.207711	-0.213922	-0.324925	0.336626	0.3667	0.665938	+	2.49095	0.705274
Q99805	Transmembrane 9 superfamily member 2	TM9SF2	sp|Q99805|TM9S2_HUMAN Transmembrane 9 superfamily member 2 OS=Homo sapiens GN=TM9SF2 PE=1 SV=1	7	14.5	75.775	0	78.081	-0.190866	-0.155405	-0.54848	0.302875	0.427284	-0.0531045	+	1.28621	0.523935
Q99959	Plakophilin-2	PKP2	sp|Q99959|PKP2_HUMAN Plakophilin-2 OS=Homo sapiens GN=PKP2 PE=1 SV=2	17	25.9	97.414	0	36.375	0.454597	0.53963	0.469052	0.973942	1.27906	1.13553	+	2.65412	0.641751
Q99961;Q99962;Q99963	Endophilin-A2	SH3GL1	sp|Q99961|SH3G1_HUMAN Endophilin-A2 OS=Homo sapiens GN=SH3GL1 PE=1 SV=1	13	38.6	41.489	0	154.59	-0.941005	-1.00523	-0.790135	0.068602	-0.153687	-0.22874	+	2.74126	0.807516
Q99986	Serine/threonine-protein kinase VRK1	VRK1	sp|Q99986|VRK1_HUMAN Serine/threonine-protein kinase VRK1 OS=Homo sapiens GN=VRK1 PE=1 SV=1	9	26.8	45.476	0	36.226	0.552377	0.369718	0.517729	-0.24448	-0.208061	0.012068	+	2.51676	-0.626766
Q9BPW8	Protein NipSnap homolog 1	NIPSNAP1	sp|Q9BPW8|NIPS1_HUMAN Protein NipSnap homolog 1 OS=Homo sapiens GN=NIPSNAP1 PE=1 SV=1	4	15.5	33.31	0	7.4442	0.0219061	-0.0332004		1.17153	1.03963		+	2.386	1.11123
Q9BQE3	Tubulin alpha-1C chain	TUBA1C	sp|Q9BQE3|TBA1C_HUMAN Tubulin alpha-1C chain OS=Homo sapiens GN=TUBA1C PE=1 SV=1	24	60.1	49.895	0	210.95	-0.207528	-0.378832	-0.307484	-0.0748208	0.512682	0.231801	+	1.37628	0.521168
Q9BQK8	Phosphatidate phosphatase LPIN3	LPIN3	sp|Q9BQK8|LPIN3_HUMAN Phosphatidate phosphatase LPIN3 OS=Homo sapiens GN=LPIN3 PE=1 SV=3	3	4.5	93.613	0	5.9423	0.160533	0.279055	0.158725	1.00303	0.538637	0.701327	+	1.74398	0.548226
Q9BQS8	FYVE and coiled-coil domain-containing protein 1	FYCO1	sp|Q9BQS8|FYCO1_HUMAN FYVE and coiled-coil domain-containing protein 1 OS=Homo sapiens GN=FYCO1 PE=1 SV=3	36	31.5	166.98	0	170.4	-1.75745	-1.50635	-1.06323	0.724476	0.0453032	0.476952	+	2.55036	1.85792
Q9BRK3	Matrix-remodeling-associated protein 8	MXRA8	sp|Q9BRK3|MXRA8_HUMAN Matrix-remodeling-associated protein 8 OS=Homo sapiens GN=MXRA8 PE=1 SV=1	7	15.4	49.131	0	10.538	-2.62033	-1.78002	-0.921117	0.420294	0.277032	0.209141	+	1.86287	2.07598
Q9BRZ2	E3 ubiquitin-protein ligase TRIM56	TRIM56	sp|Q9BRZ2|TRI56_HUMAN E3 ubiquitin-protein ligase TRIM56 OS=Homo sapiens GN=TRIM56 PE=1 SV=3	14	27.2	81.487	0	43.352	-0.0783504	0.0881415	0.173383	0.608904	0.926303	0.580531	+	2.07429	0.644188
Q9BS26	Endoplasmic reticulum resident protein 44	ERP44	sp|Q9BS26|ERP44_HUMAN Endoplasmic reticulum resident protein 44 OS=Homo sapiens GN=ERP44 PE=1 SV=1	10	24.9	46.971	0	155.57	-0.192596	-0.175534	-0.337667	0.226632	0.217727	0.421371	+	2.47197	0.523842
Q9BS40	Latexin	LXN	sp|Q9BS40|LXN_HUMAN Latexin OS=Homo sapiens GN=LXN PE=1 SV=2	6	44.1	25.75	0	13.338	-3.2776	-3.43395		-2.02392	-0.751295		+	1.03747	1.96817
Q9BTU6;E9PAM4	Phosphatidylinositol 4-kinase type 2-alpha	PI4K2A	sp|Q9BTU6|P4K2A_HUMAN Phosphatidylinositol 4-kinase type 2-alpha OS=Homo sapiens GN=PI4K2A PE=1 SV=1;tr|E9PAM4|E9PAM4_HUMAN Uncharacterized protein OS=Homo sapiens PE=4 SV=1	6	21.5	54.022	0	18.952	-0.279529		-0.567318	0.720016		1.16588	+	1.44729	1.36637
Q9BU23	Lipase maturation factor 2	LMF2	sp|Q9BU23|LMF2_HUMAN Lipase maturation factor 2 OS=Homo sapiens GN=LMF2 PE=1 SV=2	5	8.3	79.697	0	100.97	-1.26976	-1.42291	-1.30789	-0.468092	0.898711	-0.764935	+	1.11733	1.22208
Q9BUF5	Tubulin beta-6 chain	TUBB6	sp|Q9BUF5|TBB6_HUMAN Tubulin beta-6 chain OS=Homo sapiens GN=TUBB6 PE=1 SV=1	19	49.1	49.857	0	268.05	-1.30358	-1.19753	-1.22874	-0.697453	-0.363123	-0.475475	+	2.6799	0.731267
Q9BUL8	Programmed cell death protein 10	PDCD10	sp|Q9BUL8|PDC10_HUMAN Programmed cell death protein 10 OS=Homo sapiens GN=PDCD10 PE=1 SV=1	3	14.2	24.701	0	7.5834	0.131589	0.15549		3.50259	3.43723		+	3.96097	3.32637
Q9BUQ8	Probable ATP-dependent RNA helicase DDX23	DDX23	sp|Q9BUQ8|DDX23_HUMAN Probable ATP-dependent RNA helicase DDX23 OS=Homo sapiens GN=DDX23 PE=1 SV=3	15	21.6	95.581	0	20.342	-1.35875	-1.6407	-1.47995	0.0698396	-0.274721	-0.208728	+	3.27585	1.35527
Q9BV38	WD repeat-containing protein 18	WDR18	sp|Q9BV38|WDR18_HUMAN WD repeat-containing protein 18 OS=Homo sapiens GN=WDR18 PE=1 SV=2	6	14.4	47.405	0	19.887	-0.0358306	-0.216049	0.244035	0.57918	0.291957	0.856388	+	1.2862	0.578457
Q9BVG4	Protein PBDC1	PBDC1	sp|Q9BVG4|PBDC1_HUMAN Protein PBDC1 OS=Homo sapiens GN=PBDC1 PE=1 SV=1	7	27.5	26.056	0	38.21	0.0683268	0.0408223	0.401412	-0.197765	-0.668065	-0.50906	+	1.59832	-0.628484
Q9BVG9	Phosphatidylserine synthase 2	PTDSS2	sp|Q9BVG9|PTSS2_HUMAN Phosphatidylserine synthase 2 OS=Homo sapiens GN=PTDSS2 PE=1 SV=1	3	9.2	56.252	0	10.116	-0.208428	-0.0344411		0.794603	1.8204		+	0.954983	1.42894
Q9BVJ6;Q5TAP6	U3 small nucleolar RNA-associated protein 14 homolog A	UTP14A	sp|Q9BVJ6|UT14A_HUMAN U3 small nucleolar RNA-associated protein 14 homolog A OS=Homo sapiens GN=UTP14A PE=1 SV=1	19	31.4	87.977	0	74.342	0.192952	0.171335	0.246104	-0.107415	-0.244446	-0.200001	+	2.96068	-0.387417
Q9BVK6	Transmembrane emp24 domain-containing protein 9	TMED9	sp|Q9BVK6|TMED9_HUMAN Transmembrane emp24 domain-containing protein 9 OS=Homo sapiens GN=TMED9 PE=1 SV=2	4	25.1	27.277	0	63.313	-0.807553	-0.721397		0.0440444	0.013355		+	2.4805	0.793175
Q9BVL4	Selenoprotein O	SELO	sp|Q9BVL4|SELO_HUMAN Selenoprotein O OS=Homo sapiens GN=SELO PE=2 SV=3	6	17.2	73.488	0	20.778	0.466027	0.172103	0.200504	1.08957	0.860923	1.00482	+	2.44706	0.70556
Q9BVP2	Guanine nucleotide-binding protein-like 3	GNL3	sp|Q9BVP2|GNL3_HUMAN Guanine nucleotide-binding protein-like 3 OS=Homo sapiens GN=GNL3 PE=1 SV=2	15	33	61.992	0	133.7	0.2949	0.201634	0.325962	-1.03012	-0.611755	-0.150465	+	1.56202	-0.871611
Q9BW60	Elongation of very long chain fatty acids protein 1	ELOVL1	sp|Q9BW60|ELOV1_HUMAN Elongation of very long chain fatty acids protein 1 OS=Homo sapiens GN=ELOVL1 PE=1 SV=1	3	14	32.662	0	33.963	-0.360935	-0.327928	-0.571943	-0.0369402	0.221073	0.727616	+	1.42112	0.724185
Q9BWD1	Acetyl-CoA acetyltransferase, cytosolic	ACAT2	sp|Q9BWD1|THIC_HUMAN Acetyl-CoA acetyltransferase, cytosolic OS=Homo sapiens GN=ACAT2 PE=1 SV=2	14	57.2	41.35	0	111.74	0.0381553	0.190931	0.222557	-0.366448	-0.289457	-0.479331	+	2.58177	-0.52896
Q9BWH6	RNA polymerase II-associated protein 1	RPAP1	sp|Q9BWH6|RPAP1_HUMAN RNA polymerase II-associated protein 1 OS=Homo sapiens GN=RPAP1 PE=1 SV=3	13	13.1	152.75	0	37.459	0.0366088	0.293606	0.202261	1.22793	1.28706	0.69323	+	1.9279	0.891913
Q9BWM7	Sideroflexin-3	SFXN3	sp|Q9BWM7|SFXN3_HUMAN Sideroflexin-3 OS=Homo sapiens GN=SFXN3 PE=1 SV=2	10	40.6	35.978	0	71.867	-0.875063	-0.849778	-0.890573	0.723165	0.231432	0.219958	+	2.79309	1.26332
Q9BX95	Sphingosine-1-phosphate phosphatase 1	SGPP1	sp|Q9BX95|SGPP1_HUMAN Sphingosine-1-phosphate phosphatase 1 OS=Homo sapiens GN=SGPP1 PE=1 SV=2	3	7.3	49.107	0.0034872	2.8308	-0.222296	-0.249514	-0.324925	0.0930192	0.298189	0.767994	+	1.4934	0.651979
Q9BXB4	Oxysterol-binding protein-related protein 11	OSBPL11	sp|Q9BXB4|OSB11_HUMAN Oxysterol-binding protein-related protein 11 OS=Homo sapiens GN=OSBPL11 PE=1 SV=2	9	22.6	83.642	0	12.279	0.0582473	0.0204844	0.0440444	-0.639332	-0.917597	-0.398969	+	2.00243	-0.692892
Q9BXP5	Serrate RNA effector molecule homolog	SRRT	sp|Q9BXP5|SRRT_HUMAN Serrate RNA effector molecule homolog OS=Homo sapiens GN=SRRT PE=1 SV=1	32	36	100.67	0	255.95	0.0875986	0.00934718	-0.0292347	-1.00139	-0.761922	-0.959374	+	3.47475	-0.930131
Q9BXY0	Protein MAK16 homolog	MAK16	sp|Q9BXY0|MAK16_HUMAN Protein MAK16 homolog OS=Homo sapiens GN=MAK16 PE=1 SV=2	5	17.7	35.368	0	16.362	0.0136409	-0.192563	0.487795	-0.751247	-0.476077	-1.30889	+	1.3944	-0.948364
Q9BY44	Eukaryotic translation initiation factor 2A;Eukaryotic translation initiation factor 2A, N-terminally processed	EIF2A	sp|Q9BY44|EIF2A_HUMAN Eukaryotic translation initiation factor 2A OS=Homo sapiens GN=EIF2A PE=1 SV=3	21	45.1	64.989	0	97.168	0.0621218	-0.137568	-0.029058	-0.777863	-0.737302	-0.289175	+	1.56238	-0.566612
Q9BYK8	Helicase with zinc finger domain 2	HELZ2	sp|Q9BYK8|HELZ2_HUMAN Helicase with zinc finger domain 2 OS=Homo sapiens GN=HELZ2 PE=1 SV=6	26	14	294.65	0	52.439	-0.465998	-0.446148	-0.482553	1.31104	0.781737	0.393965	+	2.08329	1.29381
Q9BYW2	Histone-lysine N-methyltransferase SETD2	SETD2	sp|Q9BYW2|SETD2_HUMAN Histone-lysine N-methyltransferase SETD2 OS=Homo sapiens GN=SETD2 PE=1 SV=3	8	3.7	287.59	0	12.723	-0.0387175		0.259664	3.31111		2.23419	+	1.38365	2.66218
Q9BYX2	TBC1 domain family member 2A	TBC1D2	sp|Q9BYX2|TBD2A_HUMAN TBC1 domain family member 2A OS=Homo sapiens GN=TBC1D2 PE=1 SV=3	13	19.3	105.41	0	42.223	-0.607331	-0.3698	-0.580245	-0.0686952	0.308128	0.290896	+	2.07382	0.695902
Q9BYX4	Interferon-induced helicase C domain-containing protein 1	IFIH1	sp|Q9BYX4|IFIH1_HUMAN Interferon-induced helicase C domain-containing protein 1 OS=Homo sapiens GN=IFIH1 PE=1 SV=3	13	13.3	116.69	0	24.413	-0.285741	-0.32858	0.0097772	0.371392	0.62368	0.481919	+	2.23834	0.693845
Q9BZE4	Nucleolar GTP-binding protein 1	GTPBP4	sp|Q9BZE4|NOG1_HUMAN Nucleolar GTP-binding protein 1 OS=Homo sapiens GN=GTPBP4 PE=1 SV=3	20	35.3	73.964	0	74.087	0.105678	0.116764	0.286408	-0.486307	-0.336027	-0.408091	+	2.87009	-0.579758
Q9BZE9	Tether containing UBX domain for GLUT4	ASPSCR1	sp|Q9BZE9|ASPC1_HUMAN Tether containing UBX domain for GLUT4 OS=Homo sapiens GN=ASPSCR1 PE=1 SV=1	13	39.8	60.182	0	61.422	-0.00190562	-0.0910641	-0.306216	0.792272	0.169155	0.471448	+	1.41294	0.610687
Q9BZF1	Oxysterol-binding protein-related protein 8	OSBPL8	sp|Q9BZF1|OSBL8_HUMAN Oxysterol-binding protein-related protein 8 OS=Homo sapiens GN=OSBPL8 PE=1 SV=3	11	18.4	101.19	0	80.324	-0.958729	-0.804829	-0.720232	0.543793	0.387252	0.491699	+	4.00321	1.30218
Q9BZF9	Uveal autoantigen with coiled-coil domains and ankyrin repeats	UACA	sp|Q9BZF9|UACA_HUMAN Uveal autoantigen with coiled-coil domains and ankyrin repeats OS=Homo sapiens GN=UACA PE=1 SV=2	23	18.1	162.5	0	45.878	-1.77665	-0.757282	-0.721278		0.577828	0.924328	+	1.53828	1.83615
Q9BZH6	WD repeat-containing protein 11	WDR11	sp|Q9BZH6|WDR11_HUMAN WD repeat-containing protein 11 OS=Homo sapiens GN=WDR11 PE=1 SV=1	20	21.8	136.68	0	56.676	0.0216219	0.0533895	-0.0661856	0.573568	0.366364	0.331934	+	2.13824	0.421014
Q9BZL4	Protein phosphatase 1 regulatory subunit 12C	PPP1R12C	sp|Q9BZL4|PP12C_HUMAN Protein phosphatase 1 regulatory subunit 12C OS=Homo sapiens GN=PPP1R12C PE=1 SV=1	11	22.6	84.88	0	46.629	-0.330157	-0.464067	-0.466875	0.594931	1.36205	1.12783	+	2.47862	1.44864
Q9BZQ8	Protein Niban	FAM129A	sp|Q9BZQ8|NIBAN_HUMAN Protein Niban OS=Homo sapiens GN=FAM129A PE=1 SV=1	14	16.9	103.13	0	69.285	-0.490112	-0.545382	-0.72824	0.299831	-0.273221	0.187768	+	1.59551	0.65937
Q9BZZ5	Apoptosis inhibitor 5	API5	sp|Q9BZZ5|API5_HUMAN Apoptosis inhibitor 5 OS=Homo sapiens GN=API5 PE=1 SV=3	15	33.2	59.004	0	92.843	-0.0977025	-0.0244725	0.0119249	-0.753945	-0.67761	-0.221354	+	1.41397	-0.51422
Q9C0B1	Alpha-ketoglutarate-dependent dioxygenase FTO	FTO	sp|Q9C0B1|FTO_HUMAN Alpha-ketoglutarate-dependent dioxygenase FTO OS=Homo sapiens GN=FTO PE=1 SV=3	11	22	58.281	0	20.962	-0.0179428	-0.252724	-0.0116026	0.80587	0.453122	0.259664	+	1.5494	0.600309
Q9C0C2	182 kDa tankyrase-1-binding protein	TNKS1BP1	sp|Q9C0C2|TB182_HUMAN 182 kDa tankyrase-1-binding protein OS=Homo sapiens GN=TNKS1BP1 PE=1 SV=4	77	66.7	181.79	0	323.31	-0.219556	-0.244805	-0.211682	0.621899	0.461424	0.629473	+	3.85669	0.79628
Q9C0D5	Protein TANC1	TANC1	sp|Q9C0D5|TANC1_HUMAN Protein TANC1 OS=Homo sapiens GN=TANC1 PE=1 SV=3	24	17.8	202.22	0	34.566	0.393746	0.410667	0.316262	1.39873	0.615228	1.42562	+	1.35157	0.772969
Q9C0E2	Exportin-4	XPO4	sp|Q9C0E2|XPO4_HUMAN Exportin-4 OS=Homo sapiens GN=XPO4 PE=1 SV=2	11	13.6	130.14	0	16.403	-0.00695607	-0.249273	-0.315864	0.618802	0.392647	0.486766	+	2.41796	0.690103
Q9C0E8	Protein lunapark	LNP	sp|Q9C0E8|LNP_HUMAN Protein lunapark OS=Homo sapiens GN=LNP PE=1 SV=2	5	12.6	47.739	0	12.24	-0.603161	-0.765033	-0.555291	0.421695	0.38405	0.102725	+	2.86454	0.943985
Q9C0H2	Protein tweety homolog 3	TTYH3	sp|Q9C0H2|TTYH3_HUMAN Protein tweety homolog 3 OS=Homo sapiens GN=TTYH3 PE=1 SV=3	5	9.8	57.544	0	6.369		-1.47021	-0.690661		0.697151	0.778797	+	1.36206	1.81841
Q9GZT8	NIF3-like protein 1	NIF3L1	sp|Q9GZT8|NIF3L_HUMAN NIF3-like protein 1 OS=Homo sapiens GN=NIF3L1 PE=1 SV=2	6	20.7	41.968	0	9.1759	0.246834	0.0882773	-0.0619024	0.489646	1.46336	1.97442	+	1.28486	1.21807
Q9GZT9	Egl nine homolog 1	EGLN1	sp|Q9GZT9|EGLN1_HUMAN Egl nine homolog 1 OS=Homo sapiens GN=EGLN1 PE=1 SV=1	4	13.6	46.02	0	9.0668	0.00173014		0.490159	1.58981		1.32106	+	1.30782	1.20949	+
Q9H0D6	5-3 exoribonuclease 2	XRN2	sp|Q9H0D6|XRN2_HUMAN 5-3 exoribonuclease 2 OS=Homo sapiens GN=XRN2 PE=1 SV=1	30	39.2	108.58	0	123.4	0.16954	0.297015	0.166844	-0.202157	-0.147745	-0.18871	+	2.97863	-0.39067
Q9H0H0	Integrator complex subunit 2	INTS2	sp|Q9H0H0|INT2_HUMAN Integrator complex subunit 2 OS=Homo sapiens GN=INTS2 PE=1 SV=2	6	6.2	134.32	0	11.292		-0.330719	-0.0812322		0.701948	0.489337	+	1.40504	0.801618
Q9H0H5	Rac GTPase-activating protein 1	RACGAP1	sp|Q9H0H5|RGAP1_HUMAN Rac GTPase-activating protein 1 OS=Homo sapiens GN=RACGAP1 PE=1 SV=1	19	35	71.026	0	37.6	0.207393	0.213129	0.39846	0.720979	0.556601	0.541217	+	1.76133	0.333272
Q9H0P0	Cytosolic 5-nucleotidase 3A	NT5C3A	sp|Q9H0P0|5NT3A_HUMAN Cytosolic 5-nucleotidase 3A OS=Homo sapiens GN=NT5C3A PE=1 SV=3	9	32.4	37.948	0	20.166	0.429321	0.410341		-0.214106	0.0282862		+	1.28502	-0.512741
Q9H0U3	Magnesium transporter protein 1	MAGT1	sp|Q9H0U3|MAGT1_HUMAN Magnesium transporter protein 1 OS=Homo sapiens GN=MAGT1 PE=1 SV=1	3	8.1	38.036	0	7.423	-1.0657		-1.18876	0.272382		0.545771	+	2.02748	1.53631
Q9H1B7	Interferon regulatory factor 2-binding protein-like	IRF2BPL	sp|Q9H1B7|I2BPL_HUMAN Interferon regulatory factor 2-binding protein-like OS=Homo sapiens GN=IRF2BPL PE=1 SV=1	13	24.2	82.658	0	32.743	-0.0613002	0.0270125	0.122341	0.830499	0.90889	0.721854	+	3.32116	0.791063
Q9H1D9	DNA-directed RNA polymerase III subunit RPC6	POLR3F	sp|Q9H1D9|RPC6_HUMAN DNA-directed RNA polymerase III subunit RPC6 OS=Homo sapiens GN=POLR3F PE=1 SV=1	2	8.2	35.684	0.00022957	4.5908	0.476537	0.473839		1.43946	1.01557		+	1.14863	0.752328
Q9H1H9	Kinesin-like protein KIF13A	KIF13A	sp|Q9H1H9|KI13A_HUMAN Kinesin-like protein KIF13A OS=Homo sapiens GN=KIF13A PE=1 SV=2	16	10.9	202.31	0	42.44	-0.212049	-0.00871128	-0.0750336	1.42895	1.07676	1.34852	+	3.4593	1.38334
Q9H1I8	Activating signal cointegrator 1 complex subunit 2	ASCC2	sp|Q9H1I8|ASCC2_HUMAN Activating signal cointegrator 1 complex subunit 2 OS=Homo sapiens GN=ASCC2 PE=1 SV=3	9	18.4	86.359	0	12.802	-0.416269		-0.255598	1.61814		1.37496	+	2.20304	1.83248
Q9H1K0	Rabenosyn-5	RBSN	sp|Q9H1K0|RBNS5_HUMAN Rabenosyn-5 OS=Homo sapiens GN=RBSN PE=1 SV=2	4	6.1	88.869	0	5.5483	0.0177795	-0.0185711		1.83451	2.32729		+	1.86013	2.08129
Q9H1Y0	Autophagy protein 5	ATG5	sp|Q9H1Y0|ATG5_HUMAN Autophagy protein 5 OS=Homo sapiens GN=ATG5 PE=1 SV=2	5	22.9	32.447	0	11.102	-0.407938		0.249627	1.39704		1.41289	+	1.3395	1.48412
Q9H2K8	Serine/threonine-protein kinase TAO3	TAOK3	sp|Q9H2K8|TAOK3_HUMAN Serine/threonine-protein kinase TAO3 OS=Homo sapiens GN=TAOK3 PE=1 SV=2	17	22.6	105.4	0	55.164	-0.726639	-0.911804	-1.16576	1.0397	-0.379113	-0.349364	+	1.00444	1.03847
Q9H330	Transmembrane protein 245	TMEM245	sp|Q9H330|TM245_HUMAN Transmembrane protein 245 OS=Homo sapiens GN=TMEM245 PE=1 SV=2	3	4.5	100.94	0	12.07	-0.386864	-0.412597	-0.73135	0.412077	-0.00471089	0.318461	+	1.95842	0.752213
Q9H444;P59074;Q96CF2	Charged multivesicular body protein 4b	CHMP4B	sp|Q9H444|CHM4B_HUMAN Charged multivesicular body protein 4b OS=Homo sapiens GN=CHMP4B PE=1 SV=1	8	33.9	24.95	0	98.143	0.064469	0.0308304	0.06226	0.579277	0.432746	0.634872	+	2.89958	0.496445
Q9H4M9	EH domain-containing protein 1	EHD1	sp|Q9H4M9|EHD1_HUMAN EH domain-containing protein 1 OS=Homo sapiens GN=EHD1 PE=1 SV=2	20	44.8	60.626	0	137.28	-0.910149	-0.873662	-0.865201	-0.515171	-0.555185	-0.113411	+	1.58252	0.488415
Q9H501	ESF1 homolog	ESF1	sp|Q9H501|ESF1_HUMAN ESF1 homolog OS=Homo sapiens GN=ESF1 PE=1 SV=1	9	12.2	98.795	0	40.702	-0.873397	-1.08421	-0.824852	0.131721	0.160533	0.308477	+	3.51142	1.12773
Q9H6S0	Probable ATP-dependent RNA helicase YTHDC2	YTHDC2	sp|Q9H6S0|YTDC2_HUMAN Probable ATP-dependent RNA helicase YTHDC2 OS=Homo sapiens GN=YTHDC2 PE=1 SV=2	15	13.3	160.25	0	41.231	0.0639171	0.0384361	0.143785	1.03379	0.811307	0.604641	+	2.34131	0.734534
Q9H7D0	Dedicator of cytokinesis protein 5	DOCK5	sp|Q9H7D0|DOCK5_HUMAN Dedicator of cytokinesis protein 5 OS=Homo sapiens GN=DOCK5 PE=1 SV=3	28	18.7	215.31	0	50.205	-0.0686346	-0.568409	-0.689474	0.391658	0.765789	0.822281	+	2.03977	1.10208
Q9H832	Ubiquitin-conjugating enzyme E2 Z	UBE2Z	sp|Q9H832|UBE2Z_HUMAN Ubiquitin-conjugating enzyme E2 Z OS=Homo sapiens GN=UBE2Z PE=1 SV=2	9	25.1	38.21	0	19.892	-0.078457	-0.112771	-0.151907	0.14104	0.461005	0.368265	+	1.96423	0.437815
Q9H936;Q9H1K4	Mitochondrial glutamate carrier 1	SLC25A22	sp|Q9H936|GHC1_HUMAN Mitochondrial glutamate carrier 1 OS=Homo sapiens GN=SLC25A22 PE=1 SV=1	9	35.3	34.47	0	75.944	0.0100636	0.067501	0.148739	0.558855	0.696973	0.590913	+	3.13181	0.540146
Q9H9B4	Sideroflexin-1	SFXN1	sp|Q9H9B4|SFXN1_HUMAN Sideroflexin-1 OS=Homo sapiens GN=SFXN1 PE=1 SV=4	14	57.5	35.619	0	66.725	-0.0456697	-0.050129	-0.0301919	0.469886	0.862828	0.491904	+	2.15451	0.650203
Q9H9E3	Conserved oligomeric Golgi complex subunit 4	COG4	sp|Q9H9E3|COG4_HUMAN Conserved oligomeric Golgi complex subunit 4 OS=Homo sapiens GN=COG4 PE=1 SV=3	8	12.2	89.082	0	14.546	-0.24226	-0.325792	-0.0369994	0.976144	0.368042	0.885809	+	1.98024	0.945015
Q9H9P8	L-2-hydroxyglutarate dehydrogenase, mitochondrial	L2HGDH	sp|Q9H9P8|L2HDH_HUMAN L-2-hydroxyglutarate dehydrogenase, mitochondrial OS=Homo sapiens GN=L2HGDH PE=1 SV=3	4	10.6	50.315	0	8.9814		0.426426	0.327687		1.09545	1.26123	+	1.84804	0.801284
Q9H9Y6	DNA-directed RNA polymerase I subunit RPA2	POLR1B	sp|Q9H9Y6|RPA2_HUMAN DNA-directed RNA polymerase I subunit RPA2 OS=Homo sapiens GN=POLR1B PE=1 SV=2	15	14.4	128.23	0	27.325	0.174151	0.383829	0.29337	1.10225	1.02297	1.06157	+	3.55799	0.778482
Q9HA64	Ketosamine-3-kinase	FN3KRP	sp|Q9HA64|KT3K_HUMAN Ketosamine-3-kinase OS=Homo sapiens GN=FN3KRP PE=1 SV=2	6	21	34.412	0	9.696	-0.153463	-0.179792	0.113701	0.361768	0.414244	0.620586	+	1.93023	0.538718
Q9HA77	Probable cysteine--tRNA ligase, mitochondrial	CARS2	sp|Q9HA77|SYCM_HUMAN Probable cysteine--tRNA ligase, mitochondrial OS=Homo sapiens GN=CARS2 PE=1 SV=1	11	22	62.223	0	19.327	0.0112093	0.0745054	-0.0602919	0.691355	1.04656	0.366364	+	1.58831	0.692953
Q9HAS0	Protein Njmu-R1	C17orf75	sp|Q9HAS0|NJMU_HUMAN Protein Njmu-R1 OS=Homo sapiens GN=C17orf75 PE=1 SV=2	3	11.1	44.621	0	7.282		-0.406235	-0.24696		0.339594	0.695459	+	1.30616	0.844124
Q9HAU0	Pleckstrin homology domain-containing family A member 5	PLEKHA5	sp|Q9HAU0|PKHA5_HUMAN Pleckstrin homology domain-containing family A member 5 OS=Homo sapiens GN=PLEKHA5 PE=1 SV=1	26	32.4	127.46	0	90.772	0.265917	0.4654	0.273934	0.843984	0.605874	0.720804	+	1.82817	0.38847
Q9HAU5	Regulator of nonsense transcripts 2	UPF2	sp|Q9HAU5|RENT2_HUMAN Regulator of nonsense transcripts 2 OS=Homo sapiens GN=UPF2 PE=1 SV=1	17	17.7	147.81	0	31.092	-0.189582	-0.692805		0.869556	1.93919		+	1.05026	1.84557
Q9HB21	Pleckstrin homology domain-containing family A member 1	PLEKHA1	sp|Q9HB21|PKHA1_HUMAN Pleckstrin homology domain-containing family A member 1 OS=Homo sapiens GN=PLEKHA1 PE=1 SV=2	5	11.9	45.553	0	10.115	0.622368	0.575796		1.63031	1.16896		+	1.12722	0.800555
Q9HB90;Q9NQL2	Ras-related GTP-binding protein C;Ras-related GTP-binding protein D	RRAGC;RRAGD	sp|Q9HB90|RRAGC_HUMAN Ras-related GTP-binding protein C OS=Homo sapiens GN=RRAGC PE=1 SV=1;sp|Q9NQL2|RRAGD_HUMAN Ras-related GTP-binding protein D OS=Homo sapiens GN=RRAGD PE=1 SV=1	5	15.3	44.223	0	12.805	-0.105753	-0.372916	-0.396954	0.582652	0.593497	1.22293	+	2.03731	1.09157
Q9HBL0	Tensin-1	TNS1	sp|Q9HBL0|TENS1_HUMAN Tensin-1 OS=Homo sapiens GN=TNS1 PE=1 SV=2	39	36.9	185.7	0	323.31	-1.27209	-1.98074	-2.13448	-0.578392	-0.311041	-0.00710107	+	2.05911	1.49692
Q9HC07	Transmembrane protein 165	TMEM165	sp|Q9HC07|TM165_HUMAN Transmembrane protein 165 OS=Homo sapiens GN=TMEM165 PE=1 SV=1	4	19.4	34.905	0	61.844	-0.514367	-0.134065	-0.762461	0.323082	0.201885	0.569783	+	1.76783	0.835214
Q9HC52	Chromobox protein homolog 8	CBX8	sp|Q9HC52|CBX8_HUMAN Chromobox protein homolog 8 OS=Homo sapiens GN=CBX8 PE=1 SV=3	5	17.7	43.395	0	9.0814	0.310573	0.0654344	0.247442	1.03041		0.812211	+	1.97246	0.713492
Q9HCE1	Putative helicase MOV-10	MOV10	sp|Q9HCE1|MOV10_HUMAN Putative helicase MOV-10 OS=Homo sapiens GN=MOV10 PE=1 SV=2	28	32.4	113.67	0	136.41	-1.09499	-0.850194	-0.623354	-0.0647666	-0.352105	0.0924781	+	1.78185	0.748048
Q9HCU0	Endosialin	CD248	sp|Q9HCU0|CD248_HUMAN Endosialin OS=Homo sapiens GN=CD248 PE=1 SV=1	13	22.9	80.858	0	43.714	-1.77547	-2.09332	-2.00283	-0.247971	-1.12315	-0.361676	+	2.04657	1.37961
Q9HD20	Manganese-transporting ATPase 13A1	ATP13A1	sp|Q9HD20|AT131_HUMAN Manganese-transporting ATPase 13A1 OS=Homo sapiens GN=ATP13A1 PE=1 SV=2	21	22.1	132.95	0	54.034	-0.357862	-0.48459	-0.552855	0.514703	0.564915	0.61504	+	4.05822	1.02999
Q9HD45	Transmembrane 9 superfamily member 3	TM9SF3	sp|Q9HD45|TM9S3_HUMAN Transmembrane 9 superfamily member 3 OS=Homo sapiens GN=TM9SF3 PE=1 SV=2	5	9.3	67.887	0	21.095	-0.314266	-0.377088	-0.23226	1.80215	0.997039	0.351741	+	1.49157	1.35818
Q9HDC9	Adipocyte plasma membrane-associated protein	APMAP	sp|Q9HDC9|APMAP_HUMAN Adipocyte plasma membrane-associated protein OS=Homo sapiens GN=APMAP PE=1 SV=2	12	27.6	46.48	0	52.535	-0.241305	-0.228233	-0.38513	0.287591	0.463309	0.573278	+	2.76576	0.726281
Q9NP61	ADP-ribosylation factor GTPase-activating protein 3	ARFGAP3	sp|Q9NP61|ARFG3_HUMAN ADP-ribosylation factor GTPase-activating protein 3 OS=Homo sapiens GN=ARFGAP3 PE=1 SV=1	14	31.2	56.928	0	42.229	-0.993666	-0.752388	-0.830716	0.0426443	0.435842	1.38642	+	1.66373	1.48056
Q9NPD8	Ubiquitin-conjugating enzyme E2 T	UBE2T	sp|Q9NPD8|UBE2T_HUMAN Ubiquitin-conjugating enzyme E2 T OS=Homo sapiens GN=UBE2T PE=1 SV=1	5	31.5	22.521	0	9.101	0.458907	0.42417		-0.900422	-0.42283		+	1.35637	-1.10316
Q9NPF5	DNA methyltransferase 1-associated protein 1	DMAP1	sp|Q9NPF5|DMAP1_HUMAN DNA methyltransferase 1-associated protein 1 OS=Homo sapiens GN=DMAP1 PE=1 SV=1	4	12.8	52.992	0	9.8469	-0.0463399	-0.0349435	0.148739	0.840443	0.614663	0.345056	+	1.67738	0.577569
Q9NPQ8;Q9NVN3	Synembryn-A	RIC8A	sp|Q9NPQ8|RIC8A_HUMAN Synembryn-A OS=Homo sapiens GN=RIC8A PE=1 SV=3	9	19.8	59.709	0	30.12	-0.163737	-0.278619	-0.404535	0.680774	0.128953	1.03513	+	1.52002	0.89725
Q9NQ48	Leucine zipper transcription factor-like protein 1	LZTFL1	sp|Q9NQ48|LZTL1_HUMAN Leucine zipper transcription factor-like protein 1 OS=Homo sapiens GN=LZTFL1 PE=1 SV=1	8	30.1	34.592	0	71.368	0.0662615	-0.313603	-0.340733	0.402504	0.149389	0.336969	+	1.50149	0.492312
Q9NQR4	Omega-amidase NIT2	NIT2	sp|Q9NQR4|NIT2_HUMAN Omega-amidase NIT2 OS=Homo sapiens GN=NIT2 PE=1 SV=1	12	54.3	30.608	0	99.381	0.108223	0.0765591	0.00475299	0.349705	0.343692	0.53665	+	2.10394	0.346837
Q9NQX3	Gephyrin;Molybdopterin adenylyltransferase;Molybdopterin molybdenumtransferase	GPHN	sp|Q9NQX3|GEPH_HUMAN Gephyrin OS=Homo sapiens GN=GPHN PE=1 SV=1	15	24.5	79.748	0	37.477	0.398022	0.369606	0.248413	0.00575919	-0.369259	-0.040037	+	1.69425	-0.473193
Q9NR19	Acetyl-coenzyme A synthetase, cytoplasmic	ACSS2	sp|Q9NR19|ACSA_HUMAN Acetyl-coenzyme A synthetase, cytoplasmic OS=Homo sapiens GN=ACSS2 PE=1 SV=1	17	22.1	78.579	0	85.24	0.197865	0.302524	0.129481	-0.042754	-0.135681	-0.37372	+	1.62759	-0.394008
Q9NR30	Nucleolar RNA helicase 2	DDX21	sp|Q9NR30|DDX21_HUMAN Nucleolar RNA helicase 2 OS=Homo sapiens GN=DDX21 PE=1 SV=5	41	54.9	87.343	0	323.31	0.330788	0.336855	0.426962	-0.309377	-0.390831	-0.380465	+	4.25204	-0.725093
Q9NR99	Matrix-remodeling-associated protein 5	MXRA5	sp|Q9NR99|MXRA5_HUMAN Matrix-remodeling-associated protein 5 OS=Homo sapiens GN=MXRA5 PE=2 SV=3	46	19.5	312.15	0	202.92	-1.17919	-1.16123	-0.841844	1.23511	-0.075444	0.878372	+	1.89232	1.7401	+
Q9NRF8	CTP synthase 2	CTPS2	sp|Q9NRF8|PYRG2_HUMAN CTP synthase 2 OS=Homo sapiens GN=CTPS2 PE=1 SV=1	9	22.4	65.677	0	19.149	0.0594937	0.0699771	0.015212	0.657731	0.467071	0.391548	+	2.31503	0.457222
Q9NRL2	Bromodomain adjacent to zinc finger domain protein 1A	BAZ1A	sp|Q9NRL2|BAZ1A_HUMAN Bromodomain adjacent to zinc finger domain protein 1A OS=Homo sapiens GN=BAZ1A PE=1 SV=2	16	14.1	178.7	0	69.096	-0.620889	-0.616636	-0.439735	1.03808	1.37646	1.41851	+	3.77987	1.83677
Q9NRP0	Oligosaccharyltransferase complex subunit OSTC	OSTC	sp|Q9NRP0|OSTC_HUMAN Oligosaccharyltransferase complex subunit OSTC OS=Homo sapiens GN=OSTC PE=1 SV=1	1	8.1	16.829	0	40.414	-0.272576	-0.367937	-0.737615	0.430285	0.389897	0.597126	+	2.41035	0.931812
Q9NRR5	Ubiquilin-4	UBQLN4	sp|Q9NRR5|UBQL4_HUMAN Ubiquilin-4 OS=Homo sapiens GN=UBQLN4 PE=1 SV=2	11	25.5	63.852	0	98.178	0.200504	0.140909	0.116365	-0.0185857	-0.395359	-0.412347	+	1.51132	-0.428024
Q9NRX5	Serine incorporator 1	SERINC1	sp|Q9NRX5|SERC1_HUMAN Serine incorporator 1 OS=Homo sapiens GN=SERINC1 PE=1 SV=1	3	9.3	50.494	0	14.273	-0.760895	-0.806922	-0.263335	-0.100716	0.548239	0.679154	+	1.53019	0.985943
Q9NRZ9	Lymphoid-specific helicase	HELLS	sp|Q9NRZ9|HELLS_HUMAN Lymphoid-specific helicase OS=Homo sapiens GN=HELLS PE=1 SV=1	8	11	97.073	0	13.06	0.371503	0.17479	0.40806		1.23082	1.09261	+	2.37419	0.843598
Q9NSE4	Isoleucine--tRNA ligase, mitochondrial	IARS2	sp|Q9NSE4|SYIM_HUMAN Isoleucine--tRNA ligase, mitochondrial OS=Homo sapiens GN=IARS2 PE=1 SV=2	28	31.9	113.79	0	224.17	0.145091	0.162339	0.141171	0.568519	0.652142	0.539233	+	3.65328	0.437098
Q9NSK0	Kinesin light chain 4	KLC4	sp|Q9NSK0|KLC4_HUMAN Kinesin light chain 4 OS=Homo sapiens GN=KLC4 PE=1 SV=3	12	20.5	68.639	0	20.276	-0.334444	-0.430101	0.958286	1.87102	2.2649	1.12783	+	1.41039	1.69
Q9NSV4	Protein diaphanous homolog 3	DIAPH3	sp|Q9NSV4|DIAP3_HUMAN Protein diaphanous homolog 3 OS=Homo sapiens GN=DIAPH3 PE=1 SV=4	9	9.2	136.92	0	19.919	-0.688009	-0.480096	-0.813119	0.432853	0.486148	0.666757	+	3.23233	1.18899
Q9NT62	Ubiquitin-like-conjugating enzyme ATG3	ATG3	sp|Q9NT62|ATG3_HUMAN Ubiquitin-like-conjugating enzyme ATG3 OS=Homo sapiens GN=ATG3 PE=1 SV=1	7	22.3	35.864	0	23.096	-0.257442	-0.112303	-0.0392066	-0.624399	-0.96601	-0.890091	+	2.3209	-0.690516
Q9NTI5	Sister chromatid cohesion protein PDS5 homolog B	PDS5B	sp|Q9NTI5|PDS5B_HUMAN Sister chromatid cohesion protein PDS5 homolog B OS=Homo sapiens GN=PDS5B PE=1 SV=1	26	21.1	164.67	0	73.649	-0.495593	-0.470989	-0.660863	0.864969	0.324811	0.317188	+	2.26586	1.0448
Q9NTJ3	Structural maintenance of chromosomes protein 4	SMC4	sp|Q9NTJ3|SMC4_HUMAN Structural maintenance of chromosomes protein 4 OS=Homo sapiens GN=SMC4 PE=1 SV=2	36	30.6	147.18	0	97.934	-1.04624	-0.917543	-1.16637	0.536749	-0.167815	0.466653	+	2.3066	1.32191
Q9NTJ5	Phosphatidylinositide phosphatase SAC1	SACM1L	sp|Q9NTJ5|SAC1_HUMAN Phosphatidylinositide phosphatase SAC1 OS=Homo sapiens GN=SACM1L PE=1 SV=2	13	21.3	66.966	0	22.929	-0.175957	-0.263386	-0.318488	0.505078	0.471864	0.699196	+	3.22941	0.811323
Q9NUQ3	Gamma-taxilin	TXLNG	sp|Q9NUQ3|TXLNG_HUMAN Gamma-taxilin OS=Homo sapiens GN=TXLNG PE=1 SV=2	11	23.3	60.585	0	13.581	-0.11821	-0.613586	-0.398227		0.640991	0.933195	+	1.90893	1.16377
Q9NUQ7	Ufm1-specific protease 2	UFSP2	sp|Q9NUQ7|UFSP2_HUMAN Ufm1-specific protease 2 OS=Homo sapiens GN=UFSP2 PE=1 SV=3	3	8.5	53.261	0	20.783	-0.663602	-0.432124	-0.508096	0.991681	-0.00242579	-0.0720126	+	1.12837	0.840355
Q9NUY8	TBC1 domain family member 23	TBC1D23	sp|Q9NUY8|TBC23_HUMAN TBC1 domain family member 23 OS=Homo sapiens GN=TBC1D23 PE=1 SV=3	7	13.2	78.321	0	11.931	-0.274651	-0.441909		0.853197	0.268913		+	1.02646	0.919335
Q9NVC6	Mediator of RNA polymerase II transcription subunit 17	MED17	sp|Q9NVC6|MED17_HUMAN Mediator of RNA polymerase II transcription subunit 17 OS=Homo sapiens GN=MED17 PE=1 SV=2	7	17.2	72.889	0	11.819	-0.113707	-0.0102797	0.196985	1.543	0.765365	0.750092	+	1.63864	0.995153
Q9NVD7	Alpha-parvin	PARVA	sp|Q9NVD7|PARVA_HUMAN Alpha-parvin OS=Homo sapiens GN=PARVA PE=1 SV=1	6	18.3	42.243	0	112.32	-0.778457	-1.38236	-1.33606	0.367818	-0.428954	-0.44134	+	1.40671	0.998136
Q9NVE7	Pantothenate kinase 4	PANK4	sp|Q9NVE7|PANK4_HUMAN Pantothenate kinase 4 OS=Homo sapiens GN=PANK4 PE=1 SV=1	10	18	85.99	0	29.759	-0.448784	-0.268313	-0.187477	0.532965	0.384713	0.414569	+	2.94469	0.745607
Q9NVH0	Exonuclease 3-5 domain-containing protein 2	EXD2	sp|Q9NVH0|EXD2_HUMAN Exonuclease 3-5 domain-containing protein 2 OS=Homo sapiens GN=EXD2 PE=1 SV=2	11	22.7	70.352	0	39.287	0.10608	0.340049	0.107152	0.742524	0.710702	0.534062	+	2.03736	0.478002
Q9NVI7	ATPase family AAA domain-containing protein 3A	ATAD3A	sp|Q9NVI7|ATD3A_HUMAN ATPase family AAA domain-containing protein 3A OS=Homo sapiens GN=ATAD3A PE=1 SV=2	22	39.1	71.368	0	114.28	-0.123827	-0.116082	-0.0327133	0.198117	0.422233	0.217479	+	2.05742	0.37015
Q9NVP1	ATP-dependent RNA helicase DDX18	DDX18	sp|Q9NVP1|DDX18_HUMAN ATP-dependent RNA helicase DDX18 OS=Homo sapiens GN=DDX18 PE=1 SV=2	17	28.7	75.406	0	67.639	0.230695	0.211386	0.30906	-0.00436351	0.0238941	0.0150693	+	2.81567	-0.238847
Q9NW15	Anoctamin-10	ANO10	sp|Q9NW15|ANO10_HUMAN Anoctamin-10 OS=Homo sapiens GN=ANO10 PE=1 SV=2	7	12.1	76.328	0	45.424	-0.67512	-0.454427	0.0287106	0.974456	1.08352	0.709996	+	2.26613	1.2896
Q9NX20	39S ribosomal protein L16, mitochondrial	MRPL16	sp|Q9NX20|RM16_HUMAN 39S ribosomal protein L16, mitochondrial OS=Homo sapiens GN=MRPL16 PE=1 SV=1	5	23.5	28.449	0	18.816	0.166201	0.0347792		0.521151	0.514299		+	1.62015	0.417235
Q9NX46	Poly(ADP-ribose) glycohydrolase ARH3	ADPRHL2	sp|Q9NX46|ARHL2_HUMAN Poly(ADP-ribose) glycohydrolase ARH3 OS=Homo sapiens GN=ADPRHL2 PE=1 SV=1	10	39.7	38.946	0	71.359	0.040121	0.0529723	-0.0205015	0.225522	0.528671	0.430285	+	1.80079	0.370629
Q9NX63	MICOS complex subunit MIC19	CHCHD3	sp|Q9NX63|MIC19_HUMAN MICOS complex subunit MIC19 OS=Homo sapiens GN=CHCHD3 PE=1 SV=1	7	28.6	26.152	0	35.295	0.144308	0.195852	0.0301242	0.558855	0.618145	0.721766	+	2.76319	0.509494
Q9NXD2	Myotubularin-related protein 10	MTMR10	sp|Q9NXD2|MTMRA_HUMAN Myotubularin-related protein 10 OS=Homo sapiens GN=MTMR10 PE=1 SV=3	3	6.2	88.272	0.00043792	3.7613	-0.7393	-0.75251		0.0816123	-0.117427		+	1.73855	0.727997
Q9NXV6	CDKN2A-interacting protein	CDKN2AIP	sp|Q9NXV6|CARF_HUMAN CDKN2A-interacting protein OS=Homo sapiens GN=CDKN2AIP PE=1 SV=3	14	32.8	61.124	0	79.165	-0.32572	-0.132878	-0.0187318	1.11896	0.404358	0.839637	+	1.85707	0.946761
Q9NY61	Protein AATF	AATF	sp|Q9NY61|AATF_HUMAN Protein AATF OS=Homo sapiens GN=AATF PE=1 SV=1	9	23.6	63.132	0	63.108	0.266876	0.250477	0.0772429	-1.0265	-0.456029	-0.245386	+	1.48743	-0.77417
Q9NYL9;P28289	Tropomodulin-3	TMOD3	sp|Q9NYL9|TMOD3_HUMAN Tropomodulin-3 OS=Homo sapiens GN=TMOD3 PE=1 SV=1	16	55.1	39.594	0	89.974	-0.00707212	-0.066367	0.170566	0.479438	0.465713	0.388134	+	2.23772	0.412053
Q9NZ56	Formin-2	FMN2	sp|Q9NZ56|FMN2_HUMAN Formin-2 OS=Homo sapiens GN=FMN2 PE=1 SV=4	12	11.3	180.1	0	61.044	-1.44273	-1.30358	-1.35638		0.0230425	1.57821	+	1.47273	2.16819
Q9NZD8	Maspardin	SPG21	sp|Q9NZD8|SPG21_HUMAN Maspardin OS=Homo sapiens GN=SPG21 PE=1 SV=1	4	14.6	34.96	0	6.6802	-0.296793	-0.418658		3.03407	3.10365		+	3.37777	3.42659
Q9NZL9	Methionine adenosyltransferase 2 subunit beta	MAT2B	sp|Q9NZL9|MAT2B_HUMAN Methionine adenosyltransferase 2 subunit beta OS=Homo sapiens GN=MAT2B PE=1 SV=1	10	38.3	37.551	0	86.418	0.091666	0.0501883	0.261952	-0.964038	-0.898834	-0.406656	+	2.04809	-0.891112
Q9NZM1;REV__P24752	Myoferlin	MYOF	sp|Q9NZM1|MYOF_HUMAN Myoferlin OS=Homo sapiens GN=MYOF PE=1 SV=1	89	46.9	234.71	0	323.31	-1.01733	-1.03118	-1.17997	-0.41085	-0.47343	-0.758111	+	1.94822	0.528696
Q9NZN4	EH domain-containing protein 2	EHD2	sp|Q9NZN4|EHD2_HUMAN EH domain-containing protein 2 OS=Homo sapiens GN=EHD2 PE=1 SV=2	24	48.3	61.161	0	104.62	-2.04014	-2.08694	-1.75054	-0.655172	-0.0461164	-1.33643	+	1.52603	1.27997
Q9NZN5	Rho guanine nucleotide exchange factor 12	ARHGEF12	sp|Q9NZN5|ARHGC_HUMAN Rho guanine nucleotide exchange factor 12 OS=Homo sapiens GN=ARHGEF12 PE=1 SV=1	23	22	173.23	0	89.662	0.120617	-0.049024	0.208268	1.20458	0.616264	0.807932	+	1.84346	0.782971
Q9NZT2	Opioid growth factor receptor	OGFR	sp|Q9NZT2|OGFR_HUMAN Opioid growth factor receptor OS=Homo sapiens GN=OGFR PE=1 SV=3	12	27.3	73.324	0	134.32	0.135404	0.0900404	0.10017	0.762136	0.618709	0.730314	+	3.70109	0.595181
Q9NZU5	LIM and cysteine-rich domains protein 1	LMCD1	sp|Q9NZU5|LMCD1_HUMAN LIM and cysteine-rich domains protein 1 OS=Homo sapiens GN=LMCD1 PE=1 SV=1	14	41.1	40.832	0	87.234	-1.29467	-0.95772		0.245617	1.21425		+	1.1639	1.85613
Q9P016	Thymocyte nuclear protein 1	THYN1	sp|Q9P016|THYN1_HUMAN Thymocyte nuclear protein 1 OS=Homo sapiens GN=THYN1 PE=1 SV=1	6	27.6	25.697	0	7.7293	-0.171937	-0.210646		0.213378	0.377735		+	1.5409	0.486848
Q9P035	Very-long-chain (3R)-3-hydroxyacyl-CoA dehydratase 3	HACD3	sp|Q9P035|HACD3_HUMAN Very-long-chain (3R)-3-hydroxyacyl-CoA dehydratase 3 OS=Homo sapiens GN=HACD3 PE=1 SV=2	7	24	43.159	0	30.101	-0.213588	-0.175468	-0.16025	0.869319	1.2979	1.19755	+	3.25132	1.30469
Q9P0J1	[Pyruvate dehydrogenase [acetyl-transferring]]-phosphatase 1, mitochondrial	PDP1	sp|Q9P0J1|PDP1_HUMAN [Pyruvate dehydrogenase [acetyl-transferring]]-phosphatase 1, mitochondrial OS=Homo sapiens GN=PDP1 PE=1 SV=3	5	12.1	61.053	0	11.357	-0.165596	0.0169242	0.141171	0.926455	0.691087	1.60374	+	1.69668	1.07626
Q9P0K7	Ankycorbin	RAI14	sp|Q9P0K7|RAI14_HUMAN Ankycorbin OS=Homo sapiens GN=RAI14 PE=1 SV=2	31	36.5	110.04	0	107.15	-2.05134	-2.01124	-1.03372	0.882604	0.154972	0.0727232	+	2.10027	2.06886
Q9P0M6	Core histone macro-H2A.2	H2AFY2	sp|Q9P0M6|H2AW_HUMAN Core histone macro-H2A.2 OS=Homo sapiens GN=H2AFY2 PE=1 SV=3	10	35.2	40.058	0	32.548	0.20964	0.161178	0.346531	1.1825	0.769349	0.82432	+	2.08512	0.686273
Q9P0V3	SH3 domain-binding protein 4	SH3BP4	sp|Q9P0V3|SH3B4_HUMAN SH3 domain-binding protein 4 OS=Homo sapiens GN=SH3BP4 PE=1 SV=1	12	16	107.49	0	14.884	0.489543	-0.445264	-0.164496	2.63819	1.86362	0.124857	+	0.932733	1.5823
Q9P260	LisH domain and HEAT repeat-containing protein KIAA1468	KIAA1468	sp|Q9P260|K1468_HUMAN LisH domain and HEAT repeat-containing protein KIAA1468 OS=Homo sapiens GN=KIAA1468 PE=1 SV=2	20	24.2	134.63	0	50.108	-0.278846	-0.384565	-0.345473	0.391218	0.377735	-0.15975	+	1.3686	0.539362
Q9P265;Q14689	Disco-interacting protein 2 homolog B	DIP2B	sp|Q9P265|DIP2B_HUMAN Disco-interacting protein 2 homolog B OS=Homo sapiens GN=DIP2B PE=1 SV=3	15	11.4	171.49	0	40.354	-0.319406	-0.301106	-0.427557	1.33274	0.737341	0.652601	+	2.3506	1.25692
Q9P289	Serine/threonine-protein kinase 26	STK26	sp|Q9P289|STK26_HUMAN Serine/threonine-protein kinase 26 OS=Homo sapiens GN=STK26 PE=1 SV=2	10	23.8	46.528	0	19.708	-0.45502	0.130799	0.323658	1.08909	0.630499	0.430927	+	1.10695	0.717027
Q9P2D3	HEAT repeat-containing protein 5B	HEATR5B	sp|Q9P2D3|HTR5B_HUMAN HEAT repeat-containing protein 5B OS=Homo sapiens GN=HEATR5B PE=1 SV=2	15	10.1	224.3	0	44.109	-0.272524	0.0701146	0.10165	1.8031	1.32095	1.72923	+	2.99881	1.65135
Q9P2E3	NFX1-type zinc finger-containing protein 1	ZNFX1	sp|Q9P2E3|ZNFX1_HUMAN NFX1-type zinc finger-containing protein 1 OS=Homo sapiens GN=ZNFX1 PE=2 SV=2	21	13.1	220.22	0	40.43	-0.239294	-0.126376	0.264236	0.281312	0.80033	0.769179	+	1.34106	0.650752
Q9P2I0	Cleavage and polyadenylation specificity factor subunit 2	CPSF2	sp|Q9P2I0|CPSF2_HUMAN Cleavage and polyadenylation specificity factor subunit 2 OS=Homo sapiens GN=CPSF2 PE=1 SV=2	10	16.6	88.486	0	36.483	0.145482	0.00460933	0.135666	0.514703	0.35242	0.500598	+	2.19481	0.360654
Q9P2K8	Eukaryotic translation initiation factor 2-alpha kinase 4	EIF2AK4	sp|Q9P2K8|E2AK4_HUMAN eIF-2-alpha kinase GCN2 OS=Homo sapiens GN=EIF2AK4 PE=1 SV=3	27	18.5	186.91	0	46.882	-0.634487	-0.52338	-0.284528	0.334225	0.409038	0.807355	+	2.28989	0.997671
Q9P2N5;U3KPZ7	RNA-binding protein 27	RBM27	sp|Q9P2N5|RBM27_HUMAN RNA-binding protein 27 OS=Homo sapiens GN=RBM27 PE=1 SV=2;tr|U3KPZ7|U3KPZ7_HUMAN Uncharacterized protein OS=Homo sapiens PE=4 SV=1	20	25.9	118.72	0	46.038	0.0727232	0.129217	0.00719549	-0.248742	-0.447898	-0.324491	+	2.42119	-0.410089
Q9UBC2	Epidermal growth factor receptor substrate 15-like 1	EPS15L1	sp|Q9UBC2|EP15R_HUMAN Epidermal growth factor receptor substrate 15-like 1 OS=Homo sapiens GN=EPS15L1 PE=1 SV=1	17	25	94.254	0	58.742	0.0501883	-0.081049	-0.129734	0.444773	0.279412	0.329066	+	2.29178	0.404615
Q9UBG0	C-type mannose receptor 2	MRC2	sp|Q9UBG0|MRC2_HUMAN C-type mannose receptor 2 OS=Homo sapiens GN=MRC2 PE=1 SV=2	31	25.6	166.67	0	323.31	-2.18679	-2.89196	-2.18988	-0.186016	-0.147745	-0.0582626	+	3.1901	2.2922
Q9UBM7	7-dehydrocholesterol reductase	DHCR7	sp|Q9UBM7|DHCR7_HUMAN 7-dehydrocholesterol reductase OS=Homo sapiens GN=DHCR7 PE=1 SV=1	7	16.2	54.489	0	65.952	0.0758749	0.137504	-0.218682	0.764091	0.697062	0.665393	+	2.47617	0.710617
Q9UBP9	PTB domain-containing engulfment adapter protein 1	GULP1	sp|Q9UBP9|GULP1_HUMAN PTB domain-containing engulfment adapter protein 1 OS=Homo sapiens GN=GULP1 PE=1 SV=1	4	15.5	34.49	0	9.8112	-2.95333	-2.70821		-0.0285576	-1.50828		+	0.955843	2.06235
Q9UBV2	Protein sel-1 homolog 1	SEL1L	sp|Q9UBV2|SE1L1_HUMAN Protein sel-1 homolog 1 OS=Homo sapiens GN=SEL1L PE=1 SV=3	13	24.7	88.754	0	36.528	-0.281491	-0.220883	0.305095	1.12002	0.41045	0.8614	+	1.43964	0.86305
Q9UDT6	CAP-Gly domain-containing linker protein 2	CLIP2	sp|Q9UDT6|CLIP2_HUMAN CAP-Gly domain-containing linker protein 2 OS=Homo sapiens GN=CLIP2 PE=1 SV=1	10	12.1	115.84	0	22.893	-1.63017	-1.9962	-1.0482	0.651224	-0.602328	0.576087	+	1.6424	1.76652
Q9UDY2	Tight junction protein ZO-2	TJP2	sp|Q9UDY2|ZO2_HUMAN Tight junction protein ZO-2 OS=Homo sapiens GN=TJP2 PE=1 SV=2	31	28.8	133.96	0	77.919	-0.638501	-0.920052	-0.150897	0.338567	0.211012	-0.207178	+	1.15426	0.683951
Q9UEW8	STE20/SPS1-related proline-alanine-rich protein kinase	STK39	sp|Q9UEW8|STK39_HUMAN STE20/SPS1-related proline-alanine-rich protein kinase OS=Homo sapiens GN=STK39 PE=1 SV=3	9	26.4	59.473	0	8.8653	-0.3166	0.267716	-0.445853	1.42782	0.483983	3.10791	+	1.08273	1.83815
Q9UEY8	Gamma-adducin	ADD3	sp|Q9UEY8|ADDG_HUMAN Gamma-adducin OS=Homo sapiens GN=ADD3 PE=1 SV=1	16	26.9	79.154	0	60.49	-1.16017	-1.3478	-1.05451	0.894372	0.0511633	-0.270347	+	1.77379	1.41256
Q9UG63	ATP-binding cassette sub-family F member 2	ABCF2	sp|Q9UG63|ABCF2_HUMAN ATP-binding cassette sub-family F member 2 OS=Homo sapiens GN=ABCF2 PE=1 SV=2	21	32.3	71.289	0	90.427	0.0844725	0.15562	0.299596	-0.742772	-0.448646	-0.395113	+	2.31828	-0.70874
Q9UGI8	Testin	TES	sp|Q9UGI8|TES_HUMAN Testin OS=Homo sapiens GN=TES PE=1 SV=1	21	47	47.996	0	103.38	0.0923428	0.0237522	0.0196308	0.471656	0.315334	0.437654	+	2.62356	0.362973
Q9UGJ1	Gamma-tubulin complex component 4	TUBGCP4	sp|Q9UGJ1|GCP4_HUMAN Gamma-tubulin complex component 4 OS=Homo sapiens GN=TUBGCP4 PE=1 SV=1	3	5.7	76.088	0	6.4012	-0.31883	-0.249119		2.25921	1.5374		+	1.57654	2.18228
Q9UGP8	Translocation protein SEC63 homolog	SEC63	sp|Q9UGP8|SEC63_HUMAN Translocation protein SEC63 homolog OS=Homo sapiens GN=SEC63 PE=1 SV=2	12	20.8	87.996	0	71.619	-0.493987	-0.558899	-0.587641	0.244765	-0.0466528	0.2587	+	2.60395	0.699113
Q9UH65	Switch-associated protein 70	SWAP70	sp|Q9UH65|SWP70_HUMAN Switch-associated protein 70 OS=Homo sapiens GN=SWAP70 PE=1 SV=1	11	17.6	68.997	0	20.351	-0.838461	-1.4935	-0.880153	-0.0223317	-0.0516682	-0.314159	+	1.81819	0.941318
Q9UH99	SUN domain-containing protein 2	SUN2	sp|Q9UH99|SUN2_HUMAN SUN domain-containing protein 2 OS=Homo sapiens GN=SUN2 PE=1 SV=3	17	35.8	80.31	0	75.748	-1.1804	-1.1156	-1.20653	-0.13887	0.143916	0.160662	+	3.57572	1.22274
Q9UHB6;Q9BT23	LIM domain and actin-binding protein 1	LIMA1	sp|Q9UHB6|LIMA1_HUMAN LIM domain and actin-binding protein 1 OS=Homo sapiens GN=LIMA1 PE=1 SV=1	40	57.2	85.225	0	323.31	-0.404955	-0.383115	-0.334134	0.113434	0.0180643	0.128293	+	3.47241	0.460665
Q9UHD1	Cysteine and histidine-rich domain-containing protein 1	CHORDC1	sp|Q9UHD1|CHRD1_HUMAN Cysteine and histidine-rich domain-containing protein 1 OS=Homo sapiens GN=CHORDC1 PE=1 SV=2	13	45.8	37.489	0	129.69	0.483468	0.470927	0.424277	-0.0671224	0.0437644	0.175173	+	2.31732	-0.408952
Q9UHD2	Serine/threonine-protein kinase TBK1	TBK1	sp|Q9UHD2|TBK1_HUMAN Serine/threonine-protein kinase TBK1 OS=Homo sapiens GN=TBK1 PE=1 SV=1	15	26.5	83.641	0	33.646	-0.319676	-0.518577	-0.348354	0.605874	0.0297002	0.737341	+	1.70956	0.853174
Q9UHG3	Prenylcysteine oxidase 1	PCYOX1	sp|Q9UHG3|PCYOX_HUMAN Prenylcysteine oxidase 1 OS=Homo sapiens GN=PCYOX1 PE=1 SV=3	8	16.6	56.639	0	28.43	-0.65699	-0.358805	-0.682904	0.942608	0.594644	0.731878	+	3.09503	1.32261
Q9UHI8	A disintegrin and metalloproteinase with thrombospondin motifs 1	ADAMTS1	sp|Q9UHI8|ATS1_HUMAN A disintegrin and metalloproteinase with thrombospondin motifs 1 OS=Homo sapiens GN=ADAMTS1 PE=1 SV=4	15	22.5	105.36	0	55.445	-0.834365	-0.249273	-0.620934	0.366028	-0.19276	0.596554	+	1.33069	0.824798	+
Q9UHN6	Transmembrane protein 2	TMEM2	sp|Q9UHN6|TMEM2_HUMAN Transmembrane protein 2 OS=Homo sapiens GN=TMEM2 PE=1 SV=1	9	7.8	154.37	0	11.738	-0.244907	-0.907468	-0.338342	1.46545	0.271306	0.912497	+	1.57597	1.37999
Q9UHQ9	NADH-cytochrome b5 reductase 1	CYB5R1	sp|Q9UHQ9|NB5R1_HUMAN NADH-cytochrome b5 reductase 1 OS=Homo sapiens GN=CYB5R1 PE=1 SV=1	7	24.9	34.094	0	72.254	0.342896	0.329411	-0.00862417	2.17913	2.14117	2.31646	+	4.01841	1.99103
Q9UHX1	Poly(U)-binding-splicing factor PUF60	PUF60	sp|Q9UHX1|PUF60_HUMAN Poly(U)-binding-splicing factor PUF60 OS=Homo sapiens GN=PUF60 PE=1 SV=1	22	45.3	59.875	0	195.19	0.203514	0.176833	0.230818	-0.168204	-0.25953	-0.187691	+	3.67341	-0.408863
Q9UI10	Translation initiation factor eIF-2B subunit delta	EIF2B4	sp|Q9UI10|EI2BD_HUMAN Translation initiation factor eIF-2B subunit delta OS=Homo sapiens GN=EIF2B4 PE=1 SV=2	12	35.8	57.557	0	42.818	-0.0787465	-0.0473385	0.00906043	0.417164	0.159758	0.397365	+	1.86366	0.363771
Q9UI12	V-type proton ATPase subunit H	ATP6V1H	sp|Q9UI12|VATH_HUMAN V-type proton ATPase subunit H OS=Homo sapiens GN=ATP6V1H PE=1 SV=1	8	21.5	55.882	0	97.637	-0.445932	-0.435885	-0.473531	0.387363	0.453439	0.676358	+	3.38973	0.957502
Q9UI26	Importin-11	IPO11	sp|Q9UI26|IPO11_HUMAN Importin-11 OS=Homo sapiens GN=IPO11 PE=1 SV=1	9	14.5	112.53	0	45.04	-0.320901	-0.242413	-0.241458	0.00331442	0.667393	0.393636	+	1.48433	0.623038
Q9UID3	Vacuolar protein sorting-associated protein 51 homolog	VPS51	sp|Q9UID3|VPS51_HUMAN Vacuolar protein sorting-associated protein 51 homolog OS=Homo sapiens GN=VPS51 PE=1 SV=2	12	19.9	86.041	0	53.787	-0.209779	-0.235263	-0.238408	0.613249	0.614757	0.458907	+	3.94502	0.790121
Q9UIG0	Tyrosine-protein kinase BAZ1B	BAZ1B	sp|Q9UIG0|BAZ1B_HUMAN Tyrosine-protein kinase BAZ1B OS=Homo sapiens GN=BAZ1B PE=1 SV=2	36	27.4	170.9	0	225.53	-0.729866	-0.663945	-0.687126	0.406428	-0.432455	0.223546	+	1.38724	0.759485
Q9UIJ7	GTP:AMP phosphotransferase AK3, mitochondrial	AK3	sp|Q9UIJ7|KAD3_HUMAN GTP:AMP phosphotransferase AK3, mitochondrial OS=Homo sapiens GN=AK3 PE=1 SV=4	4	21.6	25.565	0	11.342	-0.406656	-0.359083		0.147176	0.0736831		+	2.10889	0.493299
Q9UIQ6	Leucyl-cystinyl aminopeptidase;Leucyl-cystinyl aminopeptidase, pregnancy serum form	LNPEP	sp|Q9UIQ6|LCAP_HUMAN Leucyl-cystinyl aminopeptidase OS=Homo sapiens GN=LNPEP PE=1 SV=3	16	18.2	117.35	0	35.042	-0.337685	-0.142943	0.108892	0.466027	0.483158	1.39457	+	1.27566	0.905163
Q9UIW2;P51805	Plexin-A1	PLXNA1	sp|Q9UIW2|PLXA1_HUMAN Plexin-A1 OS=Homo sapiens GN=PLXNA1 PE=1 SV=3	16	9.3	211.06	0	27.436	-0.345656	0.0285691	-0.340697	0.957469	0.584193	0.358509	+	1.78572	0.852651	+
Q9UJ70	N-acetyl-D-glucosamine kinase	NAGK	sp|Q9UJ70|NAGK_HUMAN N-acetyl-D-glucosamine kinase OS=Homo sapiens GN=NAGK PE=1 SV=4	9	27	37.375	0	86.313	-1.51804	-1.49456	-1.25264	-0.747245	-0.468831	-0.687405	+	2.55657	0.787251
Q9UJ83	2-hydroxyacyl-CoA lyase 1	HACL1	sp|Q9UJ83|HACL1_HUMAN 2-hydroxyacyl-CoA lyase 1 OS=Homo sapiens GN=HACL1 PE=1 SV=2	4	8.7	63.728	0	6.1745		-0.172002	-0.244258		0.783079	1.00978	+	1.943	1.10456
Q9UJS0	Calcium-binding mitochondrial carrier protein Aralar2	SLC25A13	sp|Q9UJS0|CMC2_HUMAN Calcium-binding mitochondrial carrier protein Aralar2 OS=Homo sapiens GN=SLC25A13 PE=1 SV=2	19	36.7	74.175	0	124.52	0.327457	0.415542	0.152897	0.539233	0.774587	0.878686	+	1.56936	0.432203
Q9UJV9	Probable ATP-dependent RNA helicase DDX41	DDX41	sp|Q9UJV9|DDX41_HUMAN Probable ATP-dependent RNA helicase DDX41 OS=Homo sapiens GN=DDX41 PE=1 SV=2	10	17.5	69.837	0	12.654	-0.0628967	0.238787	0.299362	0.658737	0.474047	0.777367	+	1.54564	0.4783
Q9UJW0	Dynactin subunit 4	DCTN4	sp|Q9UJW0|DCTN4_HUMAN Dynactin subunit 4 OS=Homo sapiens GN=DCTN4 PE=1 SV=1	11	33.5	52.337	0	43.091	-0.381949	-0.323372	-0.164367	0.100036	0.15082	0.0977456	+	2.4206	0.406096
Q9UJX2	Cell division cycle protein 23 homolog	CDC23	sp|Q9UJX2|CDC23_HUMAN Cell division cycle protein 23 homolog OS=Homo sapiens GN=CDC23 PE=1 SV=3	5	12.7	68.833	0	12.014	-0.183654	-0.0896664		0.513592	0.281906		+	1.29582	0.534409
Q9UJZ1	Stomatin-like protein 2, mitochondrial	STOML2	sp|Q9UJZ1|STML2_HUMAN Stomatin-like protein 2, mitochondrial OS=Homo sapiens GN=STOML2 PE=1 SV=1	14	44.7	38.534	0	228.59	0.0575542	0.0792927	0.0950467	0.851599	0.870582	0.773743	+	4.74152	0.754677
Q9UK22	F-box only protein 2	FBXO2	sp|Q9UK22|FBX2_HUMAN F-box only protein 2 OS=Homo sapiens GN=FBXO2 PE=1 SV=2	6	23.3	33.327	0	21.077	0.940655	0.795933		2.36913	2.21664		+	2.26757	1.42459
Q9UK61	Protein FAM208A	FAM208A	sp|Q9UK61|TASOR_HUMAN Protein TASOR OS=Homo sapiens GN=FAM208A PE=1 SV=3	14	9.5	189.03	0	23.57	0.0106367	-0.0273221	0.621431	1.06302	0.924708	0.743041	+	1.43467	0.708674
Q9UKD2	mRNA turnover protein 4 homolog	MRTO4	sp|Q9UKD2|MRT4_HUMAN mRNA turnover protein 4 homolog OS=Homo sapiens GN=MRTO4 PE=1 SV=2	8	36	27.56	0	36.264	0.322274	0.302524		-0.499239	-0.188447		+	1.28441	-0.656242
Q9UKK3	Poly [ADP-ribose] polymerase 4	PARP4	sp|Q9UKK3|PARP4_HUMAN Poly [ADP-ribose] polymerase 4 OS=Homo sapiens GN=PARP4 PE=1 SV=3	33	22.9	192.59	0	97.879	-1.20393	-1.24633	-0.991685	0.177089	0.0792927	-0.0163661	+	3.65621	1.22732
Q9UKV3	Apoptotic chromatin condensation inducer in the nucleus	ACIN1	sp|Q9UKV3|ACINU_HUMAN Apoptotic chromatin condensation inducer in the nucleus OS=Homo sapiens GN=ACIN1 PE=1 SV=2	15	15.4	151.86	0	37.569	-0.872023	-0.749523	-0.376864	0.712552	1.54651	0.475292	+	1.93717	1.57759
Q9UKV8	Protein argonaute-2	AGO2	sp|Q9UKV8|AGO2_HUMAN Protein argonaute-2 OS=Homo sapiens GN=AGO2 PE=1 SV=3	12	17.8	97.207	0	49.015	-0.0519374	-0.0465932	-0.0432742	0.385818	0.30229	0.523863	+	2.65438	0.451258
Q9UL46	Proteasome activator complex subunit 2	PSME2	sp|Q9UL46|PSME2_HUMAN Proteasome activator complex subunit 2 OS=Homo sapiens GN=PSME2 PE=1 SV=4	12	47.7	27.401	0	91.757	-0.0158555	0.015212	0.032524	-0.243147	-0.210847	-0.408646	+	2.04466	-0.298174
Q9UL54	Serine/threonine-protein kinase TAO2	TAOK2	sp|Q9UL54|TAOK2_HUMAN Serine/threonine-protein kinase TAO2 OS=Homo sapiens GN=TAOK2 PE=1 SV=2	3	2.2	138.25	0.0016856	3.1695	-0.128929	-0.135031		0.628167	0.375067		+	1.42395	0.633597
Q9ULC3	Ras-related protein Rab-23	RAB23	sp|Q9ULC3|RAB23_HUMAN Ras-related protein Rab-23 OS=Homo sapiens GN=RAB23 PE=1 SV=1	8	37.1	26.659	0	27.551	-1.31599	-1.20032		0.890641	0.429		+	1.82258	1.91797
Q9ULH1	Arf-GAP with SH3 domain, ANK repeat and PH domain-containing protein 1	ASAP1	sp|Q9ULH1|ASAP1_HUMAN Arf-GAP with SH3 domain, ANK repeat and PH domain-containing protein 1 OS=Homo sapiens GN=ASAP1 PE=1 SV=4	17	20.1	125.5	0	64.128	-0.733579	-1.00654	-0.348262	0.242328	0.0150693	1.25114	+	1.32037	1.19897
Q9ULH7	MKL/myocardin-like protein 2	MKL2	sp|Q9ULH7|MKL2_HUMAN MKL/myocardin-like protein 2 OS=Homo sapiens GN=MKL2 PE=1 SV=3	13	21	118.13	0	27.215	-0.0539429	-0.0317544	0.304745	1.10969	2.48001	0.459851	+	0.986812	1.27684
Q9ULT8	E3 ubiquitin-protein ligase HECTD1	HECTD1	sp|Q9ULT8|HECD1_HUMAN E3 ubiquitin-protein ligase HECTD1 OS=Homo sapiens GN=HECTD1 PE=1 SV=3	71	33.1	289.38	0	323.31	0.434455	0.200379	0.221939	0.00662125	-0.22085	-0.11377	+	1.7815	-0.394924
Q9ULV4;Q6QEF8	Coronin-1C	CORO1C	sp|Q9ULV4|COR1C_HUMAN Coronin-1C OS=Homo sapiens GN=CORO1C PE=1 SV=1	25	36.1	53.248	0	283.9	-1.50226	-1.40943	-1.40282	-0.868015	-0.920571	-0.815377	+	3.68183	0.570182
Q9UM54	Unconventional myosin-VI	MYO6	sp|Q9UM54|MYO6_HUMAN Unconventional myosin-VI OS=Homo sapiens GN=MYO6 PE=1 SV=4	40	36.6	149.69	0	175.53	-0.637693	-0.61072	-0.852615	0.555816	0.367371	-0.419932	+	1.31771	0.868094
Q9UMD9	Collagen alpha-1(XVII) chain;120 kDa linear IgA disease antigen;97 kDa linear IgA disease antigen	COL17A1	sp|Q9UMD9|COHA1_HUMAN Collagen alpha-1(XVII) chain OS=Homo sapiens GN=COL17A1 PE=1 SV=3	9	7.3	150.42	0	17.517	0.258459	0.158725	0.479644	1.58386	1.42288	0.636079	+	1.3874	0.915329	+
Q9UMS4	Pre-mRNA-processing factor 19	PRPF19	sp|Q9UMS4|PRP19_HUMAN Pre-mRNA-processing factor 19 OS=Homo sapiens GN=PRPF19 PE=1 SV=1	14	41.3	55.18	0	105.7	-0.153094	-0.178763	-0.218162	0.355355	0.320427	0.302173	+	4.49808	0.509324
Q9UMS6	Synaptopodin-2	SYNPO2	sp|Q9UMS6|SYNP2_HUMAN Synaptopodin-2 OS=Homo sapiens GN=SYNPO2 PE=1 SV=2	24	34.3	117.51	0	69.079	-1.70003	-1.80475	-2.37985	0.926834	-0.0843185	-0.0553664	+	2.31484	2.22393
Q9UMY1	Nucleolar protein 7	NOL7	sp|Q9UMY1|NOL7_HUMAN Nucleolar protein 7 OS=Homo sapiens GN=NOL7 PE=1 SV=2	5	16.3	29.426	0	8.9896	0.156008	0.257493	0.410558	-0.186459		-0.337995	+	1.7738	-0.536914
Q9UMZ2	Synergin gamma	SYNRG	sp|Q9UMZ2|SYNRG_HUMAN Synergin gamma OS=Homo sapiens GN=SYNRG PE=1 SV=2	6	7.3	140.65	0	22.754	0.0803847	0.553655	0.310805	0.630312	0.903347	1.27727	+	1.25827	0.622028
Q9UNE7	E3 ubiquitin-protein ligase CHIP	STUB1	sp|Q9UNE7|CHIP_HUMAN E3 ubiquitin-protein ligase CHIP OS=Homo sapiens GN=STUB1 PE=1 SV=2	12	42.6	34.856	0	122.89	0.214125	0.0567222	0.192573	-0.709788	-0.745479	-0.404821	+	2.54396	-0.774502
Q9UNF1	Melanoma-associated antigen D2	MAGED2	sp|Q9UNF1|MAGD2_HUMAN Melanoma-associated antigen D2 OS=Homo sapiens GN=MAGED2 PE=1 SV=2	15	36	64.953	0	90.544	-0.862496	-0.783936	-0.8435	-0.41756	-0.0203404	-0.390245	+	1.88162	0.553929
Q9UNL2	Translocon-associated protein subunit gamma	SSR3	sp|Q9UNL2|SSRG_HUMAN Translocon-associated protein subunit gamma OS=Homo sapiens GN=SSR3 PE=1 SV=1	1	7.6	21.08	0.00044803	4.1726	-0.496672	-0.616724	-0.245728	0.528571	0.151729	0.558366	+	2.14953	0.86593
Q9UNQ2	Probable dimethyladenosine transferase	DIMT1	sp|Q9UNQ2|DIM1_HUMAN Probable dimethyladenosine transferase OS=Homo sapiens GN=DIMT1 PE=1 SV=1	9	35.1	35.236	0	25.528	0.145482	0.279887	0.470511	-0.107959	-0.533744	-0.105706	+	1.4864	-0.547763
Q9UNZ2	NSFL1 cofactor p47	NSFL1C	sp|Q9UNZ2|NSF1C_HUMAN NSFL1 cofactor p47 OS=Homo sapiens GN=NSFL1C PE=1 SV=2	15	48.6	40.572	0	203.41	0.0617071	0.081067	0.194591	-0.227523	-0.176691	-0.384998	+	2.12428	-0.375526
Q9UP95;Q9H2X9	Solute carrier family 12 member 4	SLC12A4	sp|Q9UP95|S12A4_HUMAN Solute carrier family 12 member 4 OS=Homo sapiens GN=SLC12A4 PE=1 SV=2	13	13.5	120.65	0	23.063	-0.907901	-0.847129	-0.796411	0.644318	0.277032	0.198368	+	3.01135	1.22372
Q9UPN3	Microtubule-actin cross-linking factor 1, isoforms 1/2/3/5	MACF1	sp|Q9UPN3|MACF1_HUMAN Microtubule-actin cross-linking factor 1, isoforms 1/2/3/5 OS=Homo sapiens GN=MACF1 PE=1 SV=4	101	16.6	838.3	0	323.31	-1.38722	-1.10535	-0.917652	0.638491	-0.0129848	0.75292	+	2.35941	1.59622
Q9UPU5	Ubiquitin carboxyl-terminal hydrolase 24	USP24	sp|Q9UPU5|UBP24_HUMAN Ubiquitin carboxyl-terminal hydrolase 24 OS=Homo sapiens GN=USP24 PE=1 SV=3	32	13.9	294.36	0	54.778	-0.537445	-0.429926	-0.493662	0.231555	0.257373	1.19428	+	1.5212	1.04808
Q9UQ13	Leucine-rich repeat protein SHOC-2	SHOC2	sp|Q9UQ13|SHOC2_HUMAN Leucine-rich repeat protein SHOC-2 OS=Homo sapiens GN=SHOC2 PE=1 SV=2	3	7	64.887	0	8.3184	-0.147362	-0.16025	0.487383		1.19793	0.639325	+	1.05086	0.858703
Q9UQ90	Paraplegin	SPG7	sp|Q9UQ90|SPG7_HUMAN Paraplegin OS=Homo sapiens GN=SPG7 PE=1 SV=2	2	4.9	88.234	0	8.7289	0.0807941	0.170822	0.184344	0.659925	0.868924	0.765874	+	3.08134	0.619587
Q9UQE7	Structural maintenance of chromosomes protein 3	SMC3	sp|Q9UQE7|SMC3_HUMAN Structural maintenance of chromosomes protein 3 OS=Homo sapiens GN=SMC3 PE=1 SV=2	49	43.6	141.54	0	288.48	-1.30034	-1.37479	-1.81838	1.08542	0.274769	0.558953	+	2.75873	2.13755
Q9UQN3	Charged multivesicular body protein 2b	CHMP2B	sp|Q9UQN3|CHM2B_HUMAN Charged multivesicular body protein 2b OS=Homo sapiens GN=CHMP2B PE=1 SV=1	4	19.2	23.906	0	15.725	0.182692	0.194465	0.376735	0.643856	0.621806	0.577151	+	2.27797	0.362973
Q9Y266	Nuclear migration protein nudC	NUDC	sp|Q9Y266|NUDC_HUMAN Nuclear migration protein nudC OS=Homo sapiens GN=NUDC PE=1 SV=1	18	58.3	38.242	0	89.626	0.0968015	0.0643311	0.138028	-0.586211	-0.6574	-0.466696	+	3.44773	-0.669822
Q9Y277	Voltage-dependent anion-selective channel protein 3	VDAC3	sp|Q9Y277|VDAC3_HUMAN Voltage-dependent anion-selective channel protein 3 OS=Homo sapiens GN=VDAC3 PE=1 SV=1	11	44.9	30.658	0	85.27	0.195222	0.391438	0.164014	1.02758	1.08338	1.08563	+	3.42129	0.815306
Q9Y2A7;P55160	Nck-associated protein 1	NCKAP1	sp|Q9Y2A7|NCKP1_HUMAN Nck-associated protein 1 OS=Homo sapiens GN=NCKAP1 PE=1 SV=1	36	34.3	128.79	0	272.56	-0.727403	-0.572008	-0.747221	-0.267444	-0.113692	-0.152997	+	2.65783	0.504166
Q9Y2D4	Exocyst complex component 6B	EXOC6B	sp|Q9Y2D4|EXC6B_HUMAN Exocyst complex component 6B OS=Homo sapiens GN=EXOC6B PE=1 SV=3	9	14.2	94.2	0	40.4	-0.393785	-0.220597	-0.342232	0.13711	0.0354831	0.303576	+	2.15839	0.477595
Q9Y2H6	Fibronectin type-III domain-containing protein 3A	FNDC3A	sp|Q9Y2H6|FND3A_HUMAN Fibronectin type-III domain-containing protein 3A OS=Homo sapiens GN=FNDC3A PE=1 SV=4	15	19.8	131.85	0	60.32	-0.670819	-0.460509	-0.655785	1.18136	0.762817	0.7433	+	3.15227	1.49153
Q9Y2J2	Band 4.1-like protein 3;Band 4.1-like protein 3, N-terminally processed	EPB41L3	sp|Q9Y2J2|E41L3_HUMAN Band 4.1-like protein 3 OS=Homo sapiens GN=EPB41L3 PE=1 SV=2	26	34	120.68	0	108.5	-0.991743	-2.46355	-0.914303	0.423632	-0.710331	-0.0326838	+	1.05353	1.35007
Q9Y2K7	Lysine-specific demethylase 2A	KDM2A	sp|Q9Y2K7|KDM2A_HUMAN Lysine-specific demethylase 2A OS=Homo sapiens GN=KDM2A PE=1 SV=3	8	9	132.79	0	14.139	0.289362	0.343237	0.455229	1.93202	0.719402	1.13462	+	1.17745	0.899404
Q9Y2L5	Trafficking protein particle complex subunit 8	TRAPPC8	sp|Q9Y2L5|TPPC8_HUMAN Trafficking protein particle complex subunit 8 OS=Homo sapiens GN=TRAPPC8 PE=1 SV=2	13	11	161	0	23.821	-0.151186	-0.114145	0.100843	1.64293	0.540226	0.49917	+	1.1658	0.948938
Q9Y2Q3	Glutathione S-transferase kappa 1	GSTK1	sp|Q9Y2Q3|GSTK1_HUMAN Glutathione S-transferase kappa 1 OS=Homo sapiens GN=GSTK1 PE=1 SV=3	2	13.3	25.497	0	30.029	-0.399102	-0.497995		0.0758749	-0.0571364		+	1.50547	0.457918
Q9Y2T3	Guanine deaminase	GDA	sp|Q9Y2T3|GUAD_HUMAN Guanine deaminase OS=Homo sapiens GN=GDA PE=1 SV=1	6	14.5	51.002	0	20.779	0.578021	0.453228	0.744592	1.81611	1.21145	1.11863	+	1.55252	0.790114
Q9Y2U8	Inner nuclear membrane protein Man1	LEMD3	sp|Q9Y2U8|MAN1_HUMAN Inner nuclear membrane protein Man1 OS=Homo sapiens GN=LEMD3 PE=1 SV=2	15	25.4	99.996	0	54.581	-0.127652	0.152248	0.228603	0.588037	0.624428	0.558072	+	1.99829	0.505779
Q9Y2Z0	Suppressor of G2 allele of SKP1 homolog	SUGT1	sp|Q9Y2Z0|SGT1_HUMAN Protein SGT1 homolog OS=Homo sapiens GN=SUGT1 PE=1 SV=3	18	51	41.024	0	143.72	-0.136648	-0.091141	0.0247452	-0.562048	-0.633904	-0.829178	+	2.54403	-0.607362
Q9Y305	Acyl-coenzyme A thioesterase 9, mitochondrial	ACOT9	sp|Q9Y305|ACOT9_HUMAN Acyl-coenzyme A thioesterase 9, mitochondrial OS=Homo sapiens GN=ACOT9 PE=1 SV=2	14	34.4	49.901	0	57.542	-0.338907	-0.328362	-0.456663	0.503654	0.893595	0.238665	+	2.03992	0.919949
Q9Y320	Thioredoxin-related transmembrane protein 2	TMX2	sp|Q9Y320|TMX2_HUMAN Thioredoxin-related transmembrane protein 2 OS=Homo sapiens GN=TMX2 PE=1 SV=1	3	14.5	34.037	0	8.4953	-0.157158	0.131985	0.0458623	1.0999	0.582363	2.95632	+	0.994622	1.5393
Q9Y383	Putative RNA-binding protein Luc7-like 2	LUC7L2	sp|Q9Y383|LC7L2_HUMAN Putative RNA-binding protein Luc7-like 2 OS=Homo sapiens GN=LUC7L2 PE=1 SV=2	7	19.9	46.513	0	29.581	-1.26493	-2.30586		-0.334534	0.142871	0.311736	+	1.54018	1.82542
Q9Y394	Dehydrogenase/reductase SDR family member 7	DHRS7	sp|Q9Y394|DHRS7_HUMAN Dehydrogenase/reductase SDR family member 7 OS=Homo sapiens GN=DHRS7 PE=1 SV=1	6	26	38.298	0	22.753	0.110363	0.125916	-0.000317429	0.890174	0.796764	0.595122	+	2.68831	0.682033
Q9Y3A4	Ribosomal RNA-processing protein 7 homolog A	RRP7A	sp|Q9Y3A4|RRP7A_HUMAN Ribosomal RNA-processing protein 7 homolog A OS=Homo sapiens GN=RRP7A PE=1 SV=2	4	20.7	32.334	0	21.746	0.156914	-0.0958358		-0.632405	-0.556606		+	1.379	-0.625045
Q9Y3E7	Charged multivesicular body protein 3	CHMP3	sp|Q9Y3E7|CHMP3_HUMAN Charged multivesicular body protein 3 OS=Homo sapiens GN=CHMP3 PE=1 SV=3	4	16.2	25.073	0.00022558	4.2924	-0.0592244	0.0230425		0.637471	0.843019		+	1.68505	0.758336
Q9Y3F4	Serine-threonine kinase receptor-associated protein	STRAP	sp|Q9Y3F4|STRAP_HUMAN Serine-threonine kinase receptor-associated protein OS=Homo sapiens GN=STRAP PE=1 SV=1	19	69.1	38.438	0	241.92	-0.078259	-0.0891446	-0.0372659	-0.454289	-0.485762	-0.275088	+	2.12274	-0.336823
Q9Y3L3	SH3 domain-binding protein 1	SH3BP1	sp|Q9Y3L3|3BP1_HUMAN SH3 domain-binding protein 1 OS=Homo sapiens GN=SH3BP1 PE=1 SV=3	12	22.3	75.712	0	55.511	-0.000432859	0.141171	-0.077178	0.882291	0.904426	0.309176	+	1.52533	0.677444
Q9Y3T9	Nucleolar complex protein 2 homolog	NOC2L	sp|Q9Y3T9|NOC2L_HUMAN Nucleolar complex protein 2 homolog OS=Homo sapiens GN=NOC2L PE=1 SV=4	6	8.5	84.918	0	12.069	-0.831255	-0.721849	-0.607749	0.0585243	-0.504591	0.287236	+	1.28273	0.66734
Q9Y3Z3	Deoxynucleoside triphosphate triphosphohydrolase SAMHD1	SAMHD1	sp|Q9Y3Z3|SAMH1_HUMAN Deoxynucleoside triphosphate triphosphohydrolase SAMHD1 OS=Homo sapiens GN=SAMHD1 PE=1 SV=2	21	40.1	72.2	0	79.064	-0.430062	-0.243267	-0.574648	0.160404	0.0200577	0.0489336	+	2.02748	0.492457
Q9Y490	Talin-1	TLN1	sp|Q9Y490|TLN1_HUMAN Talin-1 OS=Homo sapiens GN=TLN1 PE=1 SV=3	147	70.1	269.76	0	323.31	-1.33523	-1.46642	-1.18866	-0.89459	-0.926372	-0.990251	+	2.00627	0.39303
Q9Y4A5	Transformation/transcription domain-associated protein	TRRAP	sp|Q9Y4A5|TRRAP_HUMAN Transformation/transcription domain-associated protein OS=Homo sapiens GN=TRRAP PE=1 SV=3	25	8.4	437.6	0	63.122	-0.468871	-0.201659	-0.352068	0.291839	0.630219	0.465191	+	2.52589	0.803282
Q9Y4E6	WD repeat-containing protein 7	WDR7	sp|Q9Y4E6|WDR7_HUMAN WD repeat-containing protein 7 OS=Homo sapiens GN=WDR7 PE=1 SV=2	4	3.7	163.81	0	9.3933	-1.47995	-0.527658	-0.637334	0.183709	0.217727	0.479334	+	1.69298	1.17524
Q9Y4F1	FERM, RhoGEF and pleckstrin domain-containing protein 1	FARP1	sp|Q9Y4F1|FARP1_HUMAN FERM, RhoGEF and pleckstrin domain-containing protein 1 OS=Homo sapiens GN=FARP1 PE=1 SV=1	14	18.6	118.63	0	47.28	-1.22378	-2.30002	-1.11157	0.470615	0.810237	-0.940617	+	1.1878	1.65854
Q9Y4G6	Talin-2	TLN2	sp|Q9Y4G6|TLN2_HUMAN Talin-2 OS=Homo sapiens GN=TLN2 PE=1 SV=4	75	40.8	271.61	0	323.31	-1.06616	-1.01853	-0.791907	0.820812	0.231432	0.698752	+	2.82994	1.54253
Q9Y4I1	Unconventional myosin-Va	MYO5A	sp|Q9Y4I1|MYO5A_HUMAN Unconventional myosin-Va OS=Homo sapiens GN=MYO5A PE=1 SV=2	18	11.5	215.4	0	41.328	-1.25646	-0.508527	-0.450991	0.0210533	0.364685	0.825216	+	1.51411	1.14231
Q9Y4K0	Lysyl oxidase homolog 2	LOXL2	sp|Q9Y4K0|LOXL2_HUMAN Lysyl oxidase homolog 2 OS=Homo sapiens GN=LOXL2 PE=1 SV=1	8	12.8	86.724	0	43.067	-0.890225	-0.932609	-0.575529	0.963918	0.80587	1.29807	+	3.23681	1.82207	+
Q9Y4K4	Mitogen-activated protein kinase kinase kinase kinase 5	MAP4K5	sp|Q9Y4K4|M4K5_HUMAN Mitogen-activated protein kinase kinase kinase kinase 5 OS=Homo sapiens GN=MAP4K5 PE=1 SV=1	8	11.6	95.039	0	15.628	-0.0664424	-0.28279	-0.201543	0.208268	0.261711	0.204391	+	2.46608	0.408382
Q9Y4P1	Cysteine protease ATG4B	ATG4B	sp|Q9Y4P1|ATG4B_HUMAN Cysteine protease ATG4B OS=Homo sapiens GN=ATG4B PE=1 SV=2	5	18.6	44.294	0	61.651	-0.168609	-0.101706	-0.310039	0.533962	0.0692898	0.343692	+	1.57831	0.5091
Q9Y508	E3 ubiquitin-protein ligase RNF114	RNF114	sp|Q9Y508|RN114_HUMAN E3 ubiquitin-protein ligase RNF114 OS=Homo sapiens GN=RNF114 PE=1 SV=1	9	47.4	25.694	0	86.813	0.506602	0.370053	0.50711	0.0319598	-0.507993	0.0926134	+	1.39913	-0.589061
Q9Y512	Sorting and assembly machinery component 50 homolog	SAMM50	sp|Q9Y512|SAM50_HUMAN Sorting and assembly machinery component 50 homolog OS=Homo sapiens GN=SAMM50 PE=1 SV=3	12	27.1	51.976	0	28.808	-0.195071	0.0323829	0.0604624	0.183455	0.591871	0.787516	+	1.32884	0.555022
Q9Y520	Protein PRRC2C	PRRC2C	sp|Q9Y520|PRC2C_HUMAN Protein PRRC2C OS=Homo sapiens GN=PRRC2C PE=1 SV=4	68	29	316.91	0	323.31	0.0194884	-0.0904803	0.0915306	-0.628029	-0.46178	-0.422598	+	2.46635	-0.510982
Q9Y5A9	YTH domain-containing family protein 2	YTHDF2	sp|Q9Y5A9|YTHD2_HUMAN YTH domain-containing family protein 2 OS=Homo sapiens GN=YTHDF2 PE=1 SV=2	14	27.8	62.333	0	134.94	0.0705267	0.117163	0.194087	-0.553511	-0.76594	-0.092617	+	1.38162	-0.597948
Q9Y5B9	FACT complex subunit SPT16	SUPT16H	sp|Q9Y5B9|SP16H_HUMAN FACT complex subunit SPT16 OS=Homo sapiens GN=SUPT16H PE=1 SV=1	41	37.8	119.91	0	289.43	-0.212802	-0.368402	-0.409221	-1.43491	-0.992087	-1.56081	+	2.26575	-0.999129
Q9Y5K5	Ubiquitin carboxyl-terminal hydrolase isozyme L5	UCHL5	sp|Q9Y5K5|UCHL5_HUMAN Ubiquitin carboxyl-terminal hydrolase isozyme L5 OS=Homo sapiens GN=UCHL5 PE=1 SV=3	12	49.2	37.606	0	105.38	0.270828	0.338681	0.138028	-0.259185	-0.242772	0.00273846	+	1.80229	-0.415585
Q9Y5P4	Collagen type IV alpha-3-binding protein	COL4A3BP	sp|Q9Y5P4|C43BP_HUMAN Collagen type IV alpha-3-binding protein OS=Homo sapiens GN=COL4A3BP PE=1 SV=1	6	12.2	70.834	0	30.343	-0.46037		-0.379357	1.85256		1.38405	+	1.87506	2.03817
Q9Y5S2;Q09013	Serine/threonine-protein kinase MRCK beta	CDC42BPB	sp|Q9Y5S2|MRCKB_HUMAN Serine/threonine-protein kinase MRCK beta OS=Homo sapiens GN=CDC42BPB PE=1 SV=2	31	20.8	194.31	0	115.9	-1.0113	-0.63055	-1.16754	0.381283	-0.379733	0.879471	+	1.43274	1.23014
Q9Y5X1	Sorting nexin-9	SNX9	sp|Q9Y5X1|SNX9_HUMAN Sorting nexin-9 OS=Homo sapiens GN=SNX9 PE=1 SV=1	14	30.3	66.591	0	152.66	-1.55072	-1.39912	-1.44764	-0.233871	-0.854988	-0.0357418	+	1.91517	1.09096
Q9Y5Z4	Heme-binding protein 2	HEBP2	sp|Q9Y5Z4|HEBP2_HUMAN Heme-binding protein 2 OS=Homo sapiens GN=HEBP2 PE=1 SV=1	5	34.1	22.875	0	49.697	-0.458346	-0.648869	-0.578348	-0.234499	-0.0443747	-0.203851	+	2.10945	0.400946
Q9Y617	Phosphoserine aminotransferase	PSAT1	sp|Q9Y617|SERC_HUMAN Phosphoserine aminotransferase OS=Homo sapiens GN=PSAT1 PE=1 SV=2	10	30	40.422	0	23.115	-0.233634	-0.107555	-0.734707	-0.99028	-1.02005	-1.16188	+	1.61036	-0.698771
Q9Y696	Chloride intracellular channel protein 4	CLIC4	sp|Q9Y696|CLIC4_HUMAN Chloride intracellular channel protein 4 OS=Homo sapiens GN=CLIC4 PE=1 SV=4	13	56.1	28.772	0	222.49	-1.70571	-1.70355	-1.72018	-0.539981	-1.01421	-0.377463	+	2.29562	1.06593
Q9Y6C2	EMILIN-1	EMILIN1	sp|Q9Y6C2|EMIL1_HUMAN EMILIN-1 OS=Homo sapiens GN=EMILIN1 PE=1 SV=2	33	42.2	106.67	0	323.31	-2.57889	-2.3882	-2.47161	-0.804904	-1.24455	-0.517234	+	2.7566	1.624	+
Q9Y6D5	Brefeldin A-inhibited guanine nucleotide-exchange protein 2	ARFGEF2	sp|Q9Y6D5|BIG2_HUMAN Brefeldin A-inhibited guanine nucleotide-exchange protein 2 OS=Homo sapiens GN=ARFGEF2 PE=1 SV=3	19	12.5	202.04	0	20.841	0.0536674	-0.192249	0.237197	0.964657	0.420186	0.951066	+	1.57127	0.745765
Q9Y6D6	Brefeldin A-inhibited guanine nucleotide-exchange protein 1	ARFGEF1	sp|Q9Y6D6|BIG1_HUMAN Brefeldin A-inhibited guanine nucleotide-exchange protein 1 OS=Homo sapiens GN=ARFGEF1 PE=1 SV=2	31	20.3	208.76	0	116.5	-0.273779	-0.215781	-0.142067	0.301236	0.473008	0.291132	+	2.88889	0.565668
Q9Y6D9	Mitotic spindle assembly checkpoint protein MAD1	MAD1L1	sp|Q9Y6D9|MD1L1_HUMAN Mitotic spindle assembly checkpoint protein MAD1 OS=Homo sapiens GN=MAD1L1 PE=1 SV=2	11	17.5	83.066	0	23.466	-0.404897	-0.332753	-0.121377	0.492417	0.302641	0.625925	+	2.41139	0.760003
Q9Y6E2	Basic leucine zipper and W2 domain-containing protein 2	BZW2	sp|Q9Y6E2|BZW2_HUMAN Basic leucine zipper and W2 domain-containing protein 2 OS=Homo sapiens GN=BZW2 PE=1 SV=1	13	26.7	48.162	0	51.621	-0.215563	-0.114254	-0.174328	0.0639171	0.236584	0.151079	+	2.27467	0.318575
Q9Y6K5	2-5-oligoadenylate synthase 3	OAS3	sp|Q9Y6K5|OAS3_HUMAN 2-5-oligoadenylate synthase 3 OS=Homo sapiens GN=OAS3 PE=1 SV=3	35	39.6	121.17	0	263.66	-0.364924	-0.278111	-0.365202	0.514804	0.501108	0.268434	+	3.07138	0.764194
Q9Y6M5	Zinc transporter 1	SLC30A1	sp|Q9Y6M5|ZNT1_HUMAN Zinc transporter 1 OS=Homo sapiens GN=SLC30A1 PE=1 SV=3	6	14.8	55.299	0	19.752	-0.159074		0.192321	0.802896		0.971148	+	1.33148	0.870399
Q9Y6N5;H3BNX3	Sulfide:quinone oxidoreductase, mitochondrial	SQRDL	sp|Q9Y6N5|SQRD_HUMAN Sulfide:quinone oxidoreductase, mitochondrial OS=Homo sapiens GN=SQRDL PE=1 SV=1;tr|H3BNX3|H3BNX3_HUMAN Uncharacterized protein (Fragment) OS=Homo sapiens PE=4 SV=1	16	42.4	49.96	0	188.91	-0.20568	-0.210129	-0.495247	0.919455	0.980976	0.790438	+	3.38211	1.20064
Q9Y6W3	Calpain-7	CAPN7	sp|Q9Y6W3|CAN7_HUMAN Calpain-7 OS=Homo sapiens GN=CAPN7 PE=1 SV=1	3	4.4	92.651	0.00065076	3.5974	-0.480176		0.342327	1.00108		1.45618	+	0.958681	1.29755
A0A0A6YYA0;Q9Y3B3	Transmembrane emp24 domain-containing protein 7	TMED7-TICAM2;TMED7	tr|A0A0A6YYA0|A0A0A6YYA0_HUMAN Protein TMED7-TICAM2 OS=Homo sapiens GN=TMED7-TICAM2 PE=3 SV=1;sp|Q9Y3B3|TMED7_HUMAN Transmembrane emp24 domain-containing protein 7 OS=Homo sapiens GN=TMED7 PE=1 SV=2	4	26.6	21.233	0	13.619	-0.171498	-0.0776955		0.336969	0.0831112			0.879689	0.334637
A0A0A6YYC7;Q96JP5	E3 ubiquitin-protein ligase ZFP91	ZFP91-CNTF;ZFP91	tr|A0A0A6YYC7|A0A0A6YYC7_HUMAN HCG2042749, isoform CRA_d OS=Homo sapiens GN=ZFP91-CNTF PE=4 SV=1;sp|Q96JP5|ZFP91_HUMAN E3 ubiquitin-protein ligase ZFP91 OS=Homo sapiens GN=ZFP91 PE=1 SV=1	4	13	59.57	0	27.109	0.209017	-4.33e-05	0.0513026	0.19711	-0.147969	0.404903		0.137909	0.0645895	+
A0A0B4J1V8;Q9NQ55	Suppressor of SWI4 1 homolog	PPAN-P2RY11;PPAN	tr|A0A0B4J1V8|A0A0B4J1V8_HUMAN HCG2039996 OS=Homo sapiens GN=PPAN-P2RY11 PE=3 SV=1;sp|Q9NQ55|SSF1_HUMAN Suppressor of SWI4 1 homolog OS=Homo sapiens GN=PPAN PE=2 SV=1	6	7.4	87.917	0	15.403	0.50284	0.29725	0.43157	0.243182	0.190678	0.16877		1.51021	-0.209677
A0A0B4J2A0;Q9UHJ6	Sedoheptulokinase	TRPV1;SHPK	tr|A0A0B4J2A0|A0A0B4J2A0_HUMAN Uncharacterized protein OS=Homo sapiens PE=1 SV=1;sp|Q9UHJ6|SHPK_HUMAN Sedoheptulokinase OS=Homo sapiens GN=SHPK PE=1 SV=3	8	23.2	51.504	0	16.858		0.173383	0.437121		-0.0334366	0.49968		0.0804175	-0.0721305
A0MZ66	Shootin-1	KIAA1598	sp|A0MZ66|SHOT1_HUMAN Shootin-1 OS=Homo sapiens GN=SHTN1 PE=1 SV=4	7	15.8	71.639	0	14.171		-0.425017	-0.583139		-0.500994	0.483983		0.371464	0.495573
A1X283	SH3 and PX domain-containing protein 2B	SH3PXD2B	sp|A1X283|SPD2B_HUMAN SH3 and PX domain-containing protein 2B OS=Homo sapiens GN=SH3PXD2B PE=1 SV=3	25	34.5	101.58	0	116.44	-0.211314	-0.44285	-0.303009	-0.207478	-0.307948	-0.375441		0.0950098	0.0221023
A3KMH1	von Willebrand factor A domain-containing protein 8	VWA8	sp|A3KMH1|VWA8_HUMAN von Willebrand factor A domain-containing protein 8 OS=Homo sapiens GN=VWA8 PE=1 SV=2	27	16.7	214.82	0	52.859	0.117695	-0.0161327	-0.00540581	-0.23121	0.483777	-0.394278		0.104605	-0.0792893
A3KN83	Protein strawberry notch homolog 1	SBNO1	sp|A3KN83|SBNO1_HUMAN Protein strawberry notch homolog 1 OS=Homo sapiens GN=SBNO1 PE=1 SV=1	10	9.5	154.31	0	40.738	0.0928839	0.0434844	-0.165952	-0.0361708	-0.495349	-0.309789		0.806397	-0.270575
A5YKK6	CCR4-NOT transcription complex subunit 1	CNOT1	sp|A5YKK6|CNOT1_HUMAN CCR4-NOT transcription complex subunit 1 OS=Homo sapiens GN=CNOT1 PE=1 SV=2	52	27.2	266.94	0	220.06	-0.18871	-0.0887303	-0.250371	0.0769695	0.241596	-0.312921		0.447088	0.177819
A6NDU8	UPF0600 protein C5orf51	C5orf51	sp|A6NDU8|CE051_HUMAN UPF0600 protein C5orf51 OS=Homo sapiens GN=C5orf51 PE=1 SV=1	3	13.9	33.62	0	22.363	0.10809	1.32941	-0.296846	1.11557	1.85507	-0.488309		0.203845	0.447225
A6NFI3	Zinc finger protein 316	ZNF316	sp|A6NFI3|ZN316_HUMAN Zinc finger protein 316 OS=Homo sapiens GN=ZNF316 PE=1 SV=1	1	2.3	108.44	0.00023708	5.3223	0.381837	0.474358	0.437228	0.00187425	-0.199736	0.487486		0.746736	-0.334599
A6NHQ2	rRNA/tRNA 2-O-methyltransferase fibrillarin-like protein 1	FBLL1	sp|A6NHQ2|FBLL1_HUMAN rRNA/tRNA 2-O-methyltransferase fibrillarin-like protein 1 OS=Homo sapiens GN=FBLL1 PE=3 SV=2	2	6.6	34.803	0	5.9976	1.20308	0.213378		1.36955	0.349705			0.0700618	0.151401
A6NHR9	Structural maintenance of chromosomes flexible hinge domain-containing protein 1	SMCHD1	sp|A6NHR9|SMHD1_HUMAN Structural maintenance of chromosomes flexible hinge domain-containing protein 1 OS=Homo sapiens GN=SMCHD1 PE=1 SV=2	38	21.5	226.37	0	248.38	0.325502	0.183709	0.283566	0.225645	-0.140619	-0.0321084		0.992919	-0.24662
A8CG34;Q6PJE2;A6NF01	Nuclear envelope pore membrane protein POM 121C	POM121C	sp|A8CG34|P121C_HUMAN Nuclear envelope pore membrane protein POM 121C OS=Homo sapiens GN=POM121C PE=1 SV=2	13	15.5	125.06	0	27.375	0.551196	0.946881	0.314174	1.34721	1.24993	0.0329472		0.231848	0.272613
B1ANS9	WD repeat-containing protein 64	WDR64	sp|B1ANS9|WDR64_HUMAN WD repeat-containing protein 64 OS=Homo sapiens GN=WDR64 PE=2 SV=1	2	1.8	123.63	0.0044328	2.5944	-0.037636	-0.0724676	0.0750534	0.442652	0.392537	0.161823		1.61839	0.344021
C9JMV9;Q03154	Aminoacylase-1	ABHD14A-ACY1;ACY1	tr|C9JMV9|C9JMV9_HUMAN Protein ABHD14A-ACY1 OS=Homo sapiens GN=ABHD14A-ACY1 PE=4 SV=1;sp|Q03154|ACY1_HUMAN Aminoacylase-1 OS=Homo sapiens GN=ACY1 PE=1 SV=1	5	12.6	56.435	0	17.92	0.176323	0.175812	-0.255271	0.286171	0.193835	0.993711		0.722341	0.458951
E7EVH7;Q07866;Q6P597	Kinesin light chain 1	KLC1	tr|E7EVH7|E7EVH7_HUMAN Uncharacterized protein OS=Homo sapiens PE=4 SV=1;sp|Q07866|KLC1_HUMAN Kinesin light chain 1 OS=Homo sapiens GN=KLC1 PE=1 SV=2	25	34.4	83.694	0	106.39	-0.366373	-0.493033	-0.467055	-0.573939	-0.560026	-0.485196		0.962945	-0.0975668
E9PSI1;O15321			tr|E9PSI1|E9PSI1_HUMAN Uncharacterized protein OS=Homo sapiens PE=4 SV=1	11	13.6	92.386	0	36.596	0.0436244	0.0825664	-0.208511	0.696083	0.418028	-0.099139		0.662318	0.365764
G3V325;O75127	Pentatricopeptide repeat-containing protein 1, mitochondrial	ATP5J2-PTCD1;PTCD1	tr|G3V325|G3V325_HUMAN Protein ATP5J2-PTCD1 OS=Homo sapiens GN=ATP5J2-PTCD1 PE=4 SV=1;sp|O75127|PTCD1_HUMAN Pentatricopeptide repeat-containing protein 1, mitochondrial OS=Homo sapiens GN=PTCD1 PE=1 SV=2	4	7.3	84.109	0.00023458	5.0441		0.225892	0.560324		-0.130602	0.372952		0.334203	-0.271933
G3V3G9;Q5TAQ9	DDB1- and CUL4-associated factor 8	DCAF8	tr|G3V3G9|G3V3G9_HUMAN Uncharacterized protein OS=Homo sapiens PE=4 SV=1;sp|Q5TAQ9|DCAF8_HUMAN DDB1- and CUL4-associated factor 8 OS=Homo sapiens GN=DCAF8 PE=1 SV=1	7	11.5	84.752	0	17.147	-0.143644	-0.189401	-0.176348	0.329411	0.00776951	-0.180528		0.674287	0.222015
G3V599;O15320;Q86UF2;A4D2H0;A4FU28;Q96PC5;Q8IX94;P0CG41	cTAGE family member 5	CTAGE5	tr|G3V599|G3V599_HUMAN Uncharacterized protein OS=Homo sapiens PE=4 SV=1;sp|O15320|CTGE5_HUMAN cTAGE family member 5 OS=Homo sapiens GN=CTAGE5 PE=1 SV=4	11	10.6	151.72	0	56.762	0.369383	0.117695	-0.0526555	0.544288	0.253142	0.838347		0.894553	0.400451
H3BN98;Q15041	ADP-ribosylation factor-like protein 6-interacting protein 1	ARL6IP1	tr|H3BN98|H3BN98_HUMAN Uncharacterized protein (Fragment) OS=Homo sapiens PE=4 SV=2;sp|Q15041|AR6P1_HUMAN ADP-ribosylation factor-like protein 6-interacting protein 1 OS=Homo sapiens GN=ARL6IP1 PE=1 SV=2	3	11	27.168	0.00044833	4.1735		-0.121079	-0.439794		0.418892	1.30923		0.864642	1.1445
M0R2C6;Q9NP81	Serine--tRNA ligase, mitochondrial	SARS2	tr|M0R2C6|M0R2C6_HUMAN Uncharacterized protein (Fragment) OS=Homo sapiens PE=3 SV=1;sp|Q9NP81|SYSM_HUMAN Serine--tRNA ligase, mitochondrial OS=Homo sapiens GN=SARS2 PE=1 SV=1	6	15.6	65.649	0	41.59	0.112767	0.251325	-0.0472787	0.389897	0.3744	0.0067647		0.425154	0.151416
O00148	ATP-dependent RNA helicase DDX39A	DDX39A	sp|O00148|DX39A_HUMAN ATP-dependent RNA helicase DDX39A OS=Homo sapiens GN=DDX39A PE=1 SV=2	17	42.6	49.129	0	55.453	0.204516	0.113701	0.132379	0.189666	0.525768	0.221692		0.664537	0.162177
O00154	Cytosolic acyl coenzyme A thioester hydrolase	ACOT7	sp|O00154|BACH_HUMAN Cytosolic acyl coenzyme A thioester hydrolase OS=Homo sapiens GN=ACOT7 PE=1 SV=3	9	30	41.796	0	23.001	-0.40295	-0.442948	-0.154169	-0.262019	-0.286058	-0.48082		0.0283623	-0.00961012
O00161	Synaptosomal-associated protein 23	SNAP23	sp|O00161|SNP23_HUMAN Synaptosomal-associated protein 23 OS=Homo sapiens GN=SNAP23 PE=1 SV=1	5	31.3	23.354	0	12.551	-0.321207	-0.525081		0.24245	-0.805938			0.0883284	0.1414
O00170	AH receptor-interacting protein	AIP	sp|O00170|AIP_HUMAN AH receptor-interacting protein OS=Homo sapiens GN=AIP PE=1 SV=2	8	33	37.636	0	93.732	-0.156402	-0.319316	-0.220782	-0.33368	-0.88782	0.736215		0.0504871	0.070405
O00178	GTP-binding protein 1	GTPBP1	sp|O00178|GTPB1_HUMAN GTP-binding protein 1 OS=Homo sapiens GN=GTPBP1 PE=1 SV=3	10	23	72.453	0	29.468	-0.293518	-0.167426	-0.185638	-0.0147911	-0.067712	-0.0604124		1.76792	0.167889
O00186	Syntaxin-binding protein 3	STXBP3	sp|O00186|STXB3_HUMAN Syntaxin-binding protein 3 OS=Homo sapiens GN=STXBP3 PE=1 SV=2	13	23.6	67.764	0	49.904	-0.389886	-0.20302	-0.200448	-0.0402892	0.0847447	-0.100329		1.3806	0.245827
O00193	Small acidic protein	SMAP	sp|O00193|SMAP_HUMAN Small acidic protein OS=Homo sapiens GN=SMAP PE=1 SV=1	3	25.1	20.332	0	163.57	0.00345838	-0.028175	-0.123733	-0.957216	-0.896737	-0.0521468		0.929443	-0.585884
O00214	Galectin-8	LGALS8	sp|O00214|LEG8_HUMAN Galectin-8 OS=Homo sapiens GN=LGALS8 PE=1 SV=4	5	17.7	35.808	0	12.575	0.295723	0.200128	0.288418	0.926759	0.510759	0.312549		0.811502	0.321933	+
O00231	26S proteasome non-ATPase regulatory subunit 11	PSMD11	sp|O00231|PSD11_HUMAN 26S proteasome non-ATPase regulatory subunit 11 OS=Homo sapiens GN=PSMD11 PE=1 SV=3	20	49.3	47.463	0	269.71	-0.115644	-0.162638	-0.125557	-0.0357418	0.0508847	-0.0295439		1.84252	0.129813
O00233	26S proteasome non-ATPase regulatory subunit 9	PSMD9	sp|O00233|PSMD9_HUMAN 26S proteasome non-ATPase regulatory subunit 9 OS=Homo sapiens GN=PSMD9 PE=1 SV=3	6	26.5	24.682	0	21.606	0.0579701	-0.0517879	0.7284	0.293253	-0.0744562	0.284988		0.101517	-0.0769324
O00255	Menin	MEN1	sp|O00255|MEN1_HUMAN Menin OS=Homo sapiens GN=MEN1 PE=1 SV=4	4	7.8	68.023	0	9.1686	0.0540844	-0.0384656	-0.214709	0.219215	0.194465	-0.713923		0.0360209	-0.0337176
O00267	Transcription elongation factor SPT5	SUPT5H	sp|O00267|SPT5H_HUMAN Transcription elongation factor SPT5 OS=Homo sapiens GN=SUPT5H PE=1 SV=1	33	40.5	121	0	323.31	0.268434	0.152897	0.226015	-0.403237	-0.471049	0.39835		0.595422	-0.374427
O00268;Q92750	Transcription initiation factor TFIID subunit 4	TAF4	sp|O00268|TAF4_HUMAN Transcription initiation factor TFIID subunit 4 OS=Homo sapiens GN=TAF4 PE=1 SV=2	10	15.7	110.11	0	33.564	0.505484	0.318809	0.373398	0.333996	0.906429	0.598842		0.541451	0.213859
O00273	DNA fragmentation factor subunit alpha	DFFA	sp|O00273|DFFA_HUMAN DNA fragmentation factor subunit alpha OS=Homo sapiens GN=DFFA PE=1 SV=1	7	27.8	36.521	0	45.909	0.205017	0.131721	0.0877344	-0.168479	-0.0900656	0.265557		0.431948	-0.139154
O00299	Chloride intracellular channel protein 1	CLIC1	sp|O00299|CLIC1_HUMAN Chloride intracellular channel protein 1 OS=Homo sapiens GN=CLIC1 PE=1 SV=4	14	73.9	26.922	0	233.11	-0.167475	-0.160637	-0.276468	0.040121	0.0187766	0.113434		2.26899	0.25897
O00399	Dynactin subunit 6	DCTN6	sp|O00399|DCTN6_HUMAN Dynactin subunit 6 OS=Homo sapiens GN=DCTN6 PE=1 SV=1	3	16.8	20.747	0	5.4818	-0.371161	-0.171303		-0.0683169	-0.371553			0.0946813	0.0512973
O00401	Neural Wiskott-Aldrich syndrome protein	WASL	sp|O00401|WASL_HUMAN Neural Wiskott-Aldrich syndrome protein OS=Homo sapiens GN=WASL PE=1 SV=2	9	27.1	54.826	0	24.662	-0.0832635	-0.291892	0.218223	-0.00517408	0.411209	0.851199		0.751421	0.471389
O00411	DNA-directed RNA polymerase, mitochondrial	POLRMT	sp|O00411|RPOM_HUMAN DNA-directed RNA polymerase, mitochondrial OS=Homo sapiens GN=POLRMT PE=1 SV=2	8	10.1	138.62	0	35.43	0.261832	0.591105	0.377957	1.27953	0.513086	0.184979		0.298654	0.248901
O00418	Eukaryotic elongation factor 2 kinase	EEF2K	sp|O00418|EF2K_HUMAN Eukaryotic elongation factor 2 kinase OS=Homo sapiens GN=EEF2K PE=1 SV=2	7	11	82.143	0	12.444	0.787767	-0.592658	-0.156997	0.920979	-1.09847	-0.732644		0.15965	-0.316084
O00425	Insulin-like growth factor 2 mRNA-binding protein 3	IGF2BP3	sp|O00425|IF2B3_HUMAN Insulin-like growth factor 2 mRNA-binding protein 3 OS=Homo sapiens GN=IGF2BP3 PE=1 SV=2	17	38.9	63.704	0	137.49	0.608809	0.604166	0.524064	0.701327	0.779554	0.909965		1.50891	0.217936
O00429	Dynamin-1-like protein	DNM1L	sp|O00429|DNM1L_HUMAN Dynamin-1-like protein OS=Homo sapiens GN=DNM1L PE=1 SV=2	35	60.3	81.876	0	323.31	-0.213537	-0.0963292	-0.16146	-0.175876	-0.100175	-0.30187		0.201762	-0.0355315
O00442	RNA 3-terminal phosphate cyclase	RTCA	sp|O00442|RTCA_HUMAN RNA 3-terminal phosphate cyclase OS=Homo sapiens GN=RTCA PE=1 SV=1	6	18.9	39.336	0	12.549	-0.134271	-0.0919865	-0.299258	0.339251	0.0423643	1.01856		1.01875	0.641898
O00443	Phosphatidylinositol 4-phosphate 3-kinase C2 domain-containing subunit alpha	PIK3C2A	sp|O00443|P3C2A_HUMAN Phosphatidylinositol 4-phosphate 3-kinase C2 domain-containing subunit alpha OS=Homo sapiens GN=PIK3C2A PE=1 SV=2	19	12.6	190.68	0	42.689	0.301002	0.404794	0.591679	0.398022	0.739589	0.76086		0.620669	0.200332
O00458	Interferon-related developmental regulator 1	IFRD1	sp|O00458|IFRD1_HUMAN Interferon-related developmental regulator 1 OS=Homo sapiens GN=IFRD1 PE=1 SV=4	4	12.9	50.268	0	20.202	0.55336	0.533264	1.19396	0.745539	1.18751	0.732747		0.186071	0.128405
O00461	Golgi integral membrane protein 4	GOLIM4	sp|O00461|GOLI4_HUMAN Golgi integral membrane protein 4 OS=Homo sapiens GN=GOLIM4 PE=1 SV=1	11	18.1	81.879	0	55.43	-1.23851	-1.13939	-0.807099	-0.713143	-0.98091	-0.696891		0.762585	0.264687
O00462	Beta-mannosidase	MANBA	sp|O00462|MANBA_HUMAN Beta-mannosidase OS=Homo sapiens GN=MANBA PE=2 SV=3	8	10.6	100.89	0	16.182	0.432853	0.409147	0.117296	0.227864	0.421264	0.291132		0.0181256	-0.00634505
O00468	Agrin;Agrin N-terminal 110 kDa subunit;Agrin C-terminal 110 kDa subunit;Agrin C-terminal 90 kDa fragment;Agrin C-terminal 22 kDa fragment	AGRN	sp|O00468|AGRIN_HUMAN Agrin OS=Homo sapiens GN=AGRN PE=1 SV=5	32	23.1	217.23	0	239.48	0.0924781	-0.0377398	-0.0421299	0.119555	0.413811	0.399663		1.35893	0.306807	+
O00487	26S proteasome non-ATPase regulatory subunit 14	PSMD14	sp|O00487|PSDE_HUMAN 26S proteasome non-ATPase regulatory subunit 14 OS=Homo sapiens GN=PSMD14 PE=1 SV=1	8	35.5	34.577	0	100.02	-0.0798744	-0.0430067	-0.0164974	0.162468	0.118758	0.307662		1.80939	0.242755
O00499	Myc box-dependent-interacting protein 1	BIN1	sp|O00499|BIN1_HUMAN Myc box-dependent-interacting protein 1 OS=Homo sapiens GN=BIN1 PE=1 SV=1	5	12.3	64.699	0	12.602	-0.527637	-0.571214		-0.204831	-1.00465			0.044409	-0.0553165
O00505	Importin subunit alpha-4	KPNA3	sp|O00505|IMA4_HUMAN Importin subunit alpha-4 OS=Homo sapiens GN=KPNA3 PE=1 SV=2	10	24.8	57.81	0	51.235	-0.316905	-0.103286	-0.131645	-1.01651	-0.929089	0.445091		0.264053	-0.316224
O00515	Ladinin-1	LAD1	sp|O00515|LAD1_HUMAN Ladinin-1 OS=Homo sapiens GN=LAD1 PE=1 SV=2	19	46.8	57.13	0	168.23	0.610228	0.606063	0.680954	0.669208	0.62882	0.567935		0.0978716	-0.0104273
O00541	Pescadillo homolog	PES1	sp|O00541|PESC_HUMAN Pescadillo homolog OS=Homo sapiens GN=PES1 PE=1 SV=1	15	31.3	68.002	0	50.622	0.184725	0.0882773	0.180657	-0.195434	-0.467334	0.156526		0.807329	-0.319967
O00566	U3 small nucleolar ribonucleoprotein protein MPP10	MPHOSPH10	sp|O00566|MPP10_HUMAN U3 small nucleolar ribonucleoprotein protein MPP10 OS=Homo sapiens GN=MPHOSPH10 PE=1 SV=2	9	20.4	78.863	0	20.627	0.108491		0.382612	0.884559		0.247563		0.344014	0.320509
O00567	Nucleolar protein 56	NOP56	sp|O00567|NOP56_HUMAN Nucleolar protein 56 OS=Homo sapiens GN=NOP56 PE=1 SV=4	24	54.9	66.049	0	224.8	-0.191458	-0.130839	-0.0609841	-0.263144	0.107018	0.189287		0.408816	0.138814
O00571	ATP-dependent RNA helicase DDX3X	DDX3X	sp|O00571|DDX3X_HUMAN ATP-dependent RNA helicase DDX3X OS=Homo sapiens GN=DDX3X PE=1 SV=3	34	55.4	73.243	0	323.31	0.0311129	-0.0206185	0.0112093	-0.0624145	-0.145557	-0.151586		1.76074	-0.127087
O00629	Importin subunit alpha-3	KPNA4	sp|O00629|IMA3_HUMAN Importin subunit alpha-3 OS=Homo sapiens GN=KPNA4 PE=1 SV=1	10	27.8	57.886	0	91.03	-0.307609	-0.39838	-0.181526	-0.613829	-0.69619	0.154972		0.116551	-0.0891778
O00743	Serine/threonine-protein phosphatase 6 catalytic subunit;Serine/threonine-protein phosphatase 6 catalytic subunit, N-terminally processed	PPP6C	sp|O00743|PPP6_HUMAN Serine/threonine-protein phosphatase 6 catalytic subunit OS=Homo sapiens GN=PPP6C PE=1 SV=1	9	31.5	35.144	0	37.246	0.149129	0.369829		0.541019	0.428464			0.676522	0.225262
O14530	Thioredoxin domain-containing protein 9	TXNDC9	sp|O14530|TXND9_HUMAN Thioredoxin domain-containing protein 9 OS=Homo sapiens GN=TXNDC9 PE=1 SV=2	7	30.5	26.534	0	22.585	0.38228	0.285935	0.235114	-0.266004	-0.149217	2.03931		0.116316	0.240255
O14545	TRAF-type zinc finger domain-containing protein 1	TRAFD1	sp|O14545|TRAD1_HUMAN TRAF-type zinc finger domain-containing protein 1 OS=Homo sapiens GN=TRAFD1 PE=1 SV=1	7	14.9	64.84	0	24.337	0.293606	0.097476	0.0297002	-0.11821	-0.0735147	0.508327		0.055277	-0.0347266
O14562	Ubiquitin domain-containing protein UBFD1	UBFD1	sp|O14562|UBFD1_HUMAN Ubiquitin domain-containing protein UBFD1 OS=Homo sapiens GN=UBFD1 PE=1 SV=2	6	30.7	33.382	0	14.642	-0.107244	-0.299099		0.0287106	0.37529			0.750958	0.405171
O14579	Coatomer subunit epsilon	COPE	sp|O14579|COPE_HUMAN Coatomer subunit epsilon OS=Homo sapiens GN=COPE PE=1 SV=3	6	29.5	34.482	0	113.66	-0.268956	-0.245951	-0.300786	-0.634599	-0.444851	-0.174882		0.471645	-0.146213
O14618	Copper chaperone for superoxide dismutase	CCS	sp|O14618|CCS_HUMAN Copper chaperone for superoxide dismutase OS=Homo sapiens GN=CCS PE=1 SV=1	3	10.9	29.04	0	6.4408	0.0142124	-0.0681051	-0.338889	-0.0691794	0.102994	-0.13435		0.310619	0.0974153
O14641	Segment polarity protein dishevelled homolog DVL-2	DVL2	sp|O14641|DVL2_HUMAN Segment polarity protein dishevelled homolog DVL-2 OS=Homo sapiens GN=DVL2 PE=1 SV=1	9	16.3	78.947	0	29.336	0.067914	-0.0882547	0.370722	-0.162396	-0.203552	0.33948		0.222309	-0.125617
O14656	Torsin-1A	TOR1A	sp|O14656|TOR1A_HUMAN Torsin-1A OS=Homo sapiens GN=TOR1A PE=1 SV=1	2	6.3	37.808	0	5.8905	-0.381724	-0.739324		-0.31554	0.832201			0.513946	0.818854
O14672	Disintegrin and metalloproteinase domain-containing protein 10	ADAM10	sp|O14672|ADA10_HUMAN Disintegrin and metalloproteinase domain-containing protein 10 OS=Homo sapiens GN=ADAM10 PE=1 SV=1	5	7	84.141	0	7.4303	-0.456742	-0.0381693	-0.193668	0.513996	-0.361917	-0.0981194		0.359784	0.247513	+
O14744	Protein arginine N-methyltransferase 5;Protein arginine N-methyltransferase 5, N-terminally processed	PRMT5	sp|O14744|ANM5_HUMAN Protein arginine N-methyltransferase 5 OS=Homo sapiens GN=PRMT5 PE=1 SV=4	18	29	72.683	0	73.091	0.141171	0.206893	0.206518	0.03492	0.286999	-0.0457739		0.380153	-0.0928123
O14745	Na(+)/H(+) exchange regulatory cofactor NHE-RF1	SLC9A3R1	sp|O14745|NHRF1_HUMAN Na(+)/H(+) exchange regulatory cofactor NHE-RF1 OS=Homo sapiens GN=SLC9A3R1 PE=1 SV=4	8	28.2	38.868	0	36.823	0.253747	0.389787	0.11929	0.0540844	0.434668	0.478817		0.164961	0.0682484
O14757	Serine/threonine-protein kinase Chk1	CHEK1	sp|O14757|CHK1_HUMAN Serine/threonine-protein kinase Chk1 OS=Homo sapiens GN=CHEK1 PE=1 SV=2	6	18.5	54.433	0	18.348	0.263756	0.34153	0.463936		-0.497303	0.635429		0.259046	-0.287344
O14776	Transcription elongation regulator 1	TCERG1	sp|O14776|TCRG1_HUMAN Transcription elongation regulator 1 OS=Homo sapiens GN=TCERG1 PE=1 SV=2	36	30.9	123.9	0	85.246	0.0267293	0.0542234	-0.127636	-0.266212	-0.241629	-0.239805		1.82194	-0.233654
O14787	Transportin-2	TNPO2	sp|O14787|TNPO2_HUMAN Transportin-2 OS=Homo sapiens GN=TNPO2 PE=1 SV=3	11	15.5	101.39	0	14.61	-0.522571	-0.288769	-0.604586	1.85372	-0.434286	0.31429		0.704329	1.04988
O14802	DNA-directed RNA polymerase III subunit RPC1	POLR3A	sp|O14802|RPC1_HUMAN DNA-directed RNA polymerase III subunit RPC1 OS=Homo sapiens GN=POLR3A PE=1 SV=2	17	13.9	155.64	0	34.614	0.344374	0.225892	0.028852	1.73257	0.536948	0.1995		0.586813	0.623301
O14818;Q8TAA3	Proteasome subunit alpha type-7	PSMA7	sp|O14818|PSA7_HUMAN Proteasome subunit alpha type-7 OS=Homo sapiens GN=PSMA7 PE=1 SV=1	10	46	27.887	0	140.86	0.0610158	0.0858326	0.0170666	-0.0387471	0.0888201	-0.14073		0.539967	-0.0848574
O14908;Q8TF64	PDZ domain-containing protein GIPC1	GIPC1	sp|O14908|GIPC1_HUMAN PDZ domain-containing protein GIPC1 OS=Homo sapiens GN=GIPC1 PE=1 SV=2	10	39.9	36.049	0	118.65	0.024887	0.054779	0.0425042	0.0425042	-0.462555	-0.169939		0.742672	-0.237387
O14920	Inhibitor of nuclear factor kappa-B kinase subunit beta	IKBKB	sp|O14920|IKKB_HUMAN Inhibitor of nuclear factor kappa-B kinase subunit beta OS=Homo sapiens GN=IKBKB PE=1 SV=1	8	11.4	86.563	0	12.336	-0.313531	0.545672	-0.301461	0.478609		-0.0482332		0.216678	0.238295
O14929	Histone acetyltransferase type B catalytic subunit	HAT1	sp|O14929|HAT1_HUMAN Histone acetyltransferase type B catalytic subunit OS=Homo sapiens GN=HAT1 PE=1 SV=1	8	24.1	49.512	0	28.961	0.13014	0.0113525	0.15082	-0.216267	0.0361869	0.1129		0.479609	-0.119831
O14964	Hepatocyte growth factor-regulated tyrosine kinase substrate	HGS	sp|O14964|HGS_HUMAN Hepatocyte growth factor-regulated tyrosine kinase substrate OS=Homo sapiens GN=HGS PE=1 SV=1	15	17.8	86.191	0	101.17	-0.401768	-0.448548	-0.509717	-0.492647	-0.551712	-0.637424		0.958689	-0.10725
O14972	Down syndrome critical region protein 3	DSCR3	sp|O14972|DSCR3_HUMAN Down syndrome critical region protein 3 OS=Homo sapiens GN=DSCR3 PE=2 SV=1	5	22.9	33.01	0	66.199	-0.255667	-0.298087	-0.167928	0.355806	0.0781998	1.37072		1.00086	0.842137
O14974;O60237	Protein phosphatase 1 regulatory subunit 12A	PPP1R12A	sp|O14974|MYPT1_HUMAN Protein phosphatase 1 regulatory subunit 12A OS=Homo sapiens GN=PPP1R12A PE=1 SV=1	48	42.4	115.28	0	323.31	-0.602044	-0.685292	-0.660794	-0.995908	-0.941808	-0.719471		1.25887	-0.236353
O14976	Cyclin-G-associated kinase	GAK	sp|O14976|GAK_HUMAN Cyclin-G-associated kinase OS=Homo sapiens GN=GAK PE=1 SV=2	25	24.2	143.19	0	120.22	-0.133844	0.209516	0.0180643	0.306262	0.14952	-0.08804		0.236925	0.0913351
O14980	Exportin-1	XPO1	sp|O14980|XPO1_HUMAN Exportin-1 OS=Homo sapiens GN=XPO1 PE=1 SV=1	34	38.7	123.38	0	213.36	-0.451465	-0.384791	-0.557837	-0.63794	-0.455376	-0.900099		0.652096	-0.199774
O14981	TATA-binding protein-associated factor 172	BTAF1	sp|O14981|BTAF1_HUMAN TATA-binding protein-associated factor 172 OS=Homo sapiens GN=BTAF1 PE=1 SV=2	20	12.8	206.89	0	48.492	0.0734089	0.146786	0.00805652	-0.424552	-0.0861857	0.467697		0.125867	-0.0904307
O15013	Rho guanine nucleotide exchange factor 10	ARHGEF10	sp|O15013|ARHGA_HUMAN Rho guanine nucleotide exchange factor 10 OS=Homo sapiens GN=ARHGEF10 PE=1 SV=4	9	7.8	151.61	0	12.723	0.220701	-0.0539878	1.19573		0.852958	1.75967		0.606626	0.852166
O15014	Zinc finger protein 609	ZNF609	sp|O15014|ZN609_HUMAN Zinc finger protein 609 OS=Homo sapiens GN=ZNF609 PE=1 SV=2	5	6.1	151.19	0	8.6613	0.142609	0.0299829		-0.311685	0.931834			0.12245	0.223778
O15020;P11277	Spectrin beta chain, non-erythrocytic 2	SPTBN2	sp|O15020|SPTN2_HUMAN Spectrin beta chain, non-erythrocytic 2 OS=Homo sapiens GN=SPTBN2 PE=1 SV=3	12	5	271.32	0	7.8397	0.217355	-0.0861092	-0.029323	3.9594	-0.372319	-0.0284693		0.342259	1.15223
O15027	Protein transport protein Sec16A	SEC16A	sp|O15027|SC16A_HUMAN Protein transport protein Sec16A OS=Homo sapiens GN=SEC16A PE=1 SV=3	36	27.1	233.51	0	181.62	0.220206	0.183074	0.139208	0.407842	0.0377336	-0.0935711		0.156474	-0.0634942
O15066	Kinesin-like protein KIF3B;Kinesin-like protein KIF3B, N-terminally processed	KIF3B	sp|O15066|KIF3B_HUMAN Kinesin-like protein KIF3B OS=Homo sapiens GN=KIF3B PE=1 SV=1	6	8.4	85.124	0	10.493	0.116232	0.18574	0.818278	0.341416	0.963252	1.48037		0.62794	0.554929
O15067	Phosphoribosylformylglycinamidine synthase	PFAS	sp|O15067|PUR4_HUMAN Phosphoribosylformylglycinamidine synthase OS=Homo sapiens GN=PFAS PE=1 SV=4	31	31.9	144.73	0	191.97	-0.331899	-0.468651	-0.329395	-0.0562962	-1.19116	-1.05922		0.47025	-0.392246
O15084	Serine/threonine-protein phosphatase 6 regulatory ankyrin repeat subunit A	ANKRD28	sp|O15084|ANR28_HUMAN Serine/threonine-protein phosphatase 6 regulatory ankyrin repeat subunit A OS=Homo sapiens GN=ANKRD28 PE=1 SV=5	10	12.4	112.96	0	30.286	-0.186492	-0.0300741	0.208018	-0.0645402	-0.0710423	0.0630888		0.0602052	-0.0213152
O15085	Rho guanine nucleotide exchange factor 11	ARHGEF11	sp|O15085|ARHGB_HUMAN Rho guanine nucleotide exchange factor 11 OS=Homo sapiens GN=ARHGEF11 PE=1 SV=1	5	4.5	167.7	0	10.954	0.232292	-0.115723		1.4537	-0.23528			0.230427	0.550926
O15127	Secretory carrier-associated membrane protein 2	SCAMP2	sp|O15127|SCAM2_HUMAN Secretory carrier-associated membrane protein 2 OS=Homo sapiens GN=SCAMP2 PE=1 SV=2	3	13.7	36.648	0	59.437	-0.0826828		-0.15335	3.27077		0.718526		0.620197	2.11266
O15160	DNA-directed RNA polymerases I and III subunit RPAC1	POLR1C	sp|O15160|RPAC1_HUMAN DNA-directed RNA polymerases I and III subunit RPAC1 OS=Homo sapiens GN=POLR1C PE=1 SV=1	10	37.3	39.249	0	46.923	0.334911	0.289716	0.339821	0.650581	0.431463	-0.0387471		0.0439796	0.0262823
O15162	Phospholipid scramblase 1	PLSCR1	sp|O15162|PLS1_HUMAN Phospholipid scramblase 1 OS=Homo sapiens GN=PLSCR1 PE=1 SV=1	2	5.3	35.049	0.00043611	3.6744	-0.592441		-0.660406	0.441058		-0.957804		0.185999	0.368051
O15164	Transcription intermediary factor 1-alpha	TRIM24	sp|O15164|TIF1A_HUMAN Transcription intermediary factor 1-alpha OS=Homo sapiens GN=TRIM24 PE=1 SV=3	12	14.7	116.83	0	22.501	0.212383	0.233275	0.388134	0.391548	0.145091	1.27292		0.396415	0.325255
O15213	WD repeat-containing protein 46	WDR46	sp|O15213|WDR46_HUMAN WD repeat-containing protein 46 OS=Homo sapiens GN=WDR46 PE=1 SV=3	9	22	68.07	0	33.811	0.238787	0.209017	0.326767	1.01892	0.144438	0.554343		0.544785	0.314376
O15226	NF-kappa-B-repressing factor	NKRF	sp|O15226|NKRF_HUMAN NF-kappa-B-repressing factor OS=Homo sapiens GN=NKRF PE=1 SV=2	15	22.9	77.672	0	16.038	0.278936	0.212881	0.496513	0.881743	0.690819	0.549916		1.37075	0.378049
O15228	Dihydroxyacetone phosphate acyltransferase	GNPAT	sp|O15228|GNPAT_HUMAN Dihydroxyacetone phosphate acyltransferase OS=Homo sapiens GN=GNPAT PE=1 SV=1	6	10.7	77.187	0	6.4056	-0.281386	0.685447	-0.280562	1.5146	-0.705523	1.08556		0.321939	0.59038
O15258	Protein RER1	RER1	sp|O15258|RER1_HUMAN Protein RER1 OS=Homo sapiens GN=RER1 PE=1 SV=1	3	18.9	22.958	0	27.296	-0.0362003	0.836732	-0.487156	0.400101	0.68428	2.59741		0.639796	1.12281
O15269	Serine palmitoyltransferase 1	SPTLC1	sp|O15269|SPTC1_HUMAN Serine palmitoyltransferase 1 OS=Homo sapiens GN=SPTLC1 PE=1 SV=1	12	31.1	52.743	0	48.898	-0.401063	-0.296102	-0.321441	0.148088	0.449958	-0.260014		1.01992	0.452213
O15270	Serine palmitoyltransferase 2	SPTLC2	sp|O15270|SPTC2_HUMAN Serine palmitoyltransferase 2 OS=Homo sapiens GN=SPTLC2 PE=1 SV=1	5	10	62.924	0	12.915	-0.226341	-0.315271		0.398022	0.0909888			1.07458	0.515312
O15294	UDP-N-acetylglucosamine--peptide N-acetylglucosaminyltransferase 110 kDa subunit	OGT	sp|O15294|OGT1_HUMAN UDP-N-acetylglucosamine--peptide N-acetylglucosaminyltransferase 110 kDa subunit OS=Homo sapiens GN=OGT PE=1 SV=3	28	35.1	116.92	0	150.2	0.120352	-0.0813848	-0.0245312	0.353888	-0.696377	0.256286		0.0332832	-0.0335464
O15305	Phosphomannomutase 2	PMM2	sp|O15305|PMM2_HUMAN Phosphomannomutase 2 OS=Homo sapiens GN=PMM2 PE=1 SV=1	6	32.1	28.082	0	27.868	-0.362696	-0.330266	-0.470269	-0.223188	-0.400644	-0.16482		0.688131	0.124859
O15344	E3 ubiquitin-protein ligase Midline-1	MID1	sp|O15344|TRI18_HUMAN E3 ubiquitin-protein ligase Midline-1 OS=Homo sapiens GN=MID1 PE=1 SV=1	7	13.8	75.25	0	14.689	0.284514	0.241596	0.354339	0.808014	0.41792	0.826193		1.33243	0.390559
O15347	High mobility group protein B3	HMGB3	sp|O15347|HMGB3_HUMAN High mobility group protein B3 OS=Homo sapiens GN=HMGB3 PE=1 SV=4	5	31.5	22.98	0	22.671	0.384381	0.433494		0.549817	0.63914			1.16835	0.185541
O15381	Nuclear valosin-containing protein-like	NVL	sp|O15381|NVL_HUMAN Nuclear valosin-containing protein-like OS=Homo sapiens GN=NVL PE=1 SV=1	18	26.5	95.05	0	71.665	0.330673	0.430821	0.475811	0.599699	1.27399	0.192321		0.362057	0.276236
O15397	Importin-8	IPO8	sp|O15397|IPO8_HUMAN Importin-8 OS=Homo sapiens GN=IPO8 PE=1 SV=2	9	11.1	119.94	0	18.01	-0.728861	-0.617388	-0.693668	0.322851	0.456491	-1.32366		0.362872	0.498533
O15400	Syntaxin-7	STX7	sp|O15400|STX7_HUMAN Syntaxin-7 OS=Homo sapiens GN=STX7 PE=1 SV=4	7	38.3	29.815	0	62.466	-0.571236	-0.582966	-0.928704	0.0614305	-0.197583	-0.616348		0.900802	0.443468
O15446	DNA-directed RNA polymerase I subunit RPA34	CD3EAP	sp|O15446|RPA34_HUMAN DNA-directed RNA polymerase I subunit RPA34 OS=Homo sapiens GN=CD3EAP PE=1 SV=1	8	27.6	54.985	0	19.603	0.243547	0.262794	0.337768	1.11297	0.449535	-0.371908		0.0959813	0.115495
O15479	Melanoma-associated antigen B2	MAGEB2	sp|O15479|MAGB2_HUMAN Melanoma-associated antigen B2 OS=Homo sapiens GN=MAGEB2 PE=1 SV=3	1	5	35.277	0.00023332	4.9489		0.305329	0.879706		-0.0124754	0.615793		0.248014	-0.290858
O15541	RING finger protein 113A	RNF113A	sp|O15541|R113A_HUMAN RING finger protein 113A OS=Homo sapiens GN=RNF113A PE=1 SV=1	2	7	38.787	0.00022467	4.2319	0.832688		0.301471	0.864335		1.54617		0.55629	0.638171
O43143	Pre-mRNA-splicing factor ATP-dependent RNA helicase DHX15	DHX15	sp|O43143|DHX15_HUMAN Pre-mRNA-splicing factor ATP-dependent RNA helicase DHX15 OS=Homo sapiens GN=DHX15 PE=1 SV=2	32	39.5	90.932	0	193.07	0.1995	0.138945	0.111165	0.195096	0.323428	0.332393		1.22157	0.133769
O43149	Zinc finger ZZ-type and EF-hand domain-containing protein 1	ZZEF1	sp|O43149|ZZEF1_HUMAN Zinc finger ZZ-type and EF-hand domain-containing protein 1 OS=Homo sapiens GN=ZZEF1 PE=1 SV=6	19	7.5	331.07	0	30.353	-0.389017	-0.259029	-0.560132	1.48501	-0.78344	0.978415		0.625099	0.962723
O43150	Arf-GAP with SH3 domain, ANK repeat and PH domain-containing protein 2	ASAP2	sp|O43150|ASAP2_HUMAN Arf-GAP with SH3 domain, ANK repeat and PH domain-containing protein 2 OS=Homo sapiens GN=ASAP2 PE=1 SV=3	10	14.2	111.65	0	19.856	1.43627	-0.538618	0.80719	3.98759	1.20408	1.01099		0.596486	1.49928
O43156	TELO2-interacting protein 1 homolog	TTI1	sp|O43156|TTI1_HUMAN TELO2-interacting protein 1 homolog OS=Homo sapiens GN=TTI1 PE=1 SV=3	3	3.6	122.07	0	7.6478	-0.0270133		-0.375534	2.59941		-1.91425		0.0796127	0.543856
O43159	Ribosomal RNA-processing protein 8	RRP8	sp|O43159|RRP8_HUMAN Ribosomal RNA-processing protein 8 OS=Homo sapiens GN=RRP8 PE=1 SV=2	3	10.7	50.714	0	20.964	0.0646069	0.26111	0.221939	0.711142		0.424062		1.20918	0.38505
O43166;Q9P2F8	Signal-induced proliferation-associated 1-like protein 1	SIPA1L1	sp|O43166|SI1L1_HUMAN Signal-induced proliferation-associated 1-like protein 1 OS=Homo sapiens GN=SIPA1L1 PE=1 SV=4	23	15	200.03	0	89.627	-0.0713909	-0.187017	-0.0466826	-0.172604	0.815575	0.907737		0.82238	0.6186
O43172	U4/U6 small nuclear ribonucleoprotein Prp4	PRPF4	sp|O43172|PRP4_HUMAN U4/U6 small nuclear ribonucleoprotein Prp4 OS=Homo sapiens GN=PRPF4 PE=1 SV=2	11	22.4	58.449	0	54.095	0.140517	0.665302	0.225152	-0.460667	2.5097	0.335369		0.191517	0.451142
O43175	D-3-phosphoglycerate dehydrogenase	PHGDH	sp|O43175|SERA_HUMAN D-3-phosphoglycerate dehydrogenase OS=Homo sapiens GN=PHGDH PE=1 SV=4	19	41.7	56.65	0	146.54	-0.922839	-0.96601	-1.28644	-0.561047	-0.633904	-1.4521		0.223367	0.176082
O43237	Cytoplasmic dynein 1 light intermediate chain 2	DYNC1LI2	sp|O43237|DC1L2_HUMAN Cytoplasmic dynein 1 light intermediate chain 2 OS=Homo sapiens GN=DYNC1LI2 PE=1 SV=1	12	30.1	54.099	0	103.16	0.1121	-0.275856	-0.380784	0.0177795	-0.149521	-0.172474		0.189912	0.0801087
O43251;Q9NWB1;A6NFN3	RNA binding protein fox-1 homolog 2;RNA binding protein fox-1 homolog 1	RBFOX2;RBFOX1	sp|O43251|RFOX2_HUMAN RNA binding protein fox-1 homolog 2 OS=Homo sapiens GN=RBFOX2 PE=1 SV=3;sp|Q9NWB1|RFOX1_HUMAN RNA binding protein fox-1 homolog 1 OS=Homo sapiens GN=RBFOX1 PE=1 SV=2	3	11.5	41.373	0	13.328	0.133037		0.468948	0.260748		-0.142831		0.343032	-0.242034
O43252	Bifunctional 3-phosphoadenosine 5-phosphosulfate synthase 1;Sulfate adenylyltransferase;Adenylyl-sulfate kinase	PAPSS1	sp|O43252|PAPS1_HUMAN Bifunctional 3-phosphoadenosine 5-phosphosulfate synthase 1 OS=Homo sapiens GN=PAPSS1 PE=1 SV=2	15	28.2	70.832	0	47.66	-0.292705	-0.261293	-0.122319	-1.03724	-0.815275	-0.357012		1.16097	-0.511069
O43290	U4/U6.U5 tri-snRNP-associated protein 1	SART1	sp|O43290|SNUT1_HUMAN U4/U6.U5 tri-snRNP-associated protein 1 OS=Homo sapiens GN=SART1 PE=1 SV=1	30	40	90.254	0	248.79	0.108625	0.160662	0.177727	-0.0301478	-0.141478	-0.121706		2.4514	-0.246782
O43314;Q6PFW1	Inositol hexakisphosphate and diphosphoinositol-pentakisphosphate kinase 2	PPIP5K2	sp|O43314|VIP2_HUMAN Inositol hexakisphosphate and diphosphoinositol-pentakisphosphate kinase 2 OS=Homo sapiens GN=PPIP5K2 PE=1 SV=3	27	25.7	140.41	0	42.322	-0.132293	-0.0412686	0.0928839	-0.107399	0.185613	-0.0855733		0.0748398	0.0244395
O43318	Mitogen-activated protein kinase kinase kinase 7	MAP3K7	sp|O43318|M3K7_HUMAN Mitogen-activated protein kinase kinase kinase 7 OS=Homo sapiens GN=MAP3K7 PE=1 SV=1	5	17.3	67.195	0	9.8393	-0.195137	-0.236452	0.763242		1.3003	0.483468		0.63832	0.781333
O43379	WD repeat-containing protein 62	WDR62	sp|O43379|WDR62_HUMAN WD repeat-containing protein 62 OS=Homo sapiens GN=WDR62 PE=1 SV=4	6	4.9	165.95	0	16.052	-0.208994	-0.111056	1.06502	1.69216		1.11437		0.866043	1.15494
O43390	Heterogeneous nuclear ribonucleoprotein R	HNRNPR	sp|O43390|HNRPR_HUMAN Heterogeneous nuclear ribonucleoprotein R OS=Homo sapiens GN=HNRNPR PE=1 SV=1	24	41.2	70.942	0	226.73	0.00417777	-0.0302951	-0.00836294	-0.0124754	-0.0107447	0.024036		0.307745	0.0117654
O43395	U4/U6 small nuclear ribonucleoprotein Prp3	PRPF3	sp|O43395|PRPF3_HUMAN U4/U6 small nuclear ribonucleoprotein Prp3 OS=Homo sapiens GN=PRPF3 PE=1 SV=2	17	29.6	77.528	0	75.801	0.119688	0.166715	0.234624	0.558757	0.0905825	0.62826		0.664152	0.252191
O43432	Eukaryotic translation initiation factor 4 gamma 3	EIF4G3	sp|O43432|IF4G3_HUMAN Eukaryotic translation initiation factor 4 gamma 3 OS=Homo sapiens GN=EIF4G3 PE=1 SV=2	32	20.3	176.65	0	73.288	-0.651518	-0.594726	-0.287977	-0.00468191	-0.507829	0.370722		0.767408	0.464144
O43464;P83110	Serine protease HTRA2, mitochondrial	HTRA2	sp|O43464|HTRA2_HUMAN Serine protease HTRA2, mitochondrial OS=Homo sapiens GN=HTRA2 PE=1 SV=2	5	12.7	48.84	0	8.4509	0.180148	0.265437		0.192825	0.111298			0.451819	-0.0707305
O43488;Q8NHP1;O95154	Aflatoxin B1 aldehyde reductase member 2	AKR7A2	sp|O43488|ARK72_HUMAN Aflatoxin B1 aldehyde reductase member 2 OS=Homo sapiens GN=AKR7A2 PE=1 SV=3	9	33.1	39.589	0	51.787	-0.152805	-0.124204	-0.383868	-0.218263	-0.213621	-0.163074		0.0932654	0.0219732
O43583	Density-regulated protein	DENR	sp|O43583|DENR_HUMAN Density-regulated protein OS=Homo sapiens GN=DENR PE=1 SV=2	10	50.5	22.092	0	237.33	-0.0182788	-0.130144	-0.139045	0.125122	-0.248125	-0.255322		0.0813634	-0.0302856
O43615	Mitochondrial import inner membrane translocase subunit TIM44	TIMM44	sp|O43615|TIM44_HUMAN Mitochondrial import inner membrane translocase subunit TIM44 OS=Homo sapiens GN=TIMM44 PE=1 SV=2	16	36.9	51.355	0	56.544	-0.0340569	-0.0284987	-0.0252798	0.0526941	0.160791	0.234992		1.55366	0.178771
O43633	Charged multivesicular body protein 2a	CHMP2A	sp|O43633|CHM2A_HUMAN Charged multivesicular body protein 2a OS=Homo sapiens GN=CHMP2A PE=1 SV=1	5	16.7	25.104	0	38.344	-0.0515188	-0.0621284	0.0538064	0.397584	0.37729	-0.141908		0.569191	0.230936
O43639	Cytoplasmic protein NCK2	NCK2	sp|O43639|NCK2_HUMAN Cytoplasmic protein NCK2 OS=Homo sapiens GN=NCK2 PE=1 SV=2	4	11.6	42.915	0.00023116	4.7282	-0.351093	-0.241884	1.20107	1.97343	1.89029	0.417056		0.795156	1.22423
O43660	Pleiotropic regulator 1	PLRG1	sp|O43660|PLRG1_HUMAN Pleiotropic regulator 1 OS=Homo sapiens GN=PLRG1 PE=1 SV=1	12	32.7	57.193	0	57.284	-0.0177529	0.0938305	0.0163537	0.32008	0.394185	0.125783		1.34607	0.249206
O43670	BUB3-interacting and GLEBS motif-containing protein ZNF207	ZNF207	sp|O43670|ZN207_HUMAN BUB3-interacting and GLEBS motif-containing protein ZNF207 OS=Homo sapiens GN=ZNF207 PE=1 SV=1	5	11.1	50.75	0	56.308	0.0113525	-0.123402	0.0697021	-0.285126	-0.191458	-0.640659		1.13631	-0.358298
O43681	ATPase ASNA1	ASNA1	sp|O43681|ASNA_HUMAN ATPase ASNA1 OS=Homo sapiens GN=ASNA1 PE=1 SV=2	6	17.5	38.792	0	19.073	-0.183802	-0.0422636	-0.0192143	-0.0149806	0.0775164	0.718701		0.655066	0.342172
O43684	Mitotic checkpoint protein BUB3	BUB3	sp|O43684|BUB3_HUMAN Mitotic checkpoint protein BUB3 OS=Homo sapiens GN=BUB3 PE=1 SV=1	10	29.9	37.154	0	119.64	0.0271541	0.0489336	0.146264	0.0508847	-0.137934	-0.229619		0.929671	-0.179673
O43747	AP-1 complex subunit gamma-1	AP1G1	sp|O43747|AP1G1_HUMAN AP-1 complex subunit gamma-1 OS=Homo sapiens GN=AP1G1 PE=1 SV=5	19	26.4	91.35	0	42.65	-0.342067	-0.397467	-0.431618	0.210139	-0.248228	-0.339948		0.70031	0.264372
O43765	Small glutamine-rich tetratricopeptide repeat-containing protein alpha	SGTA	sp|O43765|SGTA_HUMAN Small glutamine-rich tetratricopeptide repeat-containing protein alpha OS=Homo sapiens GN=SGTA PE=1 SV=1	8	29.4	34.063	0	69.322	0.0881415	0.0939657	0.0963968	-0.570786	-0.479874	1.09815		0.048735	-0.0770048
O43776;REV__H7BZ55	Asparagine--tRNA ligase, cytoplasmic	NARS	sp|O43776|SYNC_HUMAN Asparagine--tRNA ligase, cytoplasmic OS=Homo sapiens GN=NARS PE=1 SV=1	17	37.8	62.942	0	188.18	-0.593115	-0.563838	-0.675927	-0.662095	-0.889851	-0.719352		0.894264	-0.146139
O43809	Cleavage and polyadenylation specificity factor subunit 5	NUDT21	sp|O43809|CPSF5_HUMAN Cleavage and polyadenylation specificity factor subunit 5 OS=Homo sapiens GN=NUDT21 PE=1 SV=1	7	29.5	26.227	0	57.761	0.122474	0.147567		-0.0382285	-0.18449			1.09708	-0.24638
O43813	LanC-like protein 1	LANCL1	sp|O43813|LANC1_HUMAN LanC-like protein 1 OS=Homo sapiens GN=LANCL1 PE=1 SV=1	8	20.6	45.283	0	15.936	-0.354926	-0.451287	-0.316654	-0.0231085	-0.137822	-0.372711		0.82426	0.196408
O43815;O43815-A	Striatin	STRN	sp|O43815|STRN_HUMAN Striatin OS=Homo sapiens GN=STRN PE=1 SV=4;sp|O43815-A|STRN-A_HUMAN Striatin-A OS=Homo sapiens OX=9606 GN=STRN-A PE=1 SV=4	18	33.2	86.131	0	65.805	0.138028	-0.0649929	0.0176369	0.269991	0.49416	0.936139		1.23299	0.536539
O43818	U3 small nucleolar RNA-interacting protein 2	RRP9	sp|O43818|U3IP2_HUMAN U3 small nucleolar RNA-interacting protein 2 OS=Homo sapiens GN=RRP9 PE=1 SV=1	8	17.1	51.84	0	84.233	0.314174	0.145221	0.229465	0.158466	0.667937	0.111699		0.169975	0.0830808
O43823	A-kinase anchor protein 8	AKAP8	sp|O43823|AKAP8_HUMAN A-kinase anchor protein 8 OS=Homo sapiens GN=AKAP8 PE=1 SV=1	9	22.1	76.107	0	30.107	0.255803	0.339137	0.35208	0.405557	0.617016	1.38482		0.747437	0.486792
O43847	Nardilysin	NRD1	sp|O43847|NRDC_HUMAN Nardilysin OS=Homo sapiens GN=NRDC PE=1 SV=2	32	29.7	131.57	0	225.8	-0.360972	-0.303703	-0.119542	-0.294898	-0.992977	-0.233702		0.410796	-0.245787
O43865	Putative adenosylhomocysteinase 2	AHCYL1	sp|O43865|SAHH2_HUMAN Adenosylhomocysteinase 2 OS=Homo sapiens GN=AHCYL1 PE=1 SV=2	13	28.3	58.951	0	27.364	-0.406809	-0.175322	-0.140762	-0.113489	-0.024722	-0.11129		0.826482	0.157797
O43933	Peroxisome biogenesis factor 1	PEX1	sp|O43933|PEX1_HUMAN Peroxisome biogenesis factor 1 OS=Homo sapiens GN=PEX1 PE=1 SV=1	13	11.5	142.87	0	91.95	0.405884	0.352533	0.264957	0.970338	0.242328	0.833497		0.682469	0.34093
O60216	Double-strand-break repair protein rad21 homolog	RAD21	sp|O60216|RAD21_HUMAN Double-strand-break repair protein rad21 homolog OS=Homo sapiens GN=RAD21 PE=1 SV=2	17	36.1	71.689	0	38.834	0.156397	0.169797	0.265317	0.270589	0.20063	0.910963		0.504223	0.263557
O60232	Sjoegren syndrome/scleroderma autoantigen 1	SSSCA1	sp|O60232|SSA27_HUMAN Sjoegren syndrome/scleroderma autoantigen 1 OS=Homo sapiens GN=SSSCA1 PE=1 SV=1	2	23.6	21.474	0	5.6484	0.472072	0.225892		0.137504	0.621618			0.0359166	0.0305791
O60244	Mediator of RNA polymerase II transcription subunit 14	MED14	sp|O60244|MED14_HUMAN Mediator of RNA polymerase II transcription subunit 14 OS=Homo sapiens GN=MED14 PE=1 SV=2	11	11.1	160.6	0	14.62	0.121413	-0.00281604	0.261832	0.97306	0.236462	1.2803		1.03514	0.703132
O60248	Protein SOX-15	SOX15	sp|O60248|SOX15_HUMAN Protein SOX-15 OS=Homo sapiens GN=SOX15 PE=1 SV=1	3	22.3	25.251	0	7.9857	0.76137	0.886979		0.10017	0.849039			0.342572	-0.34957
O60256	Phosphoribosyl pyrophosphate synthase-associated protein 2	PRPSAP2	sp|O60256|KPRB_HUMAN Phosphoribosyl pyrophosphate synthase-associated protein 2 OS=Homo sapiens GN=PRPSAP2 PE=1 SV=1	7	19.8	40.925	0	8.1977	-0.165273	-0.0496959		2.11153	-0.216384			0.336441	1.05506
O60271;Q9UPT6	C-Jun-amino-terminal kinase-interacting protein 4	SPAG9	sp|O60271|JIP4_HUMAN C-Jun-amino-terminal kinase-interacting protein 4 OS=Homo sapiens GN=SPAG9 PE=1 SV=4	41	40	146.2	0	227.79	-0.171466	0.0346383	0.167743	0.16221	0.251204	-0.331445		0.0276902	0.0170178
O60292	Signal-induced proliferation-associated 1-like protein 3	SIPA1L3	sp|O60292|SI1L3_HUMAN Signal-induced proliferation-associated 1-like protein 3 OS=Homo sapiens GN=SIPA1L3 PE=1 SV=3	10	8.3	194.61	0	17.623	0.406319		0.746571	1.25048		2.05252		0.878238	1.07505
O60306	Intron-binding protein aquarius	AQR	sp|O60306|AQR_HUMAN Intron-binding protein aquarius OS=Homo sapiens GN=AQR PE=1 SV=4	20	16.2	171.29	0	50.814	0.128953	0.231678	0.234747	0.646716	0.182184	0.462262		0.765475	0.231928
O60313	Dynamin-like 120 kDa protein, mitochondrial;Dynamin-like 120 kDa protein, form S1	OPA1	sp|O60313|OPA1_HUMAN Dynamin-like 120 kDa protein, mitochondrial OS=Homo sapiens GN=OPA1 PE=1 SV=3	27	32.2	111.63	0	83.037	0.147567	0.109829	0.095587	0.0985544	0.219463	0.315682		0.65434	0.0935722
O60341	Lysine-specific histone demethylase 1A	KDM1A	sp|O60341|KDM1A_HUMAN Lysine-specific histone demethylase 1A OS=Homo sapiens GN=KDM1A PE=1 SV=2	24	37.6	92.902	0	58.691	0.261471	0.349139	0.260508	0.573665	0.118227	0.455544		0.263287	0.0921065
O60443	Non-syndromic hearing impairment protein 5	DFNA5	sp|O60443|DFNA5_HUMAN Non-syndromic hearing impairment protein 5 OS=Homo sapiens GN=DFNA5 PE=1 SV=2	9	23	54.554	0	79.674	-0.170491	-0.0580523	-0.169761	-0.0332299	1.40196	2.45836		0.909303	1.40846
O60488	Long-chain-fatty-acid--CoA ligase 4	ACSL4	sp|O60488|ACSL4_HUMAN Long-chain-fatty-acid--CoA ligase 4 OS=Homo sapiens GN=ACSL4 PE=1 SV=2	21	38.8	79.187	0	110.51	-0.355165	-0.207511	-0.10827	-0.465281	-0.240657	0.355242		0.156702	0.10675
O60502	Protein O-GlcNAcase	MGEA5	sp|O60502|OGA_HUMAN Protein O-GlcNAcase OS=Homo sapiens GN=MGEA5 PE=1 SV=2	20	25.9	102.91	0	39.752	0.167229	0.213503	0.0119249	-0.159928	0.266037	0.226262		0.0461624	-0.0200953
O60504	Vinexin	SORBS3	sp|O60504|VINEX_HUMAN Vinexin OS=Homo sapiens GN=SORBS3 PE=1 SV=2	6	10.9	75.34	0	12.401	-0.791258	-0.945249	-0.102543		0.177089	-0.334935		0.585809	0.534093
O60506	Heterogeneous nuclear ribonucleoprotein Q	SYNCRIP	sp|O60506|HNRPQ_HUMAN Heterogeneous nuclear ribonucleoprotein Q OS=Homo sapiens GN=SYNCRIP PE=1 SV=2	28	51.8	69.602	0	323.31	-0.0306782	-0.023607	0.0363276	0.137372	0.106616	0.00733906		0.940825	0.0897618
O60518	Ran-binding protein 6	RANBP6	sp|O60518|RNBP6_HUMAN Ran-binding protein 6 OS=Homo sapiens GN=RANBP6 PE=1 SV=2	9	11	124.71	0	9.1625		-0.551945	0.90666		3.69711	0.53067		0.417652	1.93653
O60547	GDP-mannose 4,6 dehydratase	GMDS	sp|O60547|GMDS_HUMAN GDP-mannose 4,6 dehydratase OS=Homo sapiens GN=GMDS PE=1 SV=1	5	14.2	41.949	0	11.924	-0.0149223	-0.046936		0.397255	-0.250766			0.108703	0.104174
O60563	Cyclin-T1	CCNT1	sp|O60563|CCNT1_HUMAN Cyclin-T1 OS=Homo sapiens GN=CCNT1 PE=1 SV=1	4	8.4	80.684	0	11.968		0.0901759	0.0961269		2.10856	0.838024		0.79069	1.38014
O60573	Eukaryotic translation initiation factor 4E type 2	EIF4E2	sp|O60573|IF4E2_HUMAN Eukaryotic translation initiation factor 4E type 2 OS=Homo sapiens GN=EIF4E2 PE=1 SV=1	3	20.8	28.362	0	20.83	0.00417777	-0.199057		0.000288558	0.0596321			0.453558	0.1274
O60610	Protein diaphanous homolog 1	DIAPH1	sp|O60610|DIAP1_HUMAN Protein diaphanous homolog 1 OS=Homo sapiens GN=DIAPH1 PE=1 SV=2	46	38.1	141.35	0	323.31	-0.03851	-0.0329347	-0.0014434	-0.226729	0.137766	-0.836733		0.426825	-0.28427
O60645	Exocyst complex component 3	EXOC3	sp|O60645|EXOC3_HUMAN Exocyst complex component 3 OS=Homo sapiens GN=EXOC3 PE=1 SV=2	9	13.4	86.844	0	15.528	0.0953169	-0.656558	-0.620024	0.715454	-0.013742	0.0130691		0.859412	0.632016
O60678	Protein arginine N-methyltransferase 3	PRMT3	sp|O60678|ANM3_HUMAN Protein arginine N-methyltransferase 3 OS=Homo sapiens GN=PRMT3 PE=1 SV=3	7	14.9	59.875	0	12.658	0.539432	0.277271	0.403377	0.0582473	0.687867	-0.128219		0.318411	-0.200728
O60684;O15131	Importin subunit alpha-7	KPNA6	sp|O60684|IMA7_HUMAN Importin subunit alpha-7 OS=Homo sapiens GN=KPNA6 PE=1 SV=1	12	25.9	60.029	0	67.87	-0.245352	-0.265171	-0.0940484	-0.382513	-0.0221413	-0.42647		0.210544	-0.0755178
O60711	Leupaxin	LPXN	sp|O60711|LPXN_HUMAN Leupaxin OS=Homo sapiens GN=LPXN PE=1 SV=1	6	20.7	43.332	0	17.036	-1.47899	-0.444282	-1.47718	0.0751904	-1.07735	0.656084		0.761535	1.01813
O60716	Catenin delta-1	CTNND1	sp|O60716|CTND1_HUMAN Catenin delta-1 OS=Homo sapiens GN=CTNND1 PE=1 SV=1	36	45.8	108.17	0	323.31	-0.196608	-0.374898	-0.256649	-0.277202	-0.336027	-0.412904		0.431205	-0.0659928
O60749	Sorting nexin-2	SNX2	sp|O60749|SNX2_HUMAN Sorting nexin-2 OS=Homo sapiens GN=SNX2 PE=1 SV=2	16	34.9	58.47	0	60.692	-0.245831	-0.433234	-0.511506	-0.0841809	-0.472289	-0.828998		0.101945	-0.0649661
O60762	Dolichol-phosphate mannosyltransferase subunit 1	DPM1	sp|O60762|DPM1_HUMAN Dolichol-phosphate mannosyltransferase subunit 1 OS=Homo sapiens GN=DPM1 PE=1 SV=1	5	21.9	29.634	0	17.096	-0.357733	-0.117631		-0.741397	1.26231			0.173656	0.49814
O60763;REV__Q5VZ89	General vesicular transport factor p115	USO1	sp|O60763|USO1_HUMAN General vesicular transport factor p115 OS=Homo sapiens GN=USO1 PE=1 SV=2	34	44.6	107.89	0	323.31	-0.466257	-0.494576	-0.664357	-0.0858642	-0.168917	-0.355479		1.54524	0.33831
O60784	Target of Myb protein 1	TOM1	sp|O60784|TOM1_HUMAN Target of Myb protein 1 OS=Homo sapiens GN=TOM1 PE=1 SV=2	5	14.2	53.818	0	29.693	-1.45265		-1.18469	-0.585756		-0.929199		0.908799	0.561191
O60828	Polyglutamine-binding protein 1	PQBP1	sp|O60828|PQBP1_HUMAN Polyglutamine-binding protein 1 OS=Homo sapiens GN=PQBP1 PE=1 SV=1	6	37.4	30.472	0	23.14	0.302875	0.393197	0.709026	-0.513111	0.44074	-0.743014		0.902187	-0.740161
O60841	Eukaryotic translation initiation factor 5B	EIF5B	sp|O60841|IF2P_HUMAN Eukaryotic translation initiation factor 5B OS=Homo sapiens GN=EIF5B PE=1 SV=4	29	26.6	138.83	0	80.632	-0.906494	-1.85334	-0.16004	-0.137759	-0.364422	0.385376		0.803034	0.934358
O60879	Protein diaphanous homolog 2	DIAPH2	sp|O60879|DIAP2_HUMAN Protein diaphanous homolog 2 OS=Homo sapiens GN=DIAPH2 PE=1 SV=1	15	15.8	125.57	0	38.964	-0.774059	-0.870229	-0.631533	0.513693	-0.393823	-0.343421		1.06271	0.68409
O60884	DnaJ homolog subfamily A member 2	DNAJA2	sp|O60884|DNJA2_HUMAN DnaJ homolog subfamily A member 2 OS=Homo sapiens GN=DNAJA2 PE=1 SV=1	12	36.4	45.745	0	45.596	0.156397	0.110898	0.194465	0.169284	0.135535	0.432318		0.40121	0.0917923
O60936	Nucleolar protein 3	NOL3	sp|O60936|NOL3_HUMAN Nucleolar protein 3 OS=Homo sapiens GN=NOL3 PE=1 SV=2	3	26.4	22.629	0	11.692	0.107688	-0.503977		0.864335	0.260869			0.660307	0.760747
O75027	ATP-binding cassette sub-family B member 7, mitochondrial	ABCB7	sp|O75027|ABCB7_HUMAN ATP-binding cassette sub-family B member 7, mitochondrial OS=Homo sapiens GN=ABCB7 PE=1 SV=2	3	5.7	82.64	0	6.4947		-0.502873	0.141433		2.41395	1.00353		0.869406	1.88946
O75056	Syndecan-3	SDC3	sp|O75056|SDC3_HUMAN Syndecan-3 OS=Homo sapiens GN=SDC3 PE=1 SV=2	1	5	45.496	0	28.663	-1.22695		-0.916998	0.371503		2.54592		0.830613	2.53068	+
O75116	Rho-associated protein kinase 2	ROCK2	sp|O75116|ROCK2_HUMAN Rho-associated protein kinase 2 OS=Homo sapiens GN=ROCK2 PE=1 SV=4	38	33.4	160.9	0	126.66	-1.52699	-1.04659	-1.17638	-0.608298	-0.452353	1.92478		0.859369	1.53803
O75131;Q96A23;O95741	Copine-3	CPNE3	sp|O75131|CPNE3_HUMAN Copine-3 OS=Homo sapiens GN=CPNE3 PE=1 SV=1	24	48.4	60.13	0	202.89	0.309176	0.237686	0.242328	0.527371	0.564622	0.348119		1.42777	0.216974
O75147	Obscurin-like protein 1	OBSL1	sp|O75147|OBSL1_HUMAN Obscurin-like protein 1 OS=Homo sapiens GN=OBSL1 PE=1 SV=4	13	8.6	206.94	0	19.498	0.0768327	0.0318186	-0.125242	0.621899	0.100574	0.683202		1.14496	0.474089
O75151	Lysine-specific demethylase PHF2	PHF2	sp|O75151|PHF2_HUMAN Lysine-specific demethylase PHF2 OS=Homo sapiens GN=PHF2 PE=1 SV=4	8	9.5	120.77	0	23.155	0.258217	0.0858326	0.0863761	0.569199	-0.0491434	0.208143		0.203447	0.0992575
O75165	DnaJ homolog subfamily C member 13	DNAJC13	sp|O75165|DJC13_HUMAN DnaJ homolog subfamily C member 13 OS=Homo sapiens GN=DNAJC13 PE=1 SV=5	51	25.3	254.41	0	245.46	-0.950509	-0.433857	-0.361194	-0.414057	0.65526	0.215741		0.950297	0.734168
O75175	CCR4-NOT transcription complex subunit 3	CNOT3	sp|O75175|CNOT3_HUMAN CCR4-NOT transcription complex subunit 3 OS=Homo sapiens GN=CNOT3 PE=1 SV=1	12	21.1	81.871	0	19.295	-0.00183338	0.109695	0.188021	1.13291	0.537743	0.0874628		0.724942	0.48741
O75179	Ankyrin repeat domain-containing protein 17	ANKRD17	sp|O75179|ANR17_HUMAN Ankyrin repeat domain-containing protein 17 OS=Homo sapiens GN=ANKRD17 PE=1 SV=3	37	19.4	274.25	0	86.338	-0.357733	-0.3026	-0.0834775	0.00949053	-0.340477	0.554736		0.517394	0.32252
O75182	Paired amphipathic helix protein Sin3b	SIN3B	sp|O75182|SIN3B_HUMAN Paired amphipathic helix protein Sin3b OS=Homo sapiens GN=SIN3B PE=1 SV=2	8	9	133.06	0	12.208	-0.0211747	0.525367	0.231555	0.657457	0.063779	-0.167507		0.0728448	-0.0606729
O75208	Ubiquinone biosynthesis protein COQ9, mitochondrial	COQ9	sp|O75208|COQ9_HUMAN Ubiquinone biosynthesis protein COQ9, mitochondrial OS=Homo sapiens GN=COQ9 PE=1 SV=1	3	13.2	35.509	0	18.648	0.522658		0.0501883	1.10165		0.637657		0.657144	0.58323
O75223;M0QZK8	Gamma-glutamylcyclotransferase	GGCT	sp|O75223|GGCT_HUMAN Gamma-glutamylcyclotransferase OS=Homo sapiens GN=GGCT PE=1 SV=1;tr|M0QZK8|M0QZK8_HUMAN Uncharacterized protein OS=Homo sapiens PE=4 SV=1	4	27.1	21.007	0	46.448	0.49211	0.395172		0.258097	0.182057			1.16594	-0.223564
O75306	NADH dehydrogenase [ubiquinone] iron-sulfur protein 2, mitochondrial	NDUFS2	sp|O75306|NDUS2_HUMAN NADH dehydrogenase [ubiquinone] iron-sulfur protein 2, mitochondrial OS=Homo sapiens GN=NDUFS2 PE=1 SV=2	6	17.9	52.545	0	39.189	0.0330882	0.450802	-0.109079	0.180275	0.574538	0.380619		0.553361	0.25354
O75312	Zinc finger protein ZPR1	ZPR1	sp|O75312|ZPR1_HUMAN Zinc finger protein ZPR1 OS=Homo sapiens GN=ZPR1 PE=1 SV=1	7	17.9	50.925	0	29.188	0.191563	0.0194884	-0.0466677	-1.24575	0.15069	0.0340749		0.378684	-0.408455
O75351	Vacuolar protein sorting-associated protein 4B	VPS4B	sp|O75351|VPS4B_HUMAN Vacuolar protein sorting-associated protein 4B OS=Homo sapiens GN=VPS4B PE=1 SV=2	8	18.9	49.301	0	28.843	-0.027425	0.0243196	0.142217	-0.00856613	-0.108394	0.0433446		0.455674	-0.0709093
O75381	Peroxisomal membrane protein PEX14	PEX14	sp|O75381|PEX14_HUMAN Peroxisomal membrane protein PEX14 OS=Homo sapiens GN=PEX14 PE=1 SV=1	5	15.9	41.236	0	13.68	-0.31242	-0.63545	-0.559303	0.0295589	-0.285126	0.572114		1.06333	0.607906
O75410	Transforming acidic coiled-coil-containing protein 1	TACC1	sp|O75410|TACC1_HUMAN Transforming acidic coiled-coil-containing protein 1 OS=Homo sapiens GN=TACC1 PE=1 SV=2	14	25.7	87.793	0	39.533	0.410884	0.376735	0.101247	0.477884	0.630965	0.469157		0.96749	0.229713
O75417	DNA polymerase theta	POLQ	sp|O75417|DPOLQ_HUMAN DNA polymerase theta OS=Homo sapiens GN=POLQ PE=1 SV=2	3	1.2	289.62	0.0088201	2.2333		0.148869	0.45586		-0.00108244	-0.0829121		0.789231	-0.344362
O75431	Metaxin-2	MTX2	sp|O75431|MTX2_HUMAN Metaxin-2 OS=Homo sapiens GN=MTX2 PE=1 SV=1	5	30.8	29.763	0	56.257	0.0604624	0.0432046		0.462785	0.953824			0.934983	0.656471
O75436	Vacuolar protein sorting-associated protein 26A	VPS26A	sp|O75436|VP26A_HUMAN Vacuolar protein sorting-associated protein 26A OS=Homo sapiens GN=VPS26A PE=1 SV=2	8	26.3	38.169	0	72.251	-0.243933	-0.075596	-0.136299	-0.228706	0.0137839	-0.476559		0.202122	-0.0785507
O75439	Mitochondrial-processing peptidase subunit beta	PMPCB	sp|O75439|MPPB_HUMAN Mitochondrial-processing peptidase subunit beta OS=Homo sapiens GN=PMPCB PE=1 SV=2	10	22.9	54.366	0	94.077	0.00647761	0.131721	-0.103736	-0.291027	0.363339	-0.2955		0.13853	-0.0858835
O75477	Erlin-1	ERLIN1	sp|O75477|ERLN1_HUMAN Erlin-1 OS=Homo sapiens GN=ERLIN1 PE=1 SV=1	9	25.7	38.925	0	23.885	-0.800249	-0.748481	-0.474232	0.473631	-0.566635	-0.301782		0.760838	0.542726
O75489	NADH dehydrogenase [ubiquinone] iron-sulfur protein 3, mitochondrial	NDUFS3	sp|O75489|NDUS3_HUMAN NADH dehydrogenase [ubiquinone] iron-sulfur protein 3, mitochondrial OS=Homo sapiens GN=NDUFS3 PE=1 SV=1	6	30.3	30.241	0	65.201	0.0335111	0.111699		0.110497	0.411643			0.456646	0.188465
O75533	Splicing factor 3B subunit 1	SF3B1	sp|O75533|SF3B1_HUMAN Splicing factor 3B subunit 1 OS=Homo sapiens GN=SF3B1 PE=1 SV=3	58	52	145.83	0	323.31	-0.309234	-0.356439	-0.401711	-0.546182	-0.661889	-0.820413		1.72664	-0.320367
O75534	Cold shock domain-containing protein E1	CSDE1	sp|O75534|CSDE1_HUMAN Cold shock domain-containing protein E1 OS=Homo sapiens GN=CSDE1 PE=1 SV=2	39	46	88.884	0	271.98	0.13014	0.0153548	0.0356239	-0.0341603	-0.110153	-0.189121		1.40178	-0.171518
O75643	U5 small nuclear ribonucleoprotein 200 kDa helicase	SNRNP200	sp|O75643|U520_HUMAN U5 small nuclear ribonucleoprotein 200 kDa helicase OS=Homo sapiens GN=SNRNP200 PE=1 SV=2	67	33.6	244.5	0	323.31	0.207518	0.152768	0.305445	0.205893	0.313014	0.279412		0.332913	0.0441958
O75663	TIP41-like protein	TIPRL	sp|O75663|TIPRL_HUMAN TIP41-like protein OS=Homo sapiens GN=TIPRL PE=1 SV=2	8	31.6	31.444	0	46.993	0.137897	0.165558	0.146264	0.142217	-0.0757176	0.0318186		0.858252	-0.117134
O75676	Ribosomal protein S6 kinase alpha-4	RPS6KA4	sp|O75676|KS6A4_HUMAN Ribosomal protein S6 kinase alpha-4 OS=Homo sapiens GN=RPS6KA4 PE=1 SV=1	9	14.8	85.605	0	18.471	-0.0252064	-0.0704514	-0.00108244	0.789938	0.0472592	-0.0861397		0.444282	0.282599
O75683	Surfeit locus protein 6	SURF6	sp|O75683|SURF6_HUMAN Surfeit locus protein 6 OS=Homo sapiens GN=SURF6 PE=1 SV=3	7	17.5	41.45	0	6.0862	-0.240947	-0.0371031	0.0122111	0.595599	0.774924	-0.155807		0.769172	0.493518
O75718	Cartilage-associated protein	CRTAP	sp|O75718|CRTAP_HUMAN Cartilage-associated protein OS=Homo sapiens GN=CRTAP PE=1 SV=1	14	36.2	46.561	0	35.636	-0.639422	-1.19403	-0.869016	0.920293	-0.621932	-0.12323		0.93014	0.9592
O75792	Ribonuclease H2 subunit A	RNASEH2A	sp|O75792|RNH2A_HUMAN Ribonuclease H2 subunit A OS=Homo sapiens GN=RNASEH2A PE=1 SV=2	8	31.1	33.395	0	12.554	0.220825	0.429857	0.0968015	0.303225	-0.173645	-0.190141		0.644573	-0.269348
O75794	Cell division cycle protein 123 homolog	CDC123	sp|O75794|CD123_HUMAN Cell division cycle protein 123 homolog OS=Homo sapiens GN=CDC123 PE=1 SV=1	4	15.5	39.134	0	5.6185	0.0850168	0.0576928	0.328377	0.140648	1.72002	0.843823		0.733931	0.744467
O75815	Breast cancer anti-estrogen resistance protein 3	BCAR3	sp|O75815|BCAR3_HUMAN Breast cancer anti-estrogen resistance protein 3 OS=Homo sapiens GN=BCAR3 PE=1 SV=1	11	19.2	92.565	0	58.675	0.141433	0.215244	0.662205	0.748976	0.204016	0.70248		0.372709	0.212197
O75828	Carbonyl reductase [NADPH] 3	CBR3	sp|O75828|CBR3_HUMAN Carbonyl reductase [NADPH] 3 OS=Homo sapiens GN=CBR3 PE=1 SV=3	12	57	30.85	0	56.818	-0.286023	-1.22749	-0.421902	0.4336	-1.22048	-0.109499		0.240084	0.346345
O75843	AP-1 complex subunit gamma-like 2	AP1G2	sp|O75843|AP1G2_HUMAN AP-1 complex subunit gamma-like 2 OS=Homo sapiens GN=AP1G2 PE=1 SV=1	13	19.1	87.116	0	39.797	0.0268709	0.132116	0.137372	-0.0827592	-0.146994	-0.323733		1.61074	-0.283282
O75874	Isocitrate dehydrogenase [NADP] cytoplasmic	IDH1	sp|O75874|IDHC_HUMAN Isocitrate dehydrogenase [NADP] cytoplasmic OS=Homo sapiens GN=IDH1 PE=1 SV=2	24	53.9	46.659	0	198.61	0.249142	0.237808	0.176195	0.327342	0.440952	0.377401		1.8026	0.16085
O75882	Attractin	ATRN	sp|O75882|ATRN_HUMAN Attractin OS=Homo sapiens GN=ATRN PE=1 SV=2	4	3.3	158.54	0	8.8233	-0.274791	-0.185195		2.43098	0.56589			0.687544	1.72843
O75909	Cyclin-K	CCNK	sp|O75909|CCNK_HUMAN Cyclin-K OS=Homo sapiens GN=CCNK PE=1 SV=2	4	11.4	64.239	0	93.032	-0.0610443	-0.0552165	0.119821	-0.71807	-0.273082	0.223546		0.389315	-0.257055
O75937	DnaJ homolog subfamily C member 8	DNAJC8	sp|O75937|DNJC8_HUMAN DnaJ homolog subfamily C member 8 OS=Homo sapiens GN=DNAJC8 PE=1 SV=2	7	34	29.841	0	69.875	0.0204844	-0.0089435	0.0492126	-0.491571	-0.575207	-0.0771932		1.21819	-0.401575
O75940	Survival of motor neuron-related-splicing factor 30	SMNDC1	sp|O75940|SPF30_HUMAN Survival of motor neuron-related-splicing factor 30 OS=Homo sapiens GN=SMNDC1 PE=1 SV=1	5	38.2	26.711	0	46.617	0.195474	0.387142		-0.406656	-0.151795			1.1549	-0.570533
O75970	Multiple PDZ domain protein	MPDZ	sp|O75970|MPDZ_HUMAN Multiple PDZ domain protein OS=Homo sapiens GN=MPDZ PE=1 SV=2	16	10.3	221.62	0	37.081	-0.737182	-0.373234	0.562084	0.462681	-0.23851	0.425996		0.372694	0.3995
O75976	Carboxypeptidase D	CPD	sp|O75976|CBPD_HUMAN Carboxypeptidase D OS=Homo sapiens GN=CPD PE=1 SV=2	21	19.1	152.93	0	51.224	-0.304737	-0.260774	-0.232413	0.400319	-0.184015	0.245617		1.12175	0.419949
O76003	Glutaredoxin-3	GLRX3	sp|O76003|GLRX3_HUMAN Glutaredoxin-3 OS=Homo sapiens GN=GLRX3 PE=1 SV=2	10	38.2	37.432	0	118.45	0.197488	0.121148	0.155749	0.0143553	0.0805212	-0.188365		1.06094	-0.189291
O76031	ATP-dependent Clp protease ATP-binding subunit clpX-like, mitochondrial	CLPX	sp|O76031|CLPX_HUMAN ATP-dependent Clp protease ATP-binding subunit clpX-like, mitochondrial OS=Homo sapiens GN=CLPX PE=1 SV=2	18	37.8	69.223	0	46.996	0.256648	0.146003	0.195977	0.186247	-0.0189219	0.2929		0.181156	-0.0461349
O76071	Probable cytosolic iron-sulfur protein assembly protein CIAO1	CIAO1	sp|O76071|CIAO1_HUMAN Probable cytosolic iron-sulfur protein assembly protein CIAO1 OS=Homo sapiens GN=CIAO1 PE=1 SV=1	7	30.1	37.84	0	29.302	0.190678	0.195977	0.741402	0.307195	0.233029	0.58938		0.000790976	0.0005156
O76094	Signal recognition particle subunit SRP72	SRP72	sp|O76094|SRP72_HUMAN Signal recognition particle subunit SRP72 OS=Homo sapiens GN=SRP72 PE=1 SV=3	31	52.5	74.605	0	232.09	0.126709	-0.0254266	-0.102326	-0.087902	0.193709	0.166972		0.335839	0.0912743
O94760	N(G),N(G)-dimethylarginine dimethylaminohydrolase 1	DDAH1	sp|O94760|DDAH1_HUMAN N(G),N(G)-dimethylarginine dimethylaminohydrolase 1 OS=Homo sapiens GN=DDAH1 PE=1 SV=3	13	51.9	31.121	0	38.98	-0.44385	-0.919342	-1.13457	-0.323155	-1.36227	0.307312		0.285243	0.373217
O94804	Serine/threonine-protein kinase 10	STK10	sp|O94804|STK10_HUMAN Serine/threonine-protein kinase 10 OS=Homo sapiens GN=STK10 PE=1 SV=1	20	24.6	112.13	0	68.973	-0.564734	-0.487116	-0.597256	-0.379845	0.0233263	-0.318578		1.17768	0.32467
O94806;Q00532;Q92772;Q8IVW4;O76039;Q9NRP7	Serine/threonine-protein kinase D3	PRKD3	sp|O94806|KPCD3_HUMAN Serine/threonine-protein kinase D3 OS=Homo sapiens GN=PRKD3 PE=1 SV=1	4	4.7	100.47	0.0067554	2.3882	-0.00449376	0.0356239	1.16408	2.1149	1.24202	0.169155		0.498436	0.776957
O94826	Mitochondrial import receptor subunit TOM70	TOMM70A	sp|O94826|TOM70_HUMAN Mitochondrial import receptor subunit TOM70 OS=Homo sapiens GN=TOMM70A PE=1 SV=1	25	52.3	67.454	0	124.77	0.0985544	-0.0328904	0.188274	-0.135966	-0.170345	0.35682		0.137662	-0.0678101
O94832	Unconventional myosin-Id	MYO1D	sp|O94832|MYO1D_HUMAN Unconventional myosin-Id OS=Homo sapiens GN=MYO1D PE=1 SV=2	32	35.4	116.2	0	72.984	-0.501484	-0.342982	-0.519011	-0.209361	-0.450163	0.408603		0.639077	0.370852
O94842;O15405;Q96NM4;O94900	TOX high mobility group box family member 4	TOX4	sp|O94842|TOX4_HUMAN TOX high mobility group box family member 4 OS=Homo sapiens GN=TOX4 PE=1 SV=1	8	18.8	66.194	0	38.88	0.354791	0.389787	0.399991	0.858458	-0.0403782	0.0583859		0.113819	-0.0893676
O94874	E3 UFM1-protein ligase 1	UFL1	sp|O94874|UFL1_HUMAN E3 UFM1-protein ligase 1 OS=Homo sapiens GN=UFL1 PE=1 SV=2	24	32.1	89.594	0	49.821	-0.700685	-0.636863	-0.443654	0.0458623	-0.997953	0.190678		0.37247	0.33993
O94888	UBX domain-containing protein 7	UBXN7	sp|O94888|UBXN7_HUMAN UBX domain-containing protein 7 OS=Homo sapiens GN=UBXN7 PE=1 SV=2	9	28.6	54.862	0	32.289	0.0370308	0.201383		0.983313	0.285343			0.541629	0.515121
O94903	Proline synthase co-transcribed bacterial homolog protein	PROSC	sp|O94903|PROSC_HUMAN Proline synthase co-transcribed bacterial homolog protein OS=Homo sapiens GN=PROSC PE=1 SV=1	5	20.4	30.344	0	12.243	-0.0545721	-0.146739	-0.18554	0.563939	2.20858	-0.383417		0.538593	0.925318
O94906	Pre-mRNA-processing factor 6	PRPF6	sp|O94906|PRP6_HUMAN Pre-mRNA-processing factor 6 OS=Homo sapiens GN=PRPF6 PE=1 SV=1	34	36.3	106.92	0	153.83	0.103531	0.165944	0.129613	-0.0384359	0.057277	0.334339		0.0462278	-0.0153025
O94907	Dickkopf-related protein 1	DKK1	sp|O94907|DKK1_HUMAN Dickkopf-related protein 1 OS=Homo sapiens GN=DKK1 PE=1 SV=1	4	16.5	28.671	0	11.432	-0.536231	-0.263941	0.0333701	-0.956264	-1.19826	0.926455		0.0783613	-0.153756
O94913	Pre-mRNA cleavage complex 2 protein Pcf11	PCF11	sp|O94913|PCF11_HUMAN Pre-mRNA cleavage complex 2 protein Pcf11 OS=Homo sapiens GN=PCF11 PE=1 SV=3	15	11.9	173.05	0	28.144	0.371838	0.332164	0.368601	0.618615	0.223423	1.75091		0.480836	0.506781
O94916	Nuclear factor of activated T-cells 5	NFAT5	sp|O94916|NFAT5_HUMAN Nuclear factor of activated T-cells 5 OS=Homo sapiens GN=NFAT5 PE=1 SV=1	4	4.5	165.76	0	11.935	0.331132	0.203264		0.710349	1.22749			0.924743	0.701724
O94919	Endonuclease domain-containing 1 protein	ENDOD1	sp|O94919|ENDD1_HUMAN Endonuclease domain-containing 1 protein OS=Homo sapiens GN=ENDOD1 PE=1 SV=2	3	7.6	55.016	0	9.195		-0.475716	-0.132657		-0.0228154	1.15691		0.53479	0.871236
O94927	HAUS augmin-like complex subunit 5	HAUS5	sp|O94927|HAUS5_HUMAN HAUS augmin-like complex subunit 5 OS=Homo sapiens GN=HAUS5 PE=1 SV=2	5	11.1	71.682	0	9.8735	-0.164367	-0.0728924		0.844868	0.38648			1.05494	0.734303
O94964	Protein SOGA1;N-terminal form;C-terminal 80 kDa form	SOGA1	sp|O94964|SOGA1_HUMAN Protein SOGA1 OS=Homo sapiens GN=SOGA1 PE=1 SV=2	24	19.3	159.76	0	42.197	0.410233	0.430927	0.22231	0.268554	0.565792	0.65764		0.456813	0.142839
O94966	Ubiquitin carboxyl-terminal hydrolase 19	USP19	sp|O94966|UBP19_HUMAN Ubiquitin carboxyl-terminal hydrolase 19 OS=Homo sapiens GN=USP19 PE=1 SV=2	12	15.5	145.65	0	51.832	0.168	0.151859	0.356144	1.84097	0.586885	0.610606		0.874298	0.787485
O94967	WD repeat-containing protein 47	WDR47	sp|O94967|WDR47_HUMAN WD repeat-containing protein 47 OS=Homo sapiens GN=WDR47 PE=1 SV=1	4	4.5	101.95	0	12.299	-0.0985982	0.455439	0.888772	2.05408	1.0224	0.949647		0.949045	0.926841
O94992	Protein HEXIM1	HEXIM1	sp|O94992|HEXI1_HUMAN Protein HEXIM1 OS=Homo sapiens GN=HEXIM1 PE=1 SV=1	11	46.8	40.623	0	136.61	0.500496	0.432746	0.505891	0.481712	0.301002	0.461005		0.454631	-0.0651379
O95070	Protein YIF1A	YIF1A	sp|O95070|YIF1A_HUMAN Protein YIF1A OS=Homo sapiens GN=YIF1A PE=1 SV=2	2	9.2	32.011	0.000228	4.4239	-0.61416	1.0364		0.387032	2.54013			0.343599	1.25246
O95071	E3 ubiquitin-protein ligase UBR5	UBR5	sp|O95071|UBR5_HUMAN E3 ubiquitin-protein ligase UBR5 OS=Homo sapiens GN=UBR5 PE=1 SV=2	48	22.7	309.35	0	147.26	-0.0867831	-0.0999737	-0.00684012	0.597412	0.0881415	0.0927488		0.879861	0.323966
O95155	Ubiquitin conjugation factor E4 B	UBE4B	sp|O95155|UBE4B_HUMAN Ubiquitin conjugation factor E4 B OS=Homo sapiens GN=UBE4B PE=1 SV=1	31	33.8	146.18	0	125.41	-0.133796	-0.212818	-0.0954196	-0.0338649	-0.421612	-0.108083		0.119286	-0.0405086
O95163	Elongator complex protein 1	IKBKAP	sp|O95163|ELP1_HUMAN Elongator complex protein 1 OS=Homo sapiens GN=IKBKAP PE=1 SV=3	31	31.6	150.25	0	152.22	0.0861043	0.133432	0.154972	0.317999	0.200379	0.224534		1.38929	0.122801
O95202	LETM1 and EF-hand domain-containing protein 1, mitochondrial	LETM1	sp|O95202|LETM1_HUMAN LETM1 and EF-hand domain-containing protein 1, mitochondrial OS=Homo sapiens GN=LETM1 PE=1 SV=1	18	29.9	83.353	0	87.203	-0.606584	-0.418543	-0.507316	0.063779	-0.435866	-0.134334		1.03572	0.342007
O95235	Kinesin-like protein KIF20A	KIF20A	sp|O95235|KI20A_HUMAN Kinesin-like protein KIF20A OS=Homo sapiens GN=KIF20A PE=1 SV=1	6	9.4	100.28	0	18.962	-0.206612	0.0683268	0.478092	-1.21853	0.297837	-0.179074		0.417062	-0.479858
O95249	Golgi SNAP receptor complex member 1	GOSR1	sp|O95249|GOSR1_HUMAN Golgi SNAP receptor complex member 1 OS=Homo sapiens GN=GOSR1 PE=1 SV=1	5	20	28.612	0	8.0633	-0.0273221	1.23983		-0.615552	0.742868			0.208855	-0.542594
O95251	Histone acetyltransferase KAT7	KAT7	sp|O95251|KAT7_HUMAN Histone acetyltransferase KAT7 OS=Homo sapiens GN=KAT7 PE=1 SV=1	5	12.1	70.642	0	16.086	-0.190108	-0.00306179	-0.0219655	-0.567361	0.218099	0.758559		0.206636	0.208144
O95260	Arginyl-tRNA--protein transferase 1	ATE1	sp|O95260|ATE1_HUMAN Arginyl-tRNA--protein transferase 1 OS=Homo sapiens GN=ATE1 PE=1 SV=2	4	12.5	59.09	0	20.402	0.211386	-0.387997	-0.483097	-0.0859101	0.429321	1.1746		0.787076	0.725906
O95292	Vesicle-associated membrane protein-associated protein B/C	VAPB	sp|O95292|VAPB_HUMAN Vesicle-associated membrane protein-associated protein B/C OS=Homo sapiens GN=VAPB PE=1 SV=3	9	37	27.228	0	16.691	-0.0606079	0.362442		0.460481	0.277032			0.352156	0.21784
O95297	Myelin protein zero-like protein 1	MPZL1	sp|O95297|MPZL1_HUMAN Myelin protein zero-like protein 1 OS=Homo sapiens GN=MPZL1 PE=1 SV=1	4	17.8	29.082	0	19.202	-0.185491	-0.480982	-0.321027	-0.592941	-0.127368	-0.533911		0.20237	-0.088907
O95336	6-phosphogluconolactonase	PGLS	sp|O95336|6PGL_HUMAN 6-phosphogluconolactonase OS=Homo sapiens GN=PGLS PE=1 SV=2	9	56.6	27.547	0	56.676	-0.450952	-0.393615		-0.52338	-0.584133			1.05632	-0.131473
O95361;H0Y626;Q309B1	Tripartite motif-containing protein 16	TRIM16	sp|O95361|TRI16_HUMAN Tripartite motif-containing protein 16 OS=Homo sapiens GN=TRIM16 PE=1 SV=3;tr|H0Y626|H0Y626_HUMAN Uncharacterized protein OS=Homo sapiens PE=4 SV=2	7	16	63.954	0	13.782	-0.381085	-0.13641	-0.0770258	0.985209	0.219835	0.105812		1.0234	0.635126
O95363	Phenylalanine--tRNA ligase, mitochondrial	FARS2	sp|O95363|SYFM_HUMAN Phenylalanine--tRNA ligase, mitochondrial OS=Homo sapiens GN=FARS2 PE=1 SV=1	2	5.3	52.356	0	5.5261	0.0356239	-0.322235		-0.584414	0.196103			0.0378483	-0.0508501
O95373	Importin-7	IPO7	sp|O95373|IPO7_HUMAN Importin-7 OS=Homo sapiens GN=IPO7 PE=1 SV=1	26	29.4	119.52	0	316.98	-0.439794	-0.297502	-0.552156	-0.485539	-0.240384	-1.02623		0.25107	-0.154235
O95376	E3 ubiquitin-protein ligase ARIH2	ARIH2	sp|O95376|ARI2_HUMAN E3 ubiquitin-protein ligase ARIH2 OS=Homo sapiens GN=ARIH2 PE=1 SV=1	4	12.8	57.818	0	13.025	0.31603	-0.21734	0.981268	1.1932		1.54513		0.923868	1.00918
O95400	CD2 antigen cytoplasmic tail-binding protein 2	CD2BP2	sp|O95400|CD2B2_HUMAN CD2 antigen cytoplasmic tail-binding protein 2 OS=Homo sapiens GN=CD2BP2 PE=1 SV=1	5	16.1	37.646	0	14.301	0.234256	-0.0544223	0.419539	0.404794	2.33377	0.352194		0.551803	0.830461
O95453	Poly(A)-specific ribonuclease PARN	PARN	sp|O95453|PARN_HUMAN Poly(A)-specific ribonuclease PARN OS=Homo sapiens GN=PARN PE=1 SV=1	11	17.8	73.45	0	21.928	0.0941009	0.15043	0.167615	0.213627	0.0705267	-0.0391177		0.295254	-0.0557031
O95478	Ribosome biogenesis protein NSA2 homolog	NSA2	sp|O95478|NSA2_HUMAN Ribosome biogenesis protein NSA2 homolog OS=Homo sapiens GN=NSA2 PE=1 SV=1	7	32.7	30.065	0	22.501	0.170566	0.24306		1.09092	0.234133			0.397675	0.455714
O95486	Protein transport protein Sec24A	SEC24A	sp|O95486|SC24A_HUMAN Protein transport protein Sec24A OS=Homo sapiens GN=SEC24A PE=1 SV=2	22	24.6	119.75	0	135.27	-0.660224	-0.490233	-0.470929	-0.0301478	-0.40723	-0.141494		1.28315	0.347505
[truncated: 2,007 more rows]

## Sheet: up_3D
Protein IDs	Protein names	Gene names	Fasta headers	Peptides	Sequence coverage [%]	Mol. weight [kDa]	Q-value	Score	log2 2D SCC1	log2 2D SCC2	log2 2D SCC3	log2 3D SCC1	log2 3D SCC2	log2 3D SCC3	Significant	"-LOG(P-value)"	Difference (3D-2D)	Matrisome
[truncated: 1,131 more rows]

[truncated: 1 more sheets: down_3D]
